# Supplementary material for: FoxP2 isoforms delineate spatiotemporal transcriptional networks for vocal learning in the zebra finch
Source: eLife. 2018 Jan 23;7:e30649. doi: 10.7554/eLife.30649 (PMC5826274; doi:10.7554/eLife.30649)
Supplement: Figure 3—source data 3. [file elife-30649-fig3-data3.zip]

Archive with 3 entries (2 files):
- AreaXData.RData
- __MACOSX/
- __MACOSX/._AreaXData.RData
