# Supplementary material for: FoxP2 isoforms delineate spatiotemporal transcriptional networks for vocal learning in the zebra finch
Source: eLife. 2018 Jan 23;7:e30649. doi: 10.7554/eLife.30649 (PMC5826274; doi:10.7554/eLife.30649)
Supplement: Figure 7—source data 1. [file elife-30649-fig7-data1.zip › figure7_source data 1.gexf]

<?xml version="1.0" encoding="UTF-8"?>
<gexf xmlns="http://www.gexf.net/1.2draft" xmlns:viz="http://www.gexf.net/1.1draft/viz" xmlns:xsi="http://www.w3.org/2001/XMLSchema-instance" xsi:schemaLocation="http://www.gexf.net/1.2draft http://www.gexf.net/1.2draft/gexf.xsd" version="1.2">
  <meta lastmodifieddate="2017-01-08">
    <creator>NodosChile</creator>
    <description>A graph file writing in R using "rgexf"</description>
    <keywords>gexf graph, NodosChile, R, rgexf</keywords>
  </meta>
  <graph mode="static" defaultedgetype="undirected">
    <attributes class="node" mode="static">
      <attribute id="att1" title="name" type="string"/>
      <attribute id="att2" title="kTotal" type="float"/>
      <attribute id="att3" title="kIN" type="float"/>
      <attribute id="att4" title="module" type="string"/>
      <attribute id="att5" title="GS.motifs" type="float"/>
      <attribute id="att6" title="GS.tutor.similarity" type="float"/>
    </attributes>
    <attributes class="edge" mode="static">
      <attribute id="att1" title="neighborhood" type="integer"/>
      <attribute id="att2" title="neighborhood_transferred" type="integer"/>
      <attribute id="att3" title="fusion" type="integer"/>
      <attribute id="att4" title="cooccurence" type="integer"/>
      <attribute id="att5" title="homology" type="integer"/>
      <attribute id="att6" title="coexpression" type="integer"/>
      <attribute id="att7" title="coexpression_transferred" type="integer"/>
      <attribute id="att8" title="experiments" type="integer"/>
      <attribute id="att9" title="experiments_transferred" type="integer"/>
      <attribute id="att10" title="database" type="integer"/>
      <attribute id="att11" title="database_transferred" type="integer"/>
      <attribute id="att12" title="textmining" type="integer"/>
      <attribute id="att13" title="textmining_transferred" type="integer"/>
      <attribute id="att14" title="combined_score" type="integer"/>
    </attributes>
    <nodes>
      <node id="1" label="AATF">
        <attvalues>
          <attvalue for="att1" value="AATF"/>
          <attvalue for="att2" value="0.130305664"/>
          <attvalue for="att3" value="0.283730767"/>
          <attvalue for="att4" value="blue"/>
          <attvalue for="att5" value="0.424"/>
          <attvalue for="att6" value="0.0744"/>
        </attvalues>
        <viz:color r="0" g="0" b="255" a="255"/>
        <viz:size value="5.8"/>
      </node>
      <node id="2" label="ABCC8">
        <attvalues>
          <attvalue for="att1" value="ABCC8"/>
          <attvalue for="att2" value="0.206515839"/>
          <attvalue for="att3" value="0.154925403"/>
          <attvalue for="att4" value="green"/>
          <attvalue for="att5" value="0.0518"/>
          <attvalue for="att6" value="0.218"/>
        </attvalues>
        <viz:color r="0" g="255" b="0" a="255"/>
        <viz:size value="5.4"/>
      </node>
      <node id="3" label="ACP1">
        <attvalues>
          <attvalue for="att1" value="ACP1"/>
          <attvalue for="att2" value="0.21495689"/>
          <attvalue for="att3" value="0.296063951"/>
          <attvalue for="att4" value="darkred"/>
          <attvalue for="att5" value="0.0437"/>
          <attvalue for="att6" value="0.601"/>
        </attvalues>
        <viz:color r="139" g="0" b="0" a="255"/>
        <viz:size value="5"/>
      </node>
      <node id="4" label="ACTB">
        <attvalues>
          <attvalue for="att1" value="ACTB"/>
          <attvalue for="att2" value="0.26121862"/>
          <attvalue for="att3" value="0.656314616"/>
          <attvalue for="att4" value="blue"/>
          <attvalue for="att5" value="0.702"/>
          <attvalue for="att6" value="-0.0561"/>
        </attvalues>
        <viz:color r="0" g="0" b="255" a="255"/>
        <viz:size value="8.6"/>
      </node>
      <node id="5" label="ACTL6A">
        <attvalues>
          <attvalue for="att1" value="ACTL6A"/>
          <attvalue for="att2" value="0.374070184"/>
          <attvalue for="att3" value="0.248236166"/>
          <attvalue for="att4" value="green"/>
          <attvalue for="att5" value="-0.0111"/>
          <attvalue for="att6" value="0.171"/>
        </attvalues>
        <viz:color r="0" g="255" b="0" a="255"/>
        <viz:size value="7.4"/>
      </node>
      <node id="6" label="ACTR2">
        <attvalues>
          <attvalue for="att1" value="ACTR2"/>
          <attvalue for="att2" value="0.190414247"/>
          <attvalue for="att3" value="0.184370849"/>
          <attvalue for="att4" value="green"/>
          <attvalue for="att5" value="0.265"/>
          <attvalue for="att6" value="0.199"/>
        </attvalues>
        <viz:color r="0" g="255" b="0" a="255"/>
        <viz:size value="7.4"/>
      </node>
      <node id="7" label="ACTR3">
        <attvalues>
          <attvalue for="att1" value="ACTR3"/>
          <attvalue for="att2" value="0.477282872"/>
          <attvalue for="att3" value="0.500792427"/>
          <attvalue for="att4" value="green"/>
          <attvalue for="att5" value="0.129"/>
          <attvalue for="att6" value="0.203"/>
        </attvalues>
        <viz:color r="0" g="255" b="0" a="255"/>
        <viz:size value="7.8"/>
      </node>
      <node id="8" label="ACTR6">
        <attvalues>
          <attvalue for="att1" value="ACTR6"/>
          <attvalue for="att2" value="0.295981249"/>
          <attvalue for="att3" value="0.291144989"/>
          <attvalue for="att4" value="green"/>
          <attvalue for="att5" value="0.0444"/>
          <attvalue for="att6" value="0.412"/>
        </attvalues>
        <viz:color r="0" g="255" b="0" a="255"/>
        <viz:size value="5"/>
      </node>
      <node id="9" label="ACVR1">
        <attvalues>
          <attvalue for="att1" value="ACVR1"/>
          <attvalue for="att2" value="0.040987623"/>
          <attvalue for="att3" value="0.098220339"/>
          <attvalue for="att4" value="royalblue"/>
          <attvalue for="att5" value="0.496"/>
          <attvalue for="att6" value="0.0711"/>
        </attvalues>
        <viz:color r="65" g="105" b="225" a="255"/>
        <viz:size value="5.4"/>
      </node>
      <node id="10" label="ACVR2A">
        <attvalues>
          <attvalue for="att1" value="ACVR2A"/>
          <attvalue for="att2" value="0.211760948"/>
          <attvalue for="att3" value="0.334584403"/>
          <attvalue for="att4" value="black"/>
          <attvalue for="att5" value="-0.673"/>
          <attvalue for="att6" value="0.0615"/>
        </attvalues>
        <viz:color r="190" g="190" b="190" a="255"/>
        <viz:size value="5.4"/>
      </node>
      <node id="11" label="ADRA1D">
        <attvalues>
          <attvalue for="att1" value="ADRA1D"/>
          <attvalue for="att2" value="0.081464678"/>
          <attvalue for="att3" value="0.148911442"/>
          <attvalue for="att4" value="blue"/>
          <attvalue for="att5" value="0.35"/>
          <attvalue for="att6" value="-0.324"/>
        </attvalues>
        <viz:color r="0" g="0" b="255" a="255"/>
        <viz:size value="5.4"/>
      </node>
      <node id="12" label="AGMAT">
        <attvalues>
          <attvalue for="att1" value="AGMAT"/>
          <attvalue for="att2" value="0.034323103"/>
          <attvalue for="att3" value="0.041763451"/>
          <attvalue for="att4" value="blue"/>
          <attvalue for="att5" value="0.204"/>
          <attvalue for="att6" value="-0.132"/>
        </attvalues>
        <viz:color r="0" g="0" b="255" a="255"/>
        <viz:size value="5"/>
      </node>
      <node id="13" label="AGO3">
        <attvalues>
          <attvalue for="att1" value="AGO3"/>
          <attvalue for="att2" value="0.13347074"/>
          <attvalue for="att3" value="0.289255995"/>
          <attvalue for="att4" value="blue"/>
          <attvalue for="att5" value="0.548"/>
          <attvalue for="att6" value="-0.446"/>
        </attvalues>
        <viz:color r="0" g="0" b="255" a="255"/>
        <viz:size value="5.4"/>
      </node>
      <node id="14" label="AGT">
        <attvalues>
          <attvalue for="att1" value="AGT"/>
          <attvalue for="att2" value="0.121052758"/>
          <attvalue for="att3" value="0.347421314"/>
          <attvalue for="att4" value="greenyellow"/>
          <attvalue for="att5" value="-0.108"/>
          <attvalue for="att6" value="0.409"/>
        </attvalues>
        <viz:color r="173" g="255" b="47" a="255"/>
        <viz:size value="13.8"/>
      </node>
      <node id="15" label="AHI1">
        <attvalues>
          <attvalue for="att1" value="AHI1"/>
          <attvalue for="att2" value="0.206996345"/>
          <attvalue for="att3" value="0.220960545"/>
          <attvalue for="att4" value="black"/>
          <attvalue for="att5" value="-0.4"/>
          <attvalue for="att6" value="0.212"/>
        </attvalues>
        <viz:color r="190" g="190" b="190" a="255"/>
        <viz:size value="5.4"/>
      </node>
      <node id="16" label="ALAS1">
        <attvalues>
          <attvalue for="att1" value="ALAS1"/>
          <attvalue for="att2" value="0.155581839"/>
          <attvalue for="att3" value="0.201938345"/>
          <attvalue for="att4" value="blue"/>
          <attvalue for="att5" value="0.499"/>
          <attvalue for="att6" value="0.0667"/>
        </attvalues>
        <viz:color r="0" g="0" b="255" a="255"/>
        <viz:size value="5"/>
      </node>
      <node id="17" label="ALG2">
        <attvalues>
          <attvalue for="att1" value="ALG2"/>
          <attvalue for="att2" value="0.090836251"/>
          <attvalue for="att3" value="0.14710584"/>
          <attvalue for="att4" value="blue"/>
          <attvalue for="att5" value="0.27"/>
          <attvalue for="att6" value="0.0134"/>
        </attvalues>
        <viz:color r="0" g="0" b="255" a="255"/>
        <viz:size value="5"/>
      </node>
      <node id="18" label="ALS2">
        <attvalues>
          <attvalue for="att1" value="ALS2"/>
          <attvalue for="att2" value="0.089239155"/>
          <attvalue for="att3" value="0.093963033"/>
          <attvalue for="att4" value="black"/>
          <attvalue for="att5" value="-0.358"/>
          <attvalue for="att6" value="0.569"/>
        </attvalues>
        <viz:color r="190" g="190" b="190" a="255"/>
        <viz:size value="5.4"/>
      </node>
      <node id="19" label="AMOTL2">
        <attvalues>
          <attvalue for="att1" value="AMOTL2"/>
          <attvalue for="att2" value="0.184943418"/>
          <attvalue for="att3" value="0.468665597"/>
          <attvalue for="att4" value="blue"/>
          <attvalue for="att5" value="0.55"/>
          <attvalue for="att6" value="-0.0748"/>
        </attvalues>
        <viz:color r="0" g="0" b="255" a="255"/>
        <viz:size value="5"/>
      </node>
      <node id="20" label="ANAPC4">
        <attvalues>
          <attvalue for="att1" value="ANAPC4"/>
          <attvalue for="att2" value="0.158902434"/>
          <attvalue for="att3" value="0.170788295"/>
          <attvalue for="att4" value="black"/>
          <attvalue for="att5" value="-0.376"/>
          <attvalue for="att6" value="0.423"/>
        </attvalues>
        <viz:color r="190" g="190" b="190" a="255"/>
        <viz:size value="8.2"/>
      </node>
      <node id="21" label="ANPEP">
        <attvalues>
          <attvalue for="att1" value="ANPEP"/>
          <attvalue for="att2" value="0.084580143"/>
          <attvalue for="att3" value="0.149684525"/>
          <attvalue for="att4" value="blue"/>
          <attvalue for="att5" value="0.57"/>
          <attvalue for="att6" value="0.0208"/>
        </attvalues>
        <viz:color r="0" g="0" b="255" a="255"/>
        <viz:size value="5.8"/>
      </node>
      <node id="22" label="ANXA1">
        <attvalues>
          <attvalue for="att1" value="ANXA1"/>
          <attvalue for="att2" value="0.099157838"/>
          <attvalue for="att3" value="0.196094601"/>
          <attvalue for="att4" value="blue"/>
          <attvalue for="att5" value="0.356"/>
          <attvalue for="att6" value="-0.205"/>
        </attvalues>
        <viz:color r="0" g="0" b="255" a="255"/>
        <viz:size value="6.6"/>
      </node>
      <node id="23" label="AQP3">
        <attvalues>
          <attvalue for="att1" value="AQP3"/>
          <attvalue for="att2" value="0.095322574"/>
          <attvalue for="att3" value="0.080902192"/>
          <attvalue for="att4" value="black"/>
          <attvalue for="att5" value="-0.285"/>
          <attvalue for="att6" value="0.0809"/>
        </attvalues>
        <viz:color r="190" g="190" b="190" a="255"/>
        <viz:size value="5"/>
      </node>
      <node id="24" label="ARAP3">
        <attvalues>
          <attvalue for="att1" value="ARAP3"/>
          <attvalue for="att2" value="0.162532355"/>
          <attvalue for="att3" value="0.378157577"/>
          <attvalue for="att4" value="blue"/>
          <attvalue for="att5" value="0.398"/>
          <attvalue for="att6" value="-0.369"/>
        </attvalues>
        <viz:color r="0" g="0" b="255" a="255"/>
        <viz:size value="6.6"/>
      </node>
      <node id="25" label="ARF4">
        <attvalues>
          <attvalue for="att1" value="ARF4"/>
          <attvalue for="att2" value="0.401116676"/>
          <attvalue for="att3" value="0.365582002"/>
          <attvalue for="att4" value="green"/>
          <attvalue for="att5" value="0.0263"/>
          <attvalue for="att6" value="0.585"/>
        </attvalues>
        <viz:color r="0" g="255" b="0" a="255"/>
        <viz:size value="5.4"/>
      </node>
      <node id="26" label="ARFGEF1">
        <attvalues>
          <attvalue for="att1" value="ARFGEF1"/>
          <attvalue for="att2" value="0.265149217"/>
          <attvalue for="att3" value="0.241774292"/>
          <attvalue for="att4" value="black"/>
          <attvalue for="att5" value="-0.261"/>
          <attvalue for="att6" value="0.401"/>
        </attvalues>
        <viz:color r="190" g="190" b="190" a="255"/>
        <viz:size value="5"/>
      </node>
      <node id="27" label="ARG2">
        <attvalues>
          <attvalue for="att1" value="ARG2"/>
          <attvalue for="att2" value="0.099332136"/>
          <attvalue for="att3" value="0.264711843"/>
          <attvalue for="att4" value="greenyellow"/>
          <attvalue for="att5" value="-0.34"/>
          <attvalue for="att6" value="0.541"/>
        </attvalues>
        <viz:color r="173" g="255" b="47" a="255"/>
        <viz:size value="5.4"/>
      </node>
      <node id="28" label="ARHGAP10">
        <attvalues>
          <attvalue for="att1" value="ARHGAP10"/>
          <attvalue for="att2" value="0.109968398"/>
          <attvalue for="att3" value="0.231054052"/>
          <attvalue for="att4" value="greenyellow"/>
          <attvalue for="att5" value="-0.216"/>
          <attvalue for="att6" value="0.249"/>
        </attvalues>
        <viz:color r="173" g="255" b="47" a="255"/>
        <viz:size value="8.2"/>
      </node>
      <node id="29" label="ARHGAP18">
        <attvalues>
          <attvalue for="att1" value="ARHGAP18"/>
          <attvalue for="att2" value="0.143074938"/>
          <attvalue for="att3" value="0.107981636"/>
          <attvalue for="att4" value="green"/>
          <attvalue for="att5" value="0.152"/>
          <attvalue for="att6" value="0.16"/>
        </attvalues>
        <viz:color r="0" g="255" b="0" a="255"/>
        <viz:size value="7.8"/>
      </node>
      <node id="30" label="ARHGAP20">
        <attvalues>
          <attvalue for="att1" value="ARHGAP20"/>
          <attvalue for="att2" value="0.232949466"/>
          <attvalue for="att3" value="0.675019055"/>
          <attvalue for="att4" value="orange"/>
          <attvalue for="att5" value="-0.539"/>
          <attvalue for="att6" value="0.199"/>
        </attvalues>
        <viz:color r="255" g="165" b="0" a="255"/>
        <viz:size value="6.6"/>
      </node>
      <node id="31" label="ARHGAP26">
        <attvalues>
          <attvalue for="att1" value="ARHGAP26"/>
          <attvalue for="att2" value="0.08465407"/>
          <attvalue for="att3" value="0.099350228"/>
          <attvalue for="att4" value="blue"/>
          <attvalue for="att5" value="0.35"/>
          <attvalue for="att6" value="0.00867"/>
        </attvalues>
        <viz:color r="0" g="0" b="255" a="255"/>
        <viz:size value="6.6"/>
      </node>
      <node id="32" label="ARHGAP45">
        <attvalues>
          <attvalue for="att1" value="ARHGAP45"/>
          <attvalue for="att2" value="0.045247569"/>
          <attvalue for="att3" value="0.095580957"/>
          <attvalue for="att4" value="blue"/>
          <attvalue for="att5" value="0.48"/>
          <attvalue for="att6" value="-0.206"/>
        </attvalues>
        <viz:color r="0" g="0" b="255" a="255"/>
        <viz:size value="6.6"/>
      </node>
      <node id="33" label="ARHGEF7">
        <attvalues>
          <attvalue for="att1" value="ARHGEF7"/>
          <attvalue for="att2" value="0.354507028"/>
          <attvalue for="att3" value="0.357379448"/>
          <attvalue for="att4" value="green"/>
          <attvalue for="att5" value="0.16"/>
          <attvalue for="att6" value="0.414"/>
        </attvalues>
        <viz:color r="0" g="255" b="0" a="255"/>
        <viz:size value="11"/>
      </node>
      <node id="34" label="ARNTL">
        <attvalues>
          <attvalue for="att1" value="ARNTL"/>
          <attvalue for="att2" value="0.103950634"/>
          <attvalue for="att3" value="0.091904269"/>
          <attvalue for="att4" value="black"/>
          <attvalue for="att5" value="-0.665"/>
          <attvalue for="att6" value="-0.27"/>
        </attvalues>
        <viz:color r="190" g="190" b="190" a="255"/>
        <viz:size value="5.8"/>
      </node>
      <node id="35" label="ARPC1A">
        <attvalues>
          <attvalue for="att1" value="ARPC1A"/>
          <attvalue for="att2" value="0.18984466"/>
          <attvalue for="att3" value="0.433870098"/>
          <attvalue for="att4" value="blue"/>
          <attvalue for="att5" value="0.623"/>
          <attvalue for="att6" value="-0.187"/>
        </attvalues>
        <viz:color r="0" g="0" b="255" a="255"/>
        <viz:size value="6.6"/>
      </node>
      <node id="36" label="ARPC4-TTLL3">
        <attvalues>
          <attvalue for="att1" value="ARPC4-TTLL3"/>
          <attvalue for="att2" value="0.136265287"/>
          <attvalue for="att3" value="0.28989036"/>
          <attvalue for="att4" value="blue"/>
          <attvalue for="att5" value="0.466"/>
          <attvalue for="att6" value="-0.0173"/>
        </attvalues>
        <viz:color r="0" g="0" b="255" a="255"/>
        <viz:size value="5.8"/>
      </node>
      <node id="37" label="ARPC5">
        <attvalues>
          <attvalue for="att1" value="ARPC5"/>
          <attvalue for="att2" value="0.230594272"/>
          <attvalue for="att3" value="0.514984333"/>
          <attvalue for="att4" value="greenyellow"/>
          <attvalue for="att5" value="-0.131"/>
          <attvalue for="att6" value="0.46"/>
        </attvalues>
        <viz:color r="173" g="255" b="47" a="255"/>
        <viz:size value="7.4"/>
      </node>
      <node id="38" label="ASAP1">
        <attvalues>
          <attvalue for="att1" value="ASAP1"/>
          <attvalue for="att2" value="0.234459613"/>
          <attvalue for="att3" value="0.918266794"/>
          <attvalue for="att4" value="royalblue"/>
          <attvalue for="att5" value="0.7"/>
          <attvalue for="att6" value="-0.0311"/>
        </attvalues>
        <viz:color r="65" g="105" b="225" a="255"/>
        <viz:size value="5.8"/>
      </node>
      <node id="39" label="ASAP2">
        <attvalues>
          <attvalue for="att1" value="ASAP2"/>
          <attvalue for="att2" value="0.504809449"/>
          <attvalue for="att3" value="0.445303412"/>
          <attvalue for="att4" value="green"/>
          <attvalue for="att5" value="0.108"/>
          <attvalue for="att6" value="0.232"/>
        </attvalues>
        <viz:color r="0" g="255" b="0" a="255"/>
        <viz:size value="5.4"/>
      </node>
      <node id="40" label="ASF1A">
        <attvalues>
          <attvalue for="att1" value="ASF1A"/>
          <attvalue for="att2" value="0.316617729"/>
          <attvalue for="att3" value="0.460997919"/>
          <attvalue for="att4" value="black"/>
          <attvalue for="att5" value="-0.746"/>
          <attvalue for="att6" value="-0.112"/>
        </attvalues>
        <viz:color r="190" g="190" b="190" a="255"/>
        <viz:size value="5"/>
      </node>
      <node id="41" label="ATAD5">
        <attvalues>
          <attvalue for="att1" value="ATAD5"/>
          <attvalue for="att2" value="0.195046431"/>
          <attvalue for="att3" value="0.298219931"/>
          <attvalue for="att4" value="black"/>
          <attvalue for="att5" value="-0.67"/>
          <attvalue for="att6" value="0.227"/>
        </attvalues>
        <viz:color r="190" g="190" b="190" a="255"/>
        <viz:size value="5"/>
      </node>
      <node id="42" label="ATF2">
        <attvalues>
          <attvalue for="att1" value="ATF2"/>
          <attvalue for="att2" value="0.98047195"/>
          <attvalue for="att3" value="0.860399874"/>
          <attvalue for="att4" value="green"/>
          <attvalue for="att5" value="-0.159"/>
          <attvalue for="att6" value="0.322"/>
        </attvalues>
        <viz:color r="0" g="255" b="0" a="255"/>
        <viz:size value="11"/>
      </node>
      <node id="43" label="ATIC">
        <attvalues>
          <attvalue for="att1" value="ATIC"/>
          <attvalue for="att2" value="0.035384532"/>
          <attvalue for="att3" value="0.100152694"/>
          <attvalue for="att4" value="greenyellow"/>
          <attvalue for="att5" value="-0.0326"/>
          <attvalue for="att6" value="0.482"/>
        </attvalues>
        <viz:color r="173" g="255" b="47" a="255"/>
        <viz:size value="6.2"/>
      </node>
      <node id="44" label="ATR">
        <attvalues>
          <attvalue for="att1" value="ATR"/>
          <attvalue for="att2" value="0.42833425"/>
          <attvalue for="att3" value="0.430365988"/>
          <attvalue for="att4" value="black"/>
          <attvalue for="att5" value="-0.489"/>
          <attvalue for="att6" value="0.137"/>
        </attvalues>
        <viz:color r="190" g="190" b="190" a="255"/>
        <viz:size value="7"/>
      </node>
      <node id="45" label="B4GALT7">
        <attvalues>
          <attvalue for="att1" value="B4GALT7"/>
          <attvalue for="att2" value="0.20030556"/>
          <attvalue for="att3" value="0.34938503"/>
          <attvalue for="att4" value="darkgreen"/>
          <attvalue for="att5" value="0.485"/>
          <attvalue for="att6" value="-0.24"/>
        </attvalues>
        <viz:color r="0" g="100" b="0" a="255"/>
        <viz:size value="5"/>
      </node>
      <node id="46" label="BAG1">
        <attvalues>
          <attvalue for="att1" value="BAG1"/>
          <attvalue for="att2" value="0.105531717"/>
          <attvalue for="att3" value="0.100004345"/>
          <attvalue for="att4" value="green"/>
          <attvalue for="att5" value="0.012"/>
          <attvalue for="att6" value="0.383"/>
        </attvalues>
        <viz:color r="0" g="255" b="0" a="255"/>
        <viz:size value="6.2"/>
      </node>
      <node id="47" label="BAIAP2">
        <attvalues>
          <attvalue for="att1" value="BAIAP2"/>
          <attvalue for="att2" value="0.178555211"/>
          <attvalue for="att3" value="0.418414179"/>
          <attvalue for="att4" value="blue"/>
          <attvalue for="att5" value="0.56"/>
          <attvalue for="att6" value="-0.345"/>
        </attvalues>
        <viz:color r="0" g="0" b="255" a="255"/>
        <viz:size value="7"/>
      </node>
      <node id="48" label="BARD1">
        <attvalues>
          <attvalue for="att1" value="BARD1"/>
          <attvalue for="att2" value="0.062833767"/>
          <attvalue for="att3" value="0.226531836"/>
          <attvalue for="att4" value="greenyellow"/>
          <attvalue for="att5" value="-0.0439"/>
          <attvalue for="att6" value="0.376"/>
        </attvalues>
        <viz:color r="173" g="255" b="47" a="255"/>
        <viz:size value="8.2"/>
      </node>
      <node id="49" label="BCL11A">
        <attvalues>
          <attvalue for="att1" value="BCL11A"/>
          <attvalue for="att2" value="0.142645699"/>
          <attvalue for="att3" value="0.691815142"/>
          <attvalue for="att4" value="orange"/>
          <attvalue for="att5" value="-0.506"/>
          <attvalue for="att6" value="-0.217"/>
        </attvalues>
        <viz:color r="255" g="165" b="0" a="255"/>
        <viz:size value="5"/>
      </node>
      <node id="50" label="BCL2">
        <attvalues>
          <attvalue for="att1" value="BCL2"/>
          <attvalue for="att2" value="0.208798804"/>
          <attvalue for="att3" value="0.148083882"/>
          <attvalue for="att4" value="black"/>
          <attvalue for="att5" value="-0.0424"/>
          <attvalue for="att6" value="0.229"/>
        </attvalues>
        <viz:color r="190" g="190" b="190" a="255"/>
        <viz:size value="8.6"/>
      </node>
      <node id="51" label="BDNF">
        <attvalues>
          <attvalue for="att1" value="BDNF"/>
          <attvalue for="att2" value="0.083999462"/>
          <attvalue for="att3" value="0.183514171"/>
          <attvalue for="att4" value="blue"/>
          <attvalue for="att5" value="0.686"/>
          <attvalue for="att6" value="0.292"/>
        </attvalues>
        <viz:color r="0" g="0" b="255" a="255"/>
        <viz:size value="5.8"/>
      </node>
      <node id="52" label="BHLHE41">
        <attvalues>
          <attvalue for="att1" value="BHLHE41"/>
          <attvalue for="att2" value="0.173622329"/>
          <attvalue for="att3" value="0.221256771"/>
          <attvalue for="att4" value="black"/>
          <attvalue for="att5" value="-0.69"/>
          <attvalue for="att6" value="0.19"/>
        </attvalues>
        <viz:color r="190" g="190" b="190" a="255"/>
        <viz:size value="5.4"/>
      </node>
      <node id="53" label="BIN1">
        <attvalues>
          <attvalue for="att1" value="BIN1"/>
          <attvalue for="att2" value="0.225395265"/>
          <attvalue for="att3" value="0.232721512"/>
          <attvalue for="att4" value="black"/>
          <attvalue for="att5" value="-0.473"/>
          <attvalue for="att6" value="0.12"/>
        </attvalues>
        <viz:color r="190" g="190" b="190" a="255"/>
        <viz:size value="5.8"/>
      </node>
      <node id="54" label="BIRC3">
        <attvalues>
          <attvalue for="att1" value="BIRC3"/>
          <attvalue for="att2" value="0.097592018"/>
          <attvalue for="att3" value="0.05985821"/>
          <attvalue for="att4" value="black"/>
          <attvalue for="att5" value="-0.114"/>
          <attvalue for="att6" value="0.514"/>
        </attvalues>
        <viz:color r="190" g="190" b="190" a="255"/>
        <viz:size value="5.8"/>
      </node>
      <node id="55" label="BMI1">
        <attvalues>
          <attvalue for="att1" value="BMI1"/>
          <attvalue for="att2" value="0.584364478"/>
          <attvalue for="att3" value="0.636968062"/>
          <attvalue for="att4" value="black"/>
          <attvalue for="att5" value="-0.367"/>
          <attvalue for="att6" value="0.274"/>
        </attvalues>
        <viz:color r="190" g="190" b="190" a="255"/>
        <viz:size value="5.8"/>
      </node>
      <node id="56" label="BMP3">
        <attvalues>
          <attvalue for="att1" value="BMP3"/>
          <attvalue for="att2" value="0.076645452"/>
          <attvalue for="att3" value="0.043845399"/>
          <attvalue for="att4" value="green"/>
          <attvalue for="att5" value="0.0457"/>
          <attvalue for="att6" value="0.132"/>
        </attvalues>
        <viz:color r="0" g="255" b="0" a="255"/>
        <viz:size value="5"/>
      </node>
      <node id="57" label="BMPR1A">
        <attvalues>
          <attvalue for="att1" value="BMPR1A"/>
          <attvalue for="att2" value="0.230616945"/>
          <attvalue for="att3" value="0.136730904"/>
          <attvalue for="att4" value="green"/>
          <attvalue for="att5" value="0.138"/>
          <attvalue for="att6" value="0.491"/>
        </attvalues>
        <viz:color r="0" g="255" b="0" a="255"/>
        <viz:size value="7"/>
      </node>
      <node id="58" label="BRCA2">
        <attvalues>
          <attvalue for="att1" value="BRCA2"/>
          <attvalue for="att2" value="0.229569546"/>
          <attvalue for="att3" value="0.384143437"/>
          <attvalue for="att4" value="black"/>
          <attvalue for="att5" value="-0.66"/>
          <attvalue for="att6" value="-0.143"/>
        </attvalues>
        <viz:color r="190" g="190" b="190" a="255"/>
        <viz:size value="5.4"/>
      </node>
      <node id="59" label="BRCC3">
        <attvalues>
          <attvalue for="att1" value="BRCC3"/>
          <attvalue for="att2" value="0.167049658"/>
          <attvalue for="att3" value="0.540306384"/>
          <attvalue for="att4" value="darkred"/>
          <attvalue for="att5" value="-0.353"/>
          <attvalue for="att6" value="0.506"/>
        </attvalues>
        <viz:color r="139" g="0" b="0" a="255"/>
        <viz:size value="7.4"/>
      </node>
      <node id="60" label="BRD8">
        <attvalues>
          <attvalue for="att1" value="BRD8"/>
          <attvalue for="att2" value="0.161235775"/>
          <attvalue for="att3" value="0.52278262"/>
          <attvalue for="att4" value="orange"/>
          <attvalue for="att5" value="-0.413"/>
          <attvalue for="att6" value="0.307"/>
        </attvalues>
        <viz:color r="255" g="165" b="0" a="255"/>
        <viz:size value="5"/>
      </node>
      <node id="61" label="BRF1">
        <attvalues>
          <attvalue for="att1" value="BRF1"/>
          <attvalue for="att2" value="0.235006922"/>
          <attvalue for="att3" value="0.189004722"/>
          <attvalue for="att4" value="green"/>
          <attvalue for="att5" value="0.133"/>
          <attvalue for="att6" value="0.608"/>
        </attvalues>
        <viz:color r="0" g="255" b="0" a="255"/>
        <viz:size value="5.8"/>
      </node>
      <node id="62" label="BTG1">
        <attvalues>
          <attvalue for="att1" value="BTG1"/>
          <attvalue for="att2" value="0.039604044"/>
          <attvalue for="att3" value="0.040020269"/>
          <attvalue for="att4" value="black"/>
          <attvalue for="att5" value="-0.386"/>
          <attvalue for="att6" value="-0.0287"/>
        </attvalues>
        <viz:color r="190" g="190" b="190" a="255"/>
        <viz:size value="5"/>
      </node>
      <node id="63" label="BUB1">
        <attvalues>
          <attvalue for="att1" value="BUB1"/>
          <attvalue for="att2" value="0.051838452"/>
          <attvalue for="att3" value="0.041197269"/>
          <attvalue for="att4" value="green"/>
          <attvalue for="att5" value="0.00172"/>
          <attvalue for="att6" value="-0.0461"/>
        </attvalues>
        <viz:color r="0" g="255" b="0" a="255"/>
        <viz:size value="9.4"/>
      </node>
      <node id="64" label="CAB39">
        <attvalues>
          <attvalue for="att1" value="CAB39"/>
          <attvalue for="att2" value="0.360055321"/>
          <attvalue for="att3" value="0.367173611"/>
          <attvalue for="att4" value="green"/>
          <attvalue for="att5" value="0.0209"/>
          <attvalue for="att6" value="0.426"/>
        </attvalues>
        <viz:color r="0" g="255" b="0" a="255"/>
        <viz:size value="6.2"/>
      </node>
      <node id="65" label="CALM1">
        <attvalues>
          <attvalue for="att1" value="CALM1"/>
          <attvalue for="att2" value="0.324954884"/>
          <attvalue for="att3" value="0.225616057"/>
          <attvalue for="att4" value="black"/>
          <attvalue for="att5" value="-0.45"/>
          <attvalue for="att6" value="0.205"/>
        </attvalues>
        <viz:color r="190" g="190" b="190" a="255"/>
        <viz:size value="6.2"/>
      </node>
      <node id="66" label="CAPZA2">
        <attvalues>
          <attvalue for="att1" value="CAPZA2"/>
          <attvalue for="att2" value="0.655252726"/>
          <attvalue for="att3" value="0.757731873"/>
          <attvalue for="att4" value="green"/>
          <attvalue for="att5" value="0.18"/>
          <attvalue for="att6" value="0.391"/>
        </attvalues>
        <viz:color r="0" g="255" b="0" a="255"/>
        <viz:size value="5"/>
      </node>
      <node id="67" label="CAPZB">
        <attvalues>
          <attvalue for="att1" value="CAPZB"/>
          <attvalue for="att2" value="0.214785392"/>
          <attvalue for="att3" value="0.323474994"/>
          <attvalue for="att4" value="royalblue"/>
          <attvalue for="att5" value="0.308"/>
          <attvalue for="att6" value="-0.299"/>
        </attvalues>
        <viz:color r="65" g="105" b="225" a="255"/>
        <viz:size value="5.4"/>
      </node>
      <node id="68" label="CBFB">
        <attvalues>
          <attvalue for="att1" value="CBFB"/>
          <attvalue for="att2" value="0.266472197"/>
          <attvalue for="att3" value="0.483833033"/>
          <attvalue for="att4" value="darkred"/>
          <attvalue for="att5" value="0.0372"/>
          <attvalue for="att6" value="0.43"/>
        </attvalues>
        <viz:color r="139" g="0" b="0" a="255"/>
        <viz:size value="5"/>
      </node>
      <node id="69" label="CBL">
        <attvalues>
          <attvalue for="att1" value="CBL"/>
          <attvalue for="att2" value="0.057144382"/>
          <attvalue for="att3" value="0.098833775"/>
          <attvalue for="att4" value="royalblue"/>
          <attvalue for="att5" value="0.331"/>
          <attvalue for="att6" value="-0.0797"/>
        </attvalues>
        <viz:color r="65" g="105" b="225" a="255"/>
        <viz:size value="9"/>
      </node>
      <node id="70" label="CBLL1">
        <attvalues>
          <attvalue for="att1" value="CBLL1"/>
          <attvalue for="att2" value="0.223953577"/>
          <attvalue for="att3" value="0.208565061"/>
          <attvalue for="att4" value="green"/>
          <attvalue for="att5" value="0.0596"/>
          <attvalue for="att6" value="0.258"/>
        </attvalues>
        <viz:color r="0" g="255" b="0" a="255"/>
        <viz:size value="5"/>
      </node>
      <node id="71" label="CBX4">
        <attvalues>
          <attvalue for="att1" value="CBX4"/>
          <attvalue for="att2" value="0.07854434"/>
          <attvalue for="att3" value="0.155792689"/>
          <attvalue for="att4" value="blue"/>
          <attvalue for="att5" value="0.532"/>
          <attvalue for="att6" value="-0.261"/>
        </attvalues>
        <viz:color r="0" g="0" b="255" a="255"/>
        <viz:size value="6.6"/>
      </node>
      <node id="72" label="CCAR1">
        <attvalues>
          <attvalue for="att1" value="CCAR1"/>
          <attvalue for="att2" value="0.067373143"/>
          <attvalue for="att3" value="0.179673919"/>
          <attvalue for="att4" value="royalblue"/>
          <attvalue for="att5" value="0.442"/>
          <attvalue for="att6" value="0.0888"/>
        </attvalues>
        <viz:color r="65" g="105" b="225" a="255"/>
        <viz:size value="7.8"/>
      </node>
      <node id="73" label="CCDC12">
        <attvalues>
          <attvalue for="att1" value="CCDC12"/>
          <attvalue for="att2" value="0.105307778"/>
          <attvalue for="att3" value="0.348536791"/>
          <attvalue for="att4" value="greenyellow"/>
          <attvalue for="att5" value="-0.113"/>
          <attvalue for="att6" value="0.595"/>
        </attvalues>
        <viz:color r="173" g="255" b="47" a="255"/>
        <viz:size value="5"/>
      </node>
      <node id="74" label="CCNC">
        <attvalues>
          <attvalue for="att1" value="CCNC"/>
          <attvalue for="att2" value="0.160322779"/>
          <attvalue for="att3" value="0.119218927"/>
          <attvalue for="att4" value="green"/>
          <attvalue for="att5" value="0.0475"/>
          <attvalue for="att6" value="0.726"/>
        </attvalues>
        <viz:color r="0" g="255" b="0" a="255"/>
        <viz:size value="8.6"/>
      </node>
      <node id="75" label="CCND2">
        <attvalues>
          <attvalue for="att1" value="CCND2"/>
          <attvalue for="att2" value="0.154883159"/>
          <attvalue for="att3" value="0.427076416"/>
          <attvalue for="att4" value="blue"/>
          <attvalue for="att5" value="0.7"/>
          <attvalue for="att6" value="-0.0725"/>
        </attvalues>
        <viz:color r="0" g="0" b="255" a="255"/>
        <viz:size value="6.2"/>
      </node>
      <node id="76" label="CCNE1">
        <attvalues>
          <attvalue for="att1" value="CCNE1"/>
          <attvalue for="att2" value="0.052044431"/>
          <attvalue for="att3" value="0.079160336"/>
          <attvalue for="att4" value="greenyellow"/>
          <attvalue for="att5" value="0.0191"/>
          <attvalue for="att6" value="0.399"/>
        </attvalues>
        <viz:color r="173" g="255" b="47" a="255"/>
        <viz:size value="7.4"/>
      </node>
      <node id="77" label="CCNE2">
        <attvalues>
          <attvalue for="att1" value="CCNE2"/>
          <attvalue for="att2" value="0.24551605"/>
          <attvalue for="att3" value="0.385247692"/>
          <attvalue for="att4" value="black"/>
          <attvalue for="att5" value="-0.589"/>
          <attvalue for="att6" value="0.0406"/>
        </attvalues>
        <viz:color r="190" g="190" b="190" a="255"/>
        <viz:size value="6.6"/>
      </node>
      <node id="78" label="CCNT2">
        <attvalues>
          <attvalue for="att1" value="CCNT2"/>
          <attvalue for="att2" value="0.530162671"/>
          <attvalue for="att3" value="0.40125015"/>
          <attvalue for="att4" value="green"/>
          <attvalue for="att5" value="-0.387"/>
          <attvalue for="att6" value="0.358"/>
        </attvalues>
        <viz:color r="0" g="255" b="0" a="255"/>
        <viz:size value="5"/>
      </node>
      <node id="79" label="CCR4">
        <attvalues>
          <attvalue for="att1" value="CCR4"/>
          <attvalue for="att2" value="0.038781758"/>
          <attvalue for="att3" value="0.05360614"/>
          <attvalue for="att4" value="blue"/>
          <attvalue for="att5" value="0.416"/>
          <attvalue for="att6" value="0.126"/>
        </attvalues>
        <viz:color r="0" g="0" b="255" a="255"/>
        <viz:size value="6.2"/>
      </node>
      <node id="80" label="CCT4">
        <attvalues>
          <attvalue for="att1" value="CCT4"/>
          <attvalue for="att2" value="0.220445662"/>
          <attvalue for="att3" value="0.296940836"/>
          <attvalue for="att4" value="blue"/>
          <attvalue for="att5" value="0.317"/>
          <attvalue for="att6" value="0.105"/>
        </attvalues>
        <viz:color r="0" g="0" b="255" a="255"/>
        <viz:size value="5.8"/>
      </node>
      <node id="81" label="CD3G">
        <attvalues>
          <attvalue for="att1" value="CD3G"/>
          <attvalue for="att2" value="0.020680812"/>
          <attvalue for="att3" value="0.046702319"/>
          <attvalue for="att4" value="blue"/>
          <attvalue for="att5" value="0.284"/>
          <attvalue for="att6" value="0.147"/>
        </attvalues>
        <viz:color r="0" g="0" b="255" a="255"/>
        <viz:size value="5"/>
      </node>
      <node id="82" label="CD40">
        <attvalues>
          <attvalue for="att1" value="CD40"/>
          <attvalue for="att2" value="0.138020245"/>
          <attvalue for="att3" value="0.308955604"/>
          <attvalue for="att4" value="darkgreen"/>
          <attvalue for="att5" value="0.371"/>
          <attvalue for="att6" value="-0.326"/>
        </attvalues>
        <viz:color r="0" g="100" b="0" a="255"/>
        <viz:size value="5.4"/>
      </node>
      <node id="83" label="CD47">
        <attvalues>
          <attvalue for="att1" value="CD47"/>
          <attvalue for="att2" value="0.436006623"/>
          <attvalue for="att3" value="0.361385802"/>
          <attvalue for="att4" value="green"/>
          <attvalue for="att5" value="-0.317"/>
          <attvalue for="att6" value="0.271"/>
        </attvalues>
        <viz:color r="0" g="255" b="0" a="255"/>
        <viz:size value="5"/>
      </node>
      <node id="84" label="CDC14A">
        <attvalues>
          <attvalue for="att1" value="CDC14A"/>
          <attvalue for="att2" value="0.293043235"/>
          <attvalue for="att3" value="0.285055878"/>
          <attvalue for="att4" value="green"/>
          <attvalue for="att5" value="0.307"/>
          <attvalue for="att6" value="0.146"/>
        </attvalues>
        <viz:color r="0" g="255" b="0" a="255"/>
        <viz:size value="6.6"/>
      </node>
      <node id="85" label="CDC23">
        <attvalues>
          <attvalue for="att1" value="CDC23"/>
          <attvalue for="att2" value="0.252100681"/>
          <attvalue for="att3" value="0.339486541"/>
          <attvalue for="att4" value="black"/>
          <attvalue for="att5" value="-0.658"/>
          <attvalue for="att6" value="-0.0314"/>
        </attvalues>
        <viz:color r="190" g="190" b="190" a="255"/>
        <viz:size value="8.6"/>
      </node>
      <node id="86" label="CDC73">
        <attvalues>
          <attvalue for="att1" value="CDC73"/>
          <attvalue for="att2" value="0.4037416"/>
          <attvalue for="att3" value="0.285750206"/>
          <attvalue for="att4" value="green"/>
          <attvalue for="att5" value="-0.0109"/>
          <attvalue for="att6" value="-0.06"/>
        </attvalues>
        <viz:color r="0" g="255" b="0" a="255"/>
        <viz:size value="5"/>
      </node>
      <node id="87" label="CDCA8">
        <attvalues>
          <attvalue for="att1" value="CDCA8"/>
          <attvalue for="att2" value="0.044211648"/>
          <attvalue for="att3" value="0.081267795"/>
          <attvalue for="att4" value="blue"/>
          <attvalue for="att5" value="0.335"/>
          <attvalue for="att6" value="-0.00613"/>
        </attvalues>
        <viz:color r="0" g="0" b="255" a="255"/>
        <viz:size value="5.8"/>
      </node>
      <node id="88" label="CDH11">
        <attvalues>
          <attvalue for="att1" value="CDH11"/>
          <attvalue for="att2" value="0.247272589"/>
          <attvalue for="att3" value="0.539819498"/>
          <attvalue for="att4" value="greenyellow"/>
          <attvalue for="att5" value="-0.262"/>
          <attvalue for="att6" value="0.282"/>
        </attvalues>
        <viz:color r="173" g="255" b="47" a="255"/>
        <viz:size value="6.6"/>
      </node>
      <node id="89" label="CDH18">
        <attvalues>
          <attvalue for="att1" value="CDH18"/>
          <attvalue for="att2" value="0.194636012"/>
          <attvalue for="att3" value="0.225125469"/>
          <attvalue for="att4" value="black"/>
          <attvalue for="att5" value="-0.138"/>
          <attvalue for="att6" value="0.235"/>
        </attvalues>
        <viz:color r="190" g="190" b="190" a="255"/>
        <viz:size value="5.4"/>
      </node>
      <node id="90" label="CDH7">
        <attvalues>
          <attvalue for="att1" value="CDH7"/>
          <attvalue for="att2" value="0.114701542"/>
          <attvalue for="att3" value="0.171215207"/>
          <attvalue for="att4" value="greenyellow"/>
          <attvalue for="att5" value="-0.219"/>
          <attvalue for="att6" value="0.213"/>
        </attvalues>
        <viz:color r="173" g="255" b="47" a="255"/>
        <viz:size value="6.6"/>
      </node>
      <node id="91" label="CDH8">
        <attvalues>
          <attvalue for="att1" value="CDH8"/>
          <attvalue for="att2" value="0.120610384"/>
          <attvalue for="att3" value="0.120801918"/>
          <attvalue for="att4" value="black"/>
          <attvalue for="att5" value="-0.477"/>
          <attvalue for="att6" value="-0.0438"/>
        </attvalues>
        <viz:color r="190" g="190" b="190" a="255"/>
        <viz:size value="5.4"/>
      </node>
      <node id="92" label="CDH9">
        <attvalues>
          <attvalue for="att1" value="CDH9"/>
          <attvalue for="att2" value="0.14285694"/>
          <attvalue for="att3" value="0.09231554"/>
          <attvalue for="att4" value="black"/>
          <attvalue for="att5" value="-0.274"/>
          <attvalue for="att6" value="0.0925"/>
        </attvalues>
        <viz:color r="190" g="190" b="190" a="255"/>
        <viz:size value="5.4"/>
      </node>
      <node id="93" label="CDK11A">
        <attvalues>
          <attvalue for="att1" value="CDK11A"/>
          <attvalue for="att2" value="0.08015004"/>
          <attvalue for="att3" value="0.064647318"/>
          <attvalue for="att4" value="green"/>
          <attvalue for="att5" value="-0.0649"/>
          <attvalue for="att6" value="0.219"/>
        </attvalues>
        <viz:color r="0" g="255" b="0" a="255"/>
        <viz:size value="5"/>
      </node>
      <node id="94" label="CDK19">
        <attvalues>
          <attvalue for="att1" value="CDK19"/>
          <attvalue for="att2" value="0.55591051"/>
          <attvalue for="att3" value="0.673666714"/>
          <attvalue for="att4" value="black"/>
          <attvalue for="att5" value="-0.555"/>
          <attvalue for="att6" value="0.148"/>
        </attvalues>
        <viz:color r="190" g="190" b="190" a="255"/>
        <viz:size value="7"/>
      </node>
      <node id="95" label="CDK8">
        <attvalues>
          <attvalue for="att1" value="CDK8"/>
          <attvalue for="att2" value="0.256994692"/>
          <attvalue for="att3" value="0.276774688"/>
          <attvalue for="att4" value="green"/>
          <attvalue for="att5" value="0.256"/>
          <attvalue for="att6" value="0.44"/>
        </attvalues>
        <viz:color r="0" g="255" b="0" a="255"/>
        <viz:size value="9"/>
      </node>
      <node id="96" label="CDKN1B">
        <attvalues>
          <attvalue for="att1" value="CDKN1B"/>
          <attvalue for="att2" value="0.198301845"/>
          <attvalue for="att3" value="0.207426701"/>
          <attvalue for="att4" value="black"/>
          <attvalue for="att5" value="-0.6"/>
          <attvalue for="att6" value="-0.124"/>
        </attvalues>
        <viz:color r="190" g="190" b="190" a="255"/>
        <viz:size value="11.4"/>
      </node>
      <node id="97" label="CEBPG">
        <attvalues>
          <attvalue for="att1" value="CEBPG"/>
          <attvalue for="att2" value="0.18578709"/>
          <attvalue for="att3" value="0.276414827"/>
          <attvalue for="att4" value="darkred"/>
          <attvalue for="att5" value="0.119"/>
          <attvalue for="att6" value="0.589"/>
        </attvalues>
        <viz:color r="139" g="0" b="0" a="255"/>
        <viz:size value="5"/>
      </node>
      <node id="98" label="CENPJ">
        <attvalues>
          <attvalue for="att1" value="CENPJ"/>
          <attvalue for="att2" value="0.06670901"/>
          <attvalue for="att3" value="0.046610633"/>
          <attvalue for="att4" value="orange"/>
          <attvalue for="att5" value="-0.436"/>
          <attvalue for="att6" value="-0.143"/>
        </attvalues>
        <viz:color r="255" g="165" b="0" a="255"/>
        <viz:size value="5.8"/>
      </node>
      <node id="99" label="CENPU">
        <attvalues>
          <attvalue for="att1" value="CENPU"/>
          <attvalue for="att2" value="0.13075477"/>
          <attvalue for="att3" value="0.11666988"/>
          <attvalue for="att4" value="black"/>
          <attvalue for="att5" value="-0.165"/>
          <attvalue for="att6" value="0.539"/>
        </attvalues>
        <viz:color r="190" g="190" b="190" a="255"/>
        <viz:size value="5.4"/>
      </node>
      <node id="100" label="CEP152">
        <attvalues>
          <attvalue for="att1" value="CEP152"/>
          <attvalue for="att2" value="0.596708584"/>
          <attvalue for="att3" value="0.948088683"/>
          <attvalue for="att4" value="black"/>
          <attvalue for="att5" value="-0.67"/>
          <attvalue for="att6" value="0.218"/>
        </attvalues>
        <viz:color r="190" g="190" b="190" a="255"/>
        <viz:size value="5.4"/>
      </node>
      <node id="101" label="CEP192">
        <attvalues>
          <attvalue for="att1" value="CEP192"/>
          <attvalue for="att2" value="0.226490863"/>
          <attvalue for="att3" value="0.326819244"/>
          <attvalue for="att4" value="black"/>
          <attvalue for="att5" value="-0.655"/>
          <attvalue for="att6" value="0.333"/>
        </attvalues>
        <viz:color r="190" g="190" b="190" a="255"/>
        <viz:size value="5.4"/>
      </node>
      <node id="102" label="CEP63">
        <attvalues>
          <attvalue for="att1" value="CEP63"/>
          <attvalue for="att2" value="0.235046091"/>
          <attvalue for="att3" value="0.241473921"/>
          <attvalue for="att4" value="black"/>
          <attvalue for="att5" value="-0.252"/>
          <attvalue for="att6" value="-0.102"/>
        </attvalues>
        <viz:color r="190" g="190" b="190" a="255"/>
        <viz:size value="5.4"/>
      </node>
      <node id="103" label="CEP70">
        <attvalues>
          <attvalue for="att1" value="CEP70"/>
          <attvalue for="att2" value="0.155041785"/>
          <attvalue for="att3" value="0.235386277"/>
          <attvalue for="att4" value="black"/>
          <attvalue for="att5" value="-0.439"/>
          <attvalue for="att6" value="0.255"/>
        </attvalues>
        <viz:color r="190" g="190" b="190" a="255"/>
        <viz:size value="5.4"/>
      </node>
      <node id="104" label="CETN2">
        <attvalues>
          <attvalue for="att1" value="CETN2"/>
          <attvalue for="att2" value="0.062751098"/>
          <attvalue for="att3" value="0.122645571"/>
          <attvalue for="att4" value="greenyellow"/>
          <attvalue for="att5" value="-0.335"/>
          <attvalue for="att6" value="0.5"/>
        </attvalues>
        <viz:color r="173" g="255" b="47" a="255"/>
        <viz:size value="5"/>
      </node>
      <node id="105" label="CFLAR">
        <attvalues>
          <attvalue for="att1" value="CFLAR"/>
          <attvalue for="att2" value="0.047779869"/>
          <attvalue for="att3" value="0.04099785"/>
          <attvalue for="att4" value="green"/>
          <attvalue for="att5" value="0.13"/>
          <attvalue for="att6" value="0.294"/>
        </attvalues>
        <viz:color r="0" g="255" b="0" a="255"/>
        <viz:size value="6.2"/>
      </node>
      <node id="106" label="CHCHD4">
        <attvalues>
          <attvalue for="att1" value="CHCHD4"/>
          <attvalue for="att2" value="0.237397554"/>
          <attvalue for="att3" value="0.691794093"/>
          <attvalue for="att4" value="darkred"/>
          <attvalue for="att5" value="0.296"/>
          <attvalue for="att6" value="0.551"/>
        </attvalues>
        <viz:color r="139" g="0" b="0" a="255"/>
        <viz:size value="5"/>
      </node>
      <node id="107" label="CHD9">
        <attvalues>
          <attvalue for="att1" value="CHD9"/>
          <attvalue for="att2" value="0.209934954"/>
          <attvalue for="att3" value="0.675362397"/>
          <attvalue for="att4" value="royalblue"/>
          <attvalue for="att5" value="0.465"/>
          <attvalue for="att6" value="-0.309"/>
        </attvalues>
        <viz:color r="65" g="105" b="225" a="255"/>
        <viz:size value="7.4"/>
      </node>
      <node id="108" label="CHMP1B">
        <attvalues>
          <attvalue for="att1" value="CHMP1B"/>
          <attvalue for="att2" value="0.059286178"/>
          <attvalue for="att3" value="0.16882926"/>
          <attvalue for="att4" value="orange"/>
          <attvalue for="att5" value="-0.259"/>
          <attvalue for="att6" value="-0.0528"/>
        </attvalues>
        <viz:color r="255" g="165" b="0" a="255"/>
        <viz:size value="5"/>
      </node>
      <node id="109" label="CHN1">
        <attvalues>
          <attvalue for="att1" value="CHN1"/>
          <attvalue for="att2" value="0.065976415"/>
          <attvalue for="att3" value="0.043242738"/>
          <attvalue for="att4" value="green"/>
          <attvalue for="att5" value="-0.168"/>
          <attvalue for="att6" value="0.0705"/>
        </attvalues>
        <viz:color r="0" g="255" b="0" a="255"/>
        <viz:size value="7.8"/>
      </node>
      <node id="110" label="CISH">
        <attvalues>
          <attvalue for="att1" value="CISH"/>
          <attvalue for="att2" value="0.166436519"/>
          <attvalue for="att3" value="0.266607575"/>
          <attvalue for="att4" value="black"/>
          <attvalue for="att5" value="-0.432"/>
          <attvalue for="att6" value="-0.0596"/>
        </attvalues>
        <viz:color r="190" g="190" b="190" a="255"/>
        <viz:size value="5.4"/>
      </node>
      <node id="111" label="CKAP5">
        <attvalues>
          <attvalue for="att1" value="CKAP5"/>
          <attvalue for="att2" value="0.558344205"/>
          <attvalue for="att3" value="0.620591706"/>
          <attvalue for="att4" value="black"/>
          <attvalue for="att5" value="-0.584"/>
          <attvalue for="att6" value="0.122"/>
        </attvalues>
        <viz:color r="190" g="190" b="190" a="255"/>
        <viz:size value="6.2"/>
      </node>
      <node id="112" label="CLASP2">
        <attvalues>
          <attvalue for="att1" value="CLASP2"/>
          <attvalue for="att2" value="0.38654588"/>
          <attvalue for="att3" value="0.443124155"/>
          <attvalue for="att4" value="black"/>
          <attvalue for="att5" value="-0.411"/>
          <attvalue for="att6" value="-0.102"/>
        </attvalues>
        <viz:color r="190" g="190" b="190" a="255"/>
        <viz:size value="6.2"/>
      </node>
      <node id="113" label="CLSPN">
        <attvalues>
          <attvalue for="att1" value="CLSPN"/>
          <attvalue for="att2" value="0.121434198"/>
          <attvalue for="att3" value="0.117681024"/>
          <attvalue for="att4" value="black"/>
          <attvalue for="att5" value="-0.212"/>
          <attvalue for="att6" value="-0.262"/>
        </attvalues>
        <viz:color r="190" g="190" b="190" a="255"/>
        <viz:size value="6.2"/>
      </node>
      <node id="114" label="CNEP1R1">
        <attvalues>
          <attvalue for="att1" value="CNEP1R1"/>
          <attvalue for="att2" value="0.399006266"/>
          <attvalue for="att3" value="0.369491714"/>
          <attvalue for="att4" value="green"/>
          <attvalue for="att5" value="0.0271"/>
          <attvalue for="att6" value="0.536"/>
        </attvalues>
        <viz:color r="0" g="255" b="0" a="255"/>
        <viz:size value="6.2"/>
      </node>
      <node id="115" label="CNOT1">
        <attvalues>
          <attvalue for="att1" value="CNOT1"/>
          <attvalue for="att2" value="0.074472519"/>
          <attvalue for="att3" value="0.199587213"/>
          <attvalue for="att4" value="orange"/>
          <attvalue for="att5" value="-0.397"/>
          <attvalue for="att6" value="-0.0318"/>
        </attvalues>
        <viz:color r="255" g="165" b="0" a="255"/>
        <viz:size value="5.4"/>
      </node>
      <node id="116" label="CNOT6L">
        <attvalues>
          <attvalue for="att1" value="CNOT6L"/>
          <attvalue for="att2" value="0.218308449"/>
          <attvalue for="att3" value="0.235922263"/>
          <attvalue for="att4" value="black"/>
          <attvalue for="att5" value="-0.649"/>
          <attvalue for="att6" value="-0.133"/>
        </attvalues>
        <viz:color r="190" g="190" b="190" a="255"/>
        <viz:size value="5.4"/>
      </node>
      <node id="117" label="CNOT7">
        <attvalues>
          <attvalue for="att1" value="CNOT7"/>
          <attvalue for="att2" value="0.463789707"/>
          <attvalue for="att3" value="0.404127713"/>
          <attvalue for="att4" value="green"/>
          <attvalue for="att5" value="-0.0248"/>
          <attvalue for="att6" value="0.421"/>
        </attvalues>
        <viz:color r="0" g="255" b="0" a="255"/>
        <viz:size value="5.8"/>
      </node>
      <node id="118" label="CNTN2">
        <attvalues>
          <attvalue for="att1" value="CNTN2"/>
          <attvalue for="att2" value="0.075205159"/>
          <attvalue for="att3" value="0.091514061"/>
          <attvalue for="att4" value="blue"/>
          <attvalue for="att5" value="0.574"/>
          <attvalue for="att6" value="-0.335"/>
        </attvalues>
        <viz:color r="0" g="0" b="255" a="255"/>
        <viz:size value="5.4"/>
      </node>
      <node id="119" label="COPS5">
        <attvalues>
          <attvalue for="att1" value="COPS5"/>
          <attvalue for="att2" value="0.121627067"/>
          <attvalue for="att3" value="0.298878456"/>
          <attvalue for="att4" value="darkred"/>
          <attvalue for="att5" value="0.174"/>
          <attvalue for="att6" value="0.14"/>
        </attvalues>
        <viz:color r="139" g="0" b="0" a="255"/>
        <viz:size value="6.6"/>
      </node>
      <node id="120" label="CRBN">
        <attvalues>
          <attvalue for="att1" value="CRBN"/>
          <attvalue for="att2" value="0.299670881"/>
          <attvalue for="att3" value="0.756764588"/>
          <attvalue for="att4" value="orange"/>
          <attvalue for="att5" value="-0.653"/>
          <attvalue for="att6" value="0.166"/>
        </attvalues>
        <viz:color r="255" g="165" b="0" a="255"/>
        <viz:size value="5"/>
      </node>
      <node id="121" label="CREM">
        <attvalues>
          <attvalue for="att1" value="CREM"/>
          <attvalue for="att2" value="0.122457016"/>
          <attvalue for="att3" value="0.340727113"/>
          <attvalue for="att4" value="blue"/>
          <attvalue for="att5" value="0.779"/>
          <attvalue for="att6" value="-0.289"/>
        </attvalues>
        <viz:color r="0" g="0" b="255" a="255"/>
        <viz:size value="6.2"/>
      </node>
      <node id="122" label="CRNKL1">
        <attvalues>
          <attvalue for="att1" value="CRNKL1"/>
          <attvalue for="att2" value="0.123934832"/>
          <attvalue for="att3" value="0.173717454"/>
          <attvalue for="att4" value="black"/>
          <attvalue for="att5" value="-0.63"/>
          <attvalue for="att6" value="0.0948"/>
        </attvalues>
        <viz:color r="190" g="190" b="190" a="255"/>
        <viz:size value="5.8"/>
      </node>
      <node id="123" label="CRY1">
        <attvalues>
          <attvalue for="att1" value="CRY1"/>
          <attvalue for="att2" value="0.084438647"/>
          <attvalue for="att3" value="0.158355489"/>
          <attvalue for="att4" value="royalblue"/>
          <attvalue for="att5" value="0.164"/>
          <attvalue for="att6" value="-0.118"/>
        </attvalues>
        <viz:color r="65" g="105" b="225" a="255"/>
        <viz:size value="5.4"/>
      </node>
      <node id="124" label="CRY2">
        <attvalues>
          <attvalue for="att1" value="CRY2"/>
          <attvalue for="att2" value="0.22777106"/>
          <attvalue for="att3" value="0.615741955"/>
          <attvalue for="att4" value="darkred"/>
          <attvalue for="att5" value="-0.101"/>
          <attvalue for="att6" value="0.558"/>
        </attvalues>
        <viz:color r="139" g="0" b="0" a="255"/>
        <viz:size value="6.2"/>
      </node>
      <node id="125" label="CRYZ">
        <attvalues>
          <attvalue for="att1" value="CRYZ"/>
          <attvalue for="att2" value="0.023021735"/>
          <attvalue for="att3" value="0.068286306"/>
          <attvalue for="att4" value="greenyellow"/>
          <attvalue for="att5" value="-0.0691"/>
          <attvalue for="att6" value="0.204"/>
        </attvalues>
        <viz:color r="173" g="255" b="47" a="255"/>
        <viz:size value="5"/>
      </node>
      <node id="126" label="CSE1L">
        <attvalues>
          <attvalue for="att1" value="CSE1L"/>
          <attvalue for="att2" value="0.162069458"/>
          <attvalue for="att3" value="0.139486172"/>
          <attvalue for="att4" value="green"/>
          <attvalue for="att5" value="0.0389"/>
          <attvalue for="att6" value="0.632"/>
        </attvalues>
        <viz:color r="0" g="255" b="0" a="255"/>
        <viz:size value="5.4"/>
      </node>
      <node id="127" label="CSNK2A1">
        <attvalues>
          <attvalue for="att1" value="CSNK2A1"/>
          <attvalue for="att2" value="0.06526792"/>
          <attvalue for="att3" value="0.161244012"/>
          <attvalue for="att4" value="orange"/>
          <attvalue for="att5" value="-0.621"/>
          <attvalue for="att6" value="0.263"/>
        </attvalues>
        <viz:color r="255" g="165" b="0" a="255"/>
        <viz:size value="5.8"/>
      </node>
      <node id="128" label="CTCF">
        <attvalues>
          <attvalue for="att1" value="CTCF"/>
          <attvalue for="att2" value="0.372018123"/>
          <attvalue for="att3" value="0.569012923"/>
          <attvalue for="att4" value="black"/>
          <attvalue for="att5" value="-0.642"/>
          <attvalue for="att6" value="0.0528"/>
        </attvalues>
        <viz:color r="190" g="190" b="190" a="255"/>
        <viz:size value="5"/>
      </node>
      <node id="129" label="CTGF">
        <attvalues>
          <attvalue for="att1" value="CTGF"/>
          <attvalue for="att2" value="0.192675893"/>
          <attvalue for="att3" value="0.537010079"/>
          <attvalue for="att4" value="blue"/>
          <attvalue for="att5" value="0.517"/>
          <attvalue for="att6" value="-0.157"/>
        </attvalues>
        <viz:color r="0" g="0" b="255" a="255"/>
        <viz:size value="5"/>
      </node>
      <node id="130" label="CTNNA1">
        <attvalues>
          <attvalue for="att1" value="CTNNA1"/>
          <attvalue for="att2" value="0.036420933"/>
          <attvalue for="att3" value="0.070255259"/>
          <attvalue for="att4" value="blue"/>
          <attvalue for="att5" value="0.192"/>
          <attvalue for="att6" value="0.151"/>
        </attvalues>
        <viz:color r="0" g="0" b="255" a="255"/>
        <viz:size value="8.6"/>
      </node>
      <node id="131" label="CTNNB1">
        <attvalues>
          <attvalue for="att1" value="CTNNB1"/>
          <attvalue for="att2" value="0.147640068"/>
          <attvalue for="att3" value="0.172737818"/>
          <attvalue for="att4" value="black"/>
          <attvalue for="att5" value="-0.646"/>
          <attvalue for="att6" value="0.000766"/>
        </attvalues>
        <viz:color r="190" g="190" b="190" a="255"/>
        <viz:size value="12.2"/>
      </node>
      <node id="132" label="CTNND1">
        <attvalues>
          <attvalue for="att1" value="CTNND1"/>
          <attvalue for="att2" value="0.162820213"/>
          <attvalue for="att3" value="0.335774471"/>
          <attvalue for="att4" value="blue"/>
          <attvalue for="att5" value="0.558"/>
          <attvalue for="att6" value="0.000285"/>
        </attvalues>
        <viz:color r="0" g="0" b="255" a="255"/>
        <viz:size value="7.8"/>
      </node>
      <node id="133" label="CTPS1">
        <attvalues>
          <attvalue for="att1" value="CTPS1"/>
          <attvalue for="att2" value="0.148069136"/>
          <attvalue for="att3" value="0.284849727"/>
          <attvalue for="att4" value="darkgreen"/>
          <attvalue for="att5" value="0.103"/>
          <attvalue for="att6" value="-0.192"/>
        </attvalues>
        <viz:color r="0" g="100" b="0" a="255"/>
        <viz:size value="5"/>
      </node>
      <node id="134" label="CTR9">
        <attvalues>
          <attvalue for="att1" value="CTR9"/>
          <attvalue for="att2" value="0.08379338"/>
          <attvalue for="att3" value="0.036405484"/>
          <attvalue for="att4" value="green"/>
          <attvalue for="att5" value="-0.0297"/>
          <attvalue for="att6" value="0.252"/>
        </attvalues>
        <viz:color r="0" g="255" b="0" a="255"/>
        <viz:size value="5"/>
      </node>
      <node id="135" label="CUL5">
        <attvalues>
          <attvalue for="att1" value="CUL5"/>
          <attvalue for="att2" value="0.369661362"/>
          <attvalue for="att3" value="0.409203549"/>
          <attvalue for="att4" value="green"/>
          <attvalue for="att5" value="0.402"/>
          <attvalue for="att6" value="0.431"/>
        </attvalues>
        <viz:color r="0" g="255" b="0" a="255"/>
        <viz:size value="5"/>
      </node>
      <node id="136" label="CUX1">
        <attvalues>
          <attvalue for="att1" value="CUX1"/>
          <attvalue for="att2" value="0.105624831"/>
          <attvalue for="att3" value="0.120981372"/>
          <attvalue for="att4" value="royalblue"/>
          <attvalue for="att5" value="-0.0658"/>
          <attvalue for="att6" value="-0.537"/>
        </attvalues>
        <viz:color r="65" g="105" b="225" a="255"/>
        <viz:size value="5"/>
      </node>
      <node id="137" label="CXCR4">
        <attvalues>
          <attvalue for="att1" value="CXCR4"/>
          <attvalue for="att2" value="0.126008332"/>
          <attvalue for="att3" value="0.341938387"/>
          <attvalue for="att4" value="blue"/>
          <attvalue for="att5" value="0.561"/>
          <attvalue for="att6" value="-0.0762"/>
        </attvalues>
        <viz:color r="0" g="0" b="255" a="255"/>
        <viz:size value="6.6"/>
      </node>
      <node id="138" label="CYFIP1">
        <attvalues>
          <attvalue for="att1" value="CYFIP1"/>
          <attvalue for="att2" value="0.277796979"/>
          <attvalue for="att3" value="0.261919549"/>
          <attvalue for="att4" value="black"/>
          <attvalue for="att5" value="-0.14"/>
          <attvalue for="att6" value="0.22"/>
        </attvalues>
        <viz:color r="190" g="190" b="190" a="255"/>
        <viz:size value="6.6"/>
      </node>
      <node id="139" label="CYR61">
        <attvalues>
          <attvalue for="att1" value="CYR61"/>
          <attvalue for="att2" value="0.168906047"/>
          <attvalue for="att3" value="0.459325587"/>
          <attvalue for="att4" value="blue"/>
          <attvalue for="att5" value="0.542"/>
          <attvalue for="att6" value="-0.0261"/>
        </attvalues>
        <viz:color r="0" g="0" b="255" a="255"/>
        <viz:size value="5"/>
      </node>
      <node id="140" label="DBF4">
        <attvalues>
          <attvalue for="att1" value="DBF4"/>
          <attvalue for="att2" value="0.205426139"/>
          <attvalue for="att3" value="0.300187881"/>
          <attvalue for="att4" value="black"/>
          <attvalue for="att5" value="-0.546"/>
          <attvalue for="att6" value="0.286"/>
        </attvalues>
        <viz:color r="190" g="190" b="190" a="255"/>
        <viz:size value="5"/>
      </node>
      <node id="141" label="DCAF12">
        <attvalues>
          <attvalue for="att1" value="DCAF12"/>
          <attvalue for="att2" value="0.221365391"/>
          <attvalue for="att3" value="0.473163025"/>
          <attvalue for="att4" value="blue"/>
          <attvalue for="att5" value="0.667"/>
          <attvalue for="att6" value="-0.502"/>
        </attvalues>
        <viz:color r="0" g="0" b="255" a="255"/>
        <viz:size value="5"/>
      </node>
      <node id="142" label="DCAF5">
        <attvalues>
          <attvalue for="att1" value="DCAF5"/>
          <attvalue for="att2" value="0.286719389"/>
          <attvalue for="att3" value="0.56240309"/>
          <attvalue for="att4" value="orange"/>
          <attvalue for="att5" value="-0.462"/>
          <attvalue for="att6" value="0.214"/>
        </attvalues>
        <viz:color r="255" g="165" b="0" a="255"/>
        <viz:size value="5"/>
      </node>
      <node id="143" label="DDIT4">
        <attvalues>
          <attvalue for="att1" value="DDIT4"/>
          <attvalue for="att2" value="0.222029059"/>
          <attvalue for="att3" value="0.229928405"/>
          <attvalue for="att4" value="black"/>
          <attvalue for="att5" value="-0.621"/>
          <attvalue for="att6" value="0.319"/>
        </attvalues>
        <viz:color r="190" g="190" b="190" a="255"/>
        <viz:size value="6.2"/>
      </node>
      <node id="144" label="DDX18">
        <attvalues>
          <attvalue for="att1" value="DDX18"/>
          <attvalue for="att2" value="0.211031686"/>
          <attvalue for="att3" value="0.728965799"/>
          <attvalue for="att4" value="royalblue"/>
          <attvalue for="att5" value="0.424"/>
          <attvalue for="att6" value="0.00598"/>
        </attvalues>
        <viz:color r="65" g="105" b="225" a="255"/>
        <viz:size value="5"/>
      </node>
      <node id="145" label="DDX20">
        <attvalues>
          <attvalue for="att1" value="DDX20"/>
          <attvalue for="att2" value="0.145350429"/>
          <attvalue for="att3" value="0.250179731"/>
          <attvalue for="att4" value="darkgreen"/>
          <attvalue for="att5" value="0.13"/>
          <attvalue for="att6" value="0.104"/>
        </attvalues>
        <viz:color r="0" g="100" b="0" a="255"/>
        <viz:size value="6.6"/>
      </node>
      <node id="146" label="DDX3X">
        <attvalues>
          <attvalue for="att1" value="DDX3X"/>
          <attvalue for="att2" value="0.241031737"/>
          <attvalue for="att3" value="0.230755685"/>
          <attvalue for="att4" value="green"/>
          <attvalue for="att5" value="0.365"/>
          <attvalue for="att6" value="0.175"/>
        </attvalues>
        <viz:color r="0" g="255" b="0" a="255"/>
        <viz:size value="5.4"/>
      </node>
      <node id="147" label="DDX54">
        <attvalues>
          <attvalue for="att1" value="DDX54"/>
          <attvalue for="att2" value="0.27296472"/>
          <attvalue for="att3" value="0.503397239"/>
          <attvalue for="att4" value="darkgreen"/>
          <attvalue for="att5" value="0.585"/>
          <attvalue for="att6" value="-0.0235"/>
        </attvalues>
        <viz:color r="0" g="100" b="0" a="255"/>
        <viz:size value="5.4"/>
      </node>
      <node id="148" label="DEF6">
        <attvalues>
          <attvalue for="att1" value="DEF6"/>
          <attvalue for="att2" value="0.181993517"/>
          <attvalue for="att3" value="0.314645147"/>
          <attvalue for="att4" value="darkgreen"/>
          <attvalue for="att5" value="0.329"/>
          <attvalue for="att6" value="-0.3"/>
        </attvalues>
        <viz:color r="0" g="100" b="0" a="255"/>
        <viz:size value="5.4"/>
      </node>
      <node id="149" label="DEPDC7">
        <attvalues>
          <attvalue for="att1" value="DEPDC7"/>
          <attvalue for="att2" value="0.169100909"/>
          <attvalue for="att3" value="0.46024082"/>
          <attvalue for="att4" value="greenyellow"/>
          <attvalue for="att5" value="-0.049"/>
          <attvalue for="att6" value="0.402"/>
        </attvalues>
        <viz:color r="173" g="255" b="47" a="255"/>
        <viz:size value="7.8"/>
      </node>
      <node id="150" label="DFFB">
        <attvalues>
          <attvalue for="att1" value="DFFB"/>
          <attvalue for="att2" value="0.065656408"/>
          <attvalue for="att3" value="0.147304235"/>
          <attvalue for="att4" value="royalblue"/>
          <attvalue for="att5" value="0.194"/>
          <attvalue for="att6" value="0.0905"/>
        </attvalues>
        <viz:color r="65" g="105" b="225" a="255"/>
        <viz:size value="5"/>
      </node>
      <node id="151" label="DHX15">
        <attvalues>
          <attvalue for="att1" value="DHX15"/>
          <attvalue for="att2" value="0.342657945"/>
          <attvalue for="att3" value="0.223109354"/>
          <attvalue for="att4" value="green"/>
          <attvalue for="att5" value="-0.252"/>
          <attvalue for="att6" value="0.321"/>
        </attvalues>
        <viz:color r="0" g="255" b="0" a="255"/>
        <viz:size value="5"/>
      </node>
      <node id="152" label="DHX8">
        <attvalues>
          <attvalue for="att1" value="DHX8"/>
          <attvalue for="att2" value="0.11171962"/>
          <attvalue for="att3" value="0.153849669"/>
          <attvalue for="att4" value="blue"/>
          <attvalue for="att5" value="0.426"/>
          <attvalue for="att6" value="0.218"/>
        </attvalues>
        <viz:color r="0" g="0" b="255" a="255"/>
        <viz:size value="5"/>
      </node>
      <node id="153" label="DLC1">
        <attvalues>
          <attvalue for="att1" value="DLC1"/>
          <attvalue for="att2" value="0.161351607"/>
          <attvalue for="att3" value="0.131551343"/>
          <attvalue for="att4" value="green"/>
          <attvalue for="att5" value="0.0177"/>
          <attvalue for="att6" value="0.256"/>
        </attvalues>
        <viz:color r="0" g="255" b="0" a="255"/>
        <viz:size value="7.8"/>
      </node>
      <node id="154" label="DLL4">
        <attvalues>
          <attvalue for="att1" value="DLL4"/>
          <attvalue for="att2" value="0.168869992"/>
          <attvalue for="att3" value="0.249643298"/>
          <attvalue for="att4" value="black"/>
          <attvalue for="att5" value="-0.656"/>
          <attvalue for="att6" value="0.141"/>
        </attvalues>
        <viz:color r="190" g="190" b="190" a="255"/>
        <viz:size value="5.4"/>
      </node>
      <node id="155" label="DNAJC8">
        <attvalues>
          <attvalue for="att1" value="DNAJC8"/>
          <attvalue for="att2" value="0.083703327"/>
          <attvalue for="att3" value="0.172889157"/>
          <attvalue for="att4" value="orange"/>
          <attvalue for="att5" value="-0.435"/>
          <attvalue for="att6" value="-0.257"/>
        </attvalues>
        <viz:color r="255" g="165" b="0" a="255"/>
        <viz:size value="7.8"/>
      </node>
      <node id="156" label="DNM1L">
        <attvalues>
          <attvalue for="att1" value="DNM1L"/>
          <attvalue for="att2" value="0.229609942"/>
          <attvalue for="att3" value="0.206649807"/>
          <attvalue for="att4" value="green"/>
          <attvalue for="att5" value="-0.0765"/>
          <attvalue for="att6" value="0.679"/>
        </attvalues>
        <viz:color r="0" g="255" b="0" a="255"/>
        <viz:size value="5"/>
      </node>
      <node id="157" label="DOCK7">
        <attvalues>
          <attvalue for="att1" value="DOCK7"/>
          <attvalue for="att2" value="0.081688258"/>
          <attvalue for="att3" value="0.061598757"/>
          <attvalue for="att4" value="black"/>
          <attvalue for="att5" value="-0.299"/>
          <attvalue for="att6" value="-0.0439"/>
        </attvalues>
        <viz:color r="190" g="190" b="190" a="255"/>
        <viz:size value="5"/>
      </node>
      <node id="158" label="DOK1">
        <attvalues>
          <attvalue for="att1" value="DOK1"/>
          <attvalue for="att2" value="0.050985568"/>
          <attvalue for="att3" value="0.132076708"/>
          <attvalue for="att4" value="darkred"/>
          <attvalue for="att5" value="-0.0285"/>
          <attvalue for="att6" value="0.088"/>
        </attvalues>
        <viz:color r="139" g="0" b="0" a="255"/>
        <viz:size value="7.4"/>
      </node>
      <node id="159" label="DSCC1">
        <attvalues>
          <attvalue for="att1" value="DSCC1"/>
          <attvalue for="att2" value="0.076383134"/>
          <attvalue for="att3" value="0.273925885"/>
          <attvalue for="att4" value="orange"/>
          <attvalue for="att5" value="-0.235"/>
          <attvalue for="att6" value="-0.141"/>
        </attvalues>
        <viz:color r="255" g="165" b="0" a="255"/>
        <viz:size value="5"/>
      </node>
      <node id="160" label="DTX4">
        <attvalues>
          <attvalue for="att1" value="DTX4"/>
          <attvalue for="att2" value="0.285106715"/>
          <attvalue for="att3" value="0.190042921"/>
          <attvalue for="att4" value="blue"/>
          <attvalue for="att5" value="0.289"/>
          <attvalue for="att6" value="-0.404"/>
        </attvalues>
        <viz:color r="0" g="0" b="255" a="255"/>
        <viz:size value="5"/>
      </node>
      <node id="161" label="DUSP5">
        <attvalues>
          <attvalue for="att1" value="DUSP5"/>
          <attvalue for="att2" value="0.253636203"/>
          <attvalue for="att3" value="0.580451859"/>
          <attvalue for="att4" value="blue"/>
          <attvalue for="att5" value="0.627"/>
          <attvalue for="att6" value="0.212"/>
        </attvalues>
        <viz:color r="0" g="0" b="255" a="255"/>
        <viz:size value="5.4"/>
      </node>
      <node id="162" label="DUSP6">
        <attvalues>
          <attvalue for="att1" value="DUSP6"/>
          <attvalue for="att2" value="0.093238698"/>
          <attvalue for="att3" value="0.284358442"/>
          <attvalue for="att4" value="blue"/>
          <attvalue for="att5" value="0.404"/>
          <attvalue for="att6" value="-0.191"/>
        </attvalues>
        <viz:color r="0" g="0" b="255" a="255"/>
        <viz:size value="5"/>
      </node>
      <node id="163" label="E2F3">
        <attvalues>
          <attvalue for="att1" value="E2F3"/>
          <attvalue for="att2" value="0.233372649"/>
          <attvalue for="att3" value="0.205244736"/>
          <attvalue for="att4" value="green"/>
          <attvalue for="att5" value="0.129"/>
          <attvalue for="att6" value="0.39"/>
        </attvalues>
        <viz:color r="0" g="255" b="0" a="255"/>
        <viz:size value="11.4"/>
      </node>
      <node id="164" label="ECT2">
        <attvalues>
          <attvalue for="att1" value="ECT2"/>
          <attvalue for="att2" value="0.043563944"/>
          <attvalue for="att3" value="0.092615866"/>
          <attvalue for="att4" value="darkred"/>
          <attvalue for="att5" value="-0.192"/>
          <attvalue for="att6" value="0.396"/>
        </attvalues>
        <viz:color r="139" g="0" b="0" a="255"/>
        <viz:size value="8.6"/>
      </node>
      <node id="165" label="EDN1">
        <attvalues>
          <attvalue for="att1" value="EDN1"/>
          <attvalue for="att2" value="0.056160754"/>
          <attvalue for="att3" value="0.148488393"/>
          <attvalue for="att4" value="royalblue"/>
          <attvalue for="att5" value="0.445"/>
          <attvalue for="att6" value="-0.0963"/>
        </attvalues>
        <viz:color r="65" g="105" b="225" a="255"/>
        <viz:size value="7.8"/>
      </node>
      <node id="166" label="EED">
        <attvalues>
          <attvalue for="att1" value="EED"/>
          <attvalue for="att2" value="0.085455713"/>
          <attvalue for="att3" value="0.165545283"/>
          <attvalue for="att4" value="royalblue"/>
          <attvalue for="att5" value="0.35"/>
          <attvalue for="att6" value="0.0118"/>
        </attvalues>
        <viz:color r="65" g="105" b="225" a="255"/>
        <viz:size value="5.4"/>
      </node>
      <node id="167" label="EFNB1">
        <attvalues>
          <attvalue for="att1" value="EFNB1"/>
          <attvalue for="att2" value="0.222120524"/>
          <attvalue for="att3" value="0.604165981"/>
          <attvalue for="att4" value="blue"/>
          <attvalue for="att5" value="0.747"/>
          <attvalue for="att6" value="0.0191"/>
        </attvalues>
        <viz:color r="0" g="0" b="255" a="255"/>
        <viz:size value="6.2"/>
      </node>
      <node id="168" label="EFNB2">
        <attvalues>
          <attvalue for="att1" value="EFNB2"/>
          <attvalue for="att2" value="0.182409945"/>
          <attvalue for="att3" value="0.178570495"/>
          <attvalue for="att4" value="greenyellow"/>
          <attvalue for="att5" value="-0.139"/>
          <attvalue for="att6" value="0.484"/>
        </attvalues>
        <viz:color r="173" g="255" b="47" a="255"/>
        <viz:size value="7.8"/>
      </node>
      <node id="169" label="EGR2">
        <attvalues>
          <attvalue for="att1" value="EGR2"/>
          <attvalue for="att2" value="0.150656229"/>
          <attvalue for="att3" value="0.402925197"/>
          <attvalue for="att4" value="blue"/>
          <attvalue for="att5" value="0.597"/>
          <attvalue for="att6" value="-0.257"/>
        </attvalues>
        <viz:color r="0" g="0" b="255" a="255"/>
        <viz:size value="6.6"/>
      </node>
      <node id="170" label="EGR3">
        <attvalues>
          <attvalue for="att1" value="EGR3"/>
          <attvalue for="att2" value="0.179505983"/>
          <attvalue for="att3" value="0.430567558"/>
          <attvalue for="att4" value="blue"/>
          <attvalue for="att5" value="0.618"/>
          <attvalue for="att6" value="-0.292"/>
        </attvalues>
        <viz:color r="0" g="0" b="255" a="255"/>
        <viz:size value="5"/>
      </node>
      <node id="171" label="EIF1AX">
        <attvalues>
          <attvalue for="att1" value="EIF1AX"/>
          <attvalue for="att2" value="0.655539479"/>
          <attvalue for="att3" value="0.69111171"/>
          <attvalue for="att4" value="green"/>
          <attvalue for="att5" value="0.00369"/>
          <attvalue for="att6" value="0.344"/>
        </attvalues>
        <viz:color r="0" g="255" b="0" a="255"/>
        <viz:size value="9"/>
      </node>
      <node id="172" label="EIF3I">
        <attvalues>
          <attvalue for="att1" value="EIF3I"/>
          <attvalue for="att2" value="0.194978933"/>
          <attvalue for="att3" value="0.380805991"/>
          <attvalue for="att4" value="blue"/>
          <attvalue for="att5" value="0.561"/>
          <attvalue for="att6" value="-0.193"/>
        </attvalues>
        <viz:color r="0" g="0" b="255" a="255"/>
        <viz:size value="6.6"/>
      </node>
      <node id="173" label="EIF3L">
        <attvalues>
          <attvalue for="att1" value="EIF3L"/>
          <attvalue for="att2" value="0.058048793"/>
          <attvalue for="att3" value="0.214088878"/>
          <attvalue for="att4" value="greenyellow"/>
          <attvalue for="att5" value="0.16"/>
          <attvalue for="att6" value="0.235"/>
        </attvalues>
        <viz:color r="173" g="255" b="47" a="255"/>
        <viz:size value="5"/>
      </node>
      <node id="174" label="EIF4E">
        <attvalues>
          <attvalue for="att1" value="EIF4E"/>
          <attvalue for="att2" value="0.259824797"/>
          <attvalue for="att3" value="0.213390008"/>
          <attvalue for="att4" value="green"/>
          <attvalue for="att5" value="0.0421"/>
          <attvalue for="att6" value="0.313"/>
        </attvalues>
        <viz:color r="0" g="255" b="0" a="255"/>
        <viz:size value="11.8"/>
      </node>
      <node id="175" label="EIF5">
        <attvalues>
          <attvalue for="att1" value="EIF5"/>
          <attvalue for="att2" value="0.427752609"/>
          <attvalue for="att3" value="0.576593717"/>
          <attvalue for="att4" value="black"/>
          <attvalue for="att5" value="-0.561"/>
          <attvalue for="att6" value="0.0659"/>
        </attvalues>
        <viz:color r="190" g="190" b="190" a="255"/>
        <viz:size value="6.2"/>
      </node>
      <node id="176" label="ELAVL4">
        <attvalues>
          <attvalue for="att1" value="ELAVL4"/>
          <attvalue for="att2" value="0.774846994"/>
          <attvalue for="att3" value="0.636924042"/>
          <attvalue for="att4" value="green"/>
          <attvalue for="att5" value="-0.0426"/>
          <attvalue for="att6" value="0.208"/>
        </attvalues>
        <viz:color r="0" g="255" b="0" a="255"/>
        <viz:size value="5"/>
      </node>
      <node id="177" label="ELF1">
        <attvalues>
          <attvalue for="att1" value="ELF1"/>
          <attvalue for="att2" value="0.084670961"/>
          <attvalue for="att3" value="0.294359213"/>
          <attvalue for="att4" value="royalblue"/>
          <attvalue for="att5" value="0.731"/>
          <attvalue for="att6" value="0.177"/>
        </attvalues>
        <viz:color r="65" g="105" b="225" a="255"/>
        <viz:size value="5.4"/>
      </node>
      <node id="178" label="ELP2">
        <attvalues>
          <attvalue for="att1" value="ELP2"/>
          <attvalue for="att2" value="0.382289536"/>
          <attvalue for="att3" value="0.659254271"/>
          <attvalue for="att4" value="darkred"/>
          <attvalue for="att5" value="-0.103"/>
          <attvalue for="att6" value="0.47"/>
        </attvalues>
        <viz:color r="139" g="0" b="0" a="255"/>
        <viz:size value="5"/>
      </node>
      <node id="179" label="ENTPD5">
        <attvalues>
          <attvalue for="att1" value="ENTPD5"/>
          <attvalue for="att2" value="0.192579381"/>
          <attvalue for="att3" value="0.276477783"/>
          <attvalue for="att4" value="black"/>
          <attvalue for="att5" value="-0.622"/>
          <attvalue for="att6" value="0.23"/>
        </attvalues>
        <viz:color r="190" g="190" b="190" a="255"/>
        <viz:size value="5.8"/>
      </node>
      <node id="180" label="EPC1">
        <attvalues>
          <attvalue for="att1" value="EPC1"/>
          <attvalue for="att2" value="0.350680684"/>
          <attvalue for="att3" value="0.401395884"/>
          <attvalue for="att4" value="black"/>
          <attvalue for="att5" value="-0.551"/>
          <attvalue for="att6" value="0.0697"/>
        </attvalues>
        <viz:color r="190" g="190" b="190" a="255"/>
        <viz:size value="5"/>
      </node>
      <node id="181" label="EPHA4">
        <attvalues>
          <attvalue for="att1" value="EPHA4"/>
          <attvalue for="att2" value="0.38184603"/>
          <attvalue for="att3" value="0.492194449"/>
          <attvalue for="att4" value="black"/>
          <attvalue for="att5" value="-0.589"/>
          <attvalue for="att6" value="0.0945"/>
        </attvalues>
        <viz:color r="190" g="190" b="190" a="255"/>
        <viz:size value="6.2"/>
      </node>
      <node id="182" label="EPHA5">
        <attvalues>
          <attvalue for="att1" value="EPHA5"/>
          <attvalue for="att2" value="0.074658923"/>
          <attvalue for="att3" value="0.266907491"/>
          <attvalue for="att4" value="greenyellow"/>
          <attvalue for="att5" value="-0.282"/>
          <attvalue for="att6" value="0.26"/>
        </attvalues>
        <viz:color r="173" g="255" b="47" a="255"/>
        <viz:size value="5.8"/>
      </node>
      <node id="183" label="EPHB3">
        <attvalues>
          <attvalue for="att1" value="EPHB3"/>
          <attvalue for="att2" value="0.084933343"/>
          <attvalue for="att3" value="0.238774504"/>
          <attvalue for="att4" value="blue"/>
          <attvalue for="att5" value="0.641"/>
          <attvalue for="att6" value="-0.31"/>
        </attvalues>
        <viz:color r="0" g="0" b="255" a="255"/>
        <viz:size value="5.4"/>
      </node>
      <node id="184" label="EPS8">
        <attvalues>
          <attvalue for="att1" value="EPS8"/>
          <attvalue for="att2" value="0.24460804"/>
          <attvalue for="att3" value="0.228503675"/>
          <attvalue for="att4" value="black"/>
          <attvalue for="att5" value="-0.306"/>
          <attvalue for="att6" value="-0.0588"/>
        </attvalues>
        <viz:color r="190" g="190" b="190" a="255"/>
        <viz:size value="5.4"/>
      </node>
      <node id="185" label="ERCC6">
        <attvalues>
          <attvalue for="att1" value="ERCC6"/>
          <attvalue for="att2" value="0.256555583"/>
          <attvalue for="att3" value="0.18035482"/>
          <attvalue for="att4" value="green"/>
          <attvalue for="att5" value="0.264"/>
          <attvalue for="att6" value="0.282"/>
        </attvalues>
        <viz:color r="0" g="255" b="0" a="255"/>
        <viz:size value="5.8"/>
      </node>
      <node id="186" label="ETF1">
        <attvalues>
          <attvalue for="att1" value="ETF1"/>
          <attvalue for="att2" value="0.219378186"/>
          <attvalue for="att3" value="0.620812157"/>
          <attvalue for="att4" value="blue"/>
          <attvalue for="att5" value="0.706"/>
          <attvalue for="att6" value="-0.193"/>
        </attvalues>
        <viz:color r="0" g="0" b="255" a="255"/>
        <viz:size value="5.8"/>
      </node>
      <node id="187" label="ETS1">
        <attvalues>
          <attvalue for="att1" value="ETS1"/>
          <attvalue for="att2" value="0.134273758"/>
          <attvalue for="att3" value="0.341995175"/>
          <attvalue for="att4" value="blue"/>
          <attvalue for="att5" value="0.604"/>
          <attvalue for="att6" value="-0.3"/>
        </attvalues>
        <viz:color r="0" g="0" b="255" a="255"/>
        <viz:size value="5.4"/>
      </node>
      <node id="188" label="EXOC2">
        <attvalues>
          <attvalue for="att1" value="EXOC2"/>
          <attvalue for="att2" value="0.34176791"/>
          <attvalue for="att3" value="0.315249211"/>
          <attvalue for="att4" value="green"/>
          <attvalue for="att5" value="-0.142"/>
          <attvalue for="att6" value="0.515"/>
        </attvalues>
        <viz:color r="0" g="255" b="0" a="255"/>
        <viz:size value="5.4"/>
      </node>
      <node id="189" label="EXOC3">
        <attvalues>
          <attvalue for="att1" value="EXOC3"/>
          <attvalue for="att2" value="0.501465968"/>
          <attvalue for="att3" value="0.317342945"/>
          <attvalue for="att4" value="green"/>
          <attvalue for="att5" value="-0.108"/>
          <attvalue for="att6" value="0.242"/>
        </attvalues>
        <viz:color r="0" g="255" b="0" a="255"/>
        <viz:size value="7"/>
      </node>
      <node id="190" label="EXOC5">
        <attvalues>
          <attvalue for="att1" value="EXOC5"/>
          <attvalue for="att2" value="0.194609726"/>
          <attvalue for="att3" value="0.185810286"/>
          <attvalue for="att4" value="green"/>
          <attvalue for="att5" value="0.026"/>
          <attvalue for="att6" value="0.052"/>
        </attvalues>
        <viz:color r="0" g="255" b="0" a="255"/>
        <viz:size value="5.4"/>
      </node>
      <node id="191" label="EXOC6">
        <attvalues>
          <attvalue for="att1" value="EXOC6"/>
          <attvalue for="att2" value="0.438312612"/>
          <attvalue for="att3" value="0.377488604"/>
          <attvalue for="att4" value="green"/>
          <attvalue for="att5" value="-0.0133"/>
          <attvalue for="att6" value="0.593"/>
        </attvalues>
        <viz:color r="0" g="255" b="0" a="255"/>
        <viz:size value="5.4"/>
      </node>
      <node id="192" label="EXOSC7">
        <attvalues>
          <attvalue for="att1" value="EXOSC7"/>
          <attvalue for="att2" value="0.065873699"/>
          <attvalue for="att3" value="0.050030902"/>
          <attvalue for="att4" value="black"/>
          <attvalue for="att5" value="-0.231"/>
          <attvalue for="att6" value="0.149"/>
        </attvalues>
        <viz:color r="190" g="190" b="190" a="255"/>
        <viz:size value="5"/>
      </node>
      <node id="193" label="EZH2">
        <attvalues>
          <attvalue for="att1" value="EZH2"/>
          <attvalue for="att2" value="0.152182935"/>
          <attvalue for="att3" value="0.20096061"/>
          <attvalue for="att4" value="royalblue"/>
          <attvalue for="att5" value="0.447"/>
          <attvalue for="att6" value="-0.0121"/>
        </attvalues>
        <viz:color r="65" g="105" b="225" a="255"/>
        <viz:size value="5.8"/>
      </node>
      <node id="194" label="FAF2">
        <attvalues>
          <attvalue for="att1" value="FAF2"/>
          <attvalue for="att2" value="0.326224916"/>
          <attvalue for="att3" value="0.444252505"/>
          <attvalue for="att4" value="blue"/>
          <attvalue for="att5" value="0.4"/>
          <attvalue for="att6" value="-0.297"/>
        </attvalues>
        <viz:color r="0" g="0" b="255" a="255"/>
        <viz:size value="5.4"/>
      </node>
      <node id="195" label="FAHD1">
        <attvalues>
          <attvalue for="att1" value="FAHD1"/>
          <attvalue for="att2" value="0.086693079"/>
          <attvalue for="att3" value="0.271123837"/>
          <attvalue for="att4" value="greenyellow"/>
          <attvalue for="att5" value="-0.0391"/>
          <attvalue for="att6" value="0.356"/>
        </attvalues>
        <viz:color r="173" g="255" b="47" a="255"/>
        <viz:size value="5"/>
      </node>
      <node id="196" label="FAM103A1">
        <attvalues>
          <attvalue for="att1" value="FAM103A1"/>
          <attvalue for="att2" value="0.445002345"/>
          <attvalue for="att3" value="0.327968588"/>
          <attvalue for="att4" value="green"/>
          <attvalue for="att5" value="-0.202"/>
          <attvalue for="att6" value="0.39"/>
        </attvalues>
        <viz:color r="0" g="255" b="0" a="255"/>
        <viz:size value="5"/>
      </node>
      <node id="197" label="FANCB">
        <attvalues>
          <attvalue for="att1" value="FANCB"/>
          <attvalue for="att2" value="0.118423006"/>
          <attvalue for="att3" value="0.159846405"/>
          <attvalue for="att4" value="black"/>
          <attvalue for="att5" value="-0.661"/>
          <attvalue for="att6" value="0.0445"/>
        </attvalues>
        <viz:color r="190" g="190" b="190" a="255"/>
        <viz:size value="5"/>
      </node>
      <node id="198" label="FANCL">
        <attvalues>
          <attvalue for="att1" value="FANCL"/>
          <attvalue for="att2" value="0.201466279"/>
          <attvalue for="att3" value="0.806577888"/>
          <attvalue for="att4" value="orange"/>
          <attvalue for="att5" value="-0.672"/>
          <attvalue for="att6" value="0.0447"/>
        </attvalues>
        <viz:color r="255" g="165" b="0" a="255"/>
        <viz:size value="5.4"/>
      </node>
      <node id="199" label="FBXL3">
        <attvalues>
          <attvalue for="att1" value="FBXL3"/>
          <attvalue for="att2" value="0.336515529"/>
          <attvalue for="att3" value="0.344529112"/>
          <attvalue for="att4" value="black"/>
          <attvalue for="att5" value="-0.482"/>
          <attvalue for="att6" value="0.333"/>
        </attvalues>
        <viz:color r="190" g="190" b="190" a="255"/>
        <viz:size value="6.2"/>
      </node>
      <node id="200" label="FBXO31">
        <attvalues>
          <attvalue for="att1" value="FBXO31"/>
          <attvalue for="att2" value="0.210050929"/>
          <attvalue for="att3" value="0.426714309"/>
          <attvalue for="att4" value="orange"/>
          <attvalue for="att5" value="-0.565"/>
          <attvalue for="att6" value="-0.145"/>
        </attvalues>
        <viz:color r="255" g="165" b="0" a="255"/>
        <viz:size value="5.4"/>
      </node>
      <node id="201" label="FBXO6">
        <attvalues>
          <attvalue for="att1" value="FBXO6"/>
          <attvalue for="att2" value="0.112558927"/>
          <attvalue for="att3" value="0.175833295"/>
          <attvalue for="att4" value="blue"/>
          <attvalue for="att5" value="0.331"/>
          <attvalue for="att6" value="-0.0149"/>
        </attvalues>
        <viz:color r="0" g="0" b="255" a="255"/>
        <viz:size value="5.4"/>
      </node>
      <node id="202" label="FBXW5">
        <attvalues>
          <attvalue for="att1" value="FBXW5"/>
          <attvalue for="att2" value="0.28808983"/>
          <attvalue for="att3" value="0.4694429"/>
          <attvalue for="att4" value="darkgreen"/>
          <attvalue for="att5" value="0.102"/>
          <attvalue for="att6" value="0.0151"/>
        </attvalues>
        <viz:color r="0" g="100" b="0" a="255"/>
        <viz:size value="5.4"/>
      </node>
      <node id="203" label="FES">
        <attvalues>
          <attvalue for="att1" value="FES"/>
          <attvalue for="att2" value="0.101373607"/>
          <attvalue for="att3" value="0.060206056"/>
          <attvalue for="att4" value="green"/>
          <attvalue for="att5" value="0.163"/>
          <attvalue for="att6" value="0.444"/>
        </attvalues>
        <viz:color r="0" g="255" b="0" a="255"/>
        <viz:size value="5.8"/>
      </node>
      <node id="204" label="FGD3">
        <attvalues>
          <attvalue for="att1" value="FGD3"/>
          <attvalue for="att2" value="0.462530847"/>
          <attvalue for="att3" value="0.42155143"/>
          <attvalue for="att4" value="black"/>
          <attvalue for="att5" value="-0.439"/>
          <attvalue for="att6" value="0.129"/>
        </attvalues>
        <viz:color r="190" g="190" b="190" a="255"/>
        <viz:size value="7.8"/>
      </node>
      <node id="205" label="FGD4">
        <attvalues>
          <attvalue for="att1" value="FGD4"/>
          <attvalue for="att2" value="0.34974469"/>
          <attvalue for="att3" value="0.396580597"/>
          <attvalue for="att4" value="black"/>
          <attvalue for="att5" value="-0.493"/>
          <attvalue for="att6" value="0.135"/>
        </attvalues>
        <viz:color r="190" g="190" b="190" a="255"/>
        <viz:size value="7.8"/>
      </node>
      <node id="206" label="FGFR1OP2">
        <attvalues>
          <attvalue for="att1" value="FGFR1OP2"/>
          <attvalue for="att2" value="0.281480293"/>
          <attvalue for="att3" value="0.447528565"/>
          <attvalue for="att4" value="black"/>
          <attvalue for="att5" value="-0.547"/>
          <attvalue for="att6" value="0.322"/>
        </attvalues>
        <viz:color r="190" g="190" b="190" a="255"/>
        <viz:size value="6.2"/>
      </node>
      <node id="207" label="FLNC">
        <attvalues>
          <attvalue for="att1" value="FLNC"/>
          <attvalue for="att2" value="0.149708769"/>
          <attvalue for="att3" value="0.206376859"/>
          <attvalue for="att4" value="blue"/>
          <attvalue for="att5" value="0.422"/>
          <attvalue for="att6" value="0.0928"/>
        </attvalues>
        <viz:color r="0" g="0" b="255" a="255"/>
        <viz:size value="5"/>
      </node>
      <node id="208" label="FMR1">
        <attvalues>
          <attvalue for="att1" value="FMR1"/>
          <attvalue for="att2" value="0.957365008"/>
          <attvalue for="att3" value="1"/>
          <attvalue for="att4" value="green"/>
          <attvalue for="att5" value="0.0588"/>
          <attvalue for="att6" value="0.401"/>
        </attvalues>
        <viz:color r="0" g="255" b="0" a="255"/>
        <viz:size value="5"/>
      </node>
      <node id="209" label="FOS">
        <attvalues>
          <attvalue for="att1" value="FOS"/>
          <attvalue for="att2" value="0.193144147"/>
          <attvalue for="att3" value="0.466303239"/>
          <attvalue for="att4" value="blue"/>
          <attvalue for="att5" value="0.667"/>
          <attvalue for="att6" value="-0.157"/>
        </attvalues>
        <viz:color r="0" g="0" b="255" a="255"/>
        <viz:size value="8.6"/>
      </node>
      <node id="210" label="FOSL2">
        <attvalues>
          <attvalue for="att1" value="FOSL2"/>
          <attvalue for="att2" value="0.182836314"/>
          <attvalue for="att3" value="0.571430865"/>
          <attvalue for="att4" value="blue"/>
          <attvalue for="att5" value="0.642"/>
          <attvalue for="att6" value="-0.317"/>
        </attvalues>
        <viz:color r="0" g="0" b="255" a="255"/>
        <viz:size value="5"/>
      </node>
      <node id="211" label="FOXO1">
        <attvalues>
          <attvalue for="att1" value="FOXO1"/>
          <attvalue for="att2" value="0.156674564"/>
          <attvalue for="att3" value="0.117578488"/>
          <attvalue for="att4" value="green"/>
          <attvalue for="att5" value="0.498"/>
          <attvalue for="att6" value="0.334"/>
        </attvalues>
        <viz:color r="0" g="255" b="0" a="255"/>
        <viz:size value="10.6"/>
      </node>
      <node id="212" label="FOXO3">
        <attvalues>
          <attvalue for="att1" value="FOXO3"/>
          <attvalue for="att2" value="0.265151731"/>
          <attvalue for="att3" value="0.334762764"/>
          <attvalue for="att4" value="black"/>
          <attvalue for="att5" value="-0.422"/>
          <attvalue for="att6" value="0.0365"/>
        </attvalues>
        <viz:color r="190" g="190" b="190" a="255"/>
        <viz:size value="7.8"/>
      </node>
      <node id="213" label="FXR1">
        <attvalues>
          <attvalue for="att1" value="FXR1"/>
          <attvalue for="att2" value="0.754211756"/>
          <attvalue for="att3" value="0.555979172"/>
          <attvalue for="att4" value="green"/>
          <attvalue for="att5" value="-0.196"/>
          <attvalue for="att6" value="0.329"/>
        </attvalues>
        <viz:color r="0" g="255" b="0" a="255"/>
        <viz:size value="5"/>
      </node>
      <node id="214" label="FZD3">
        <attvalues>
          <attvalue for="att1" value="FZD3"/>
          <attvalue for="att2" value="0.093569832"/>
          <attvalue for="att3" value="0.283691646"/>
          <attvalue for="att4" value="greenyellow"/>
          <attvalue for="att5" value="0.0941"/>
          <attvalue for="att6" value="0.375"/>
        </attvalues>
        <viz:color r="173" g="255" b="47" a="255"/>
        <viz:size value="5.8"/>
      </node>
      <node id="215" label="FZD5">
        <attvalues>
          <attvalue for="att1" value="FZD5"/>
          <attvalue for="att2" value="0.144746723"/>
          <attvalue for="att3" value="0.477174977"/>
          <attvalue for="att4" value="orange"/>
          <attvalue for="att5" value="-0.513"/>
          <attvalue for="att6" value="-0.0287"/>
        </attvalues>
        <viz:color r="255" g="165" b="0" a="255"/>
        <viz:size value="5.8"/>
      </node>
      <node id="216" label="GCAT">
        <attvalues>
          <attvalue for="att1" value="GCAT"/>
          <attvalue for="att2" value="0.184310259"/>
          <attvalue for="att3" value="0.713152178"/>
          <attvalue for="att4" value="greenyellow"/>
          <attvalue for="att5" value="-0.107"/>
          <attvalue for="att6" value="0.548"/>
        </attvalues>
        <viz:color r="173" g="255" b="47" a="255"/>
        <viz:size value="5.4"/>
      </node>
      <node id="217" label="GCLM">
        <attvalues>
          <attvalue for="att1" value="GCLM"/>
          <attvalue for="att2" value="0.398015167"/>
          <attvalue for="att3" value="0.298873092"/>
          <attvalue for="att4" value="green"/>
          <attvalue for="att5" value="-0.125"/>
          <attvalue for="att6" value="0.567"/>
        </attvalues>
        <viz:color r="0" g="255" b="0" a="255"/>
        <viz:size value="5.8"/>
      </node>
      <node id="218" label="GEMIN8">
        <attvalues>
          <attvalue for="att1" value="GEMIN8"/>
          <attvalue for="att2" value="0.199210851"/>
          <attvalue for="att3" value="0.669804149"/>
          <attvalue for="att4" value="greenyellow"/>
          <attvalue for="att5" value="-0.38"/>
          <attvalue for="att6" value="0.32"/>
        </attvalues>
        <viz:color r="173" g="255" b="47" a="255"/>
        <viz:size value="5"/>
      </node>
      <node id="219" label="GFER">
        <attvalues>
          <attvalue for="att1" value="GFER"/>
          <attvalue for="att2" value="0.03605107"/>
          <attvalue for="att3" value="0.083909637"/>
          <attvalue for="att4" value="royalblue"/>
          <attvalue for="att5" value="0.369"/>
          <attvalue for="att6" value="0.201"/>
        </attvalues>
        <viz:color r="65" g="105" b="225" a="255"/>
        <viz:size value="5.4"/>
      </node>
      <node id="220" label="GFRA1">
        <attvalues>
          <attvalue for="att1" value="GFRA1"/>
          <attvalue for="att2" value="0.169623238"/>
          <attvalue for="att3" value="0.476052802"/>
          <attvalue for="att4" value="blue"/>
          <attvalue for="att5" value="0.652"/>
          <attvalue for="att6" value="-0.111"/>
        </attvalues>
        <viz:color r="0" g="0" b="255" a="255"/>
        <viz:size value="5.4"/>
      </node>
      <node id="221" label="GGCT">
        <attvalues>
          <attvalue for="att1" value="GGCT"/>
          <attvalue for="att2" value="0.062119477"/>
          <attvalue for="att3" value="0.057514345"/>
          <attvalue for="att4" value="blue"/>
          <attvalue for="att5" value="0.143"/>
          <attvalue for="att6" value="0.0423"/>
        </attvalues>
        <viz:color r="0" g="0" b="255" a="255"/>
        <viz:size value="5.4"/>
      </node>
      <node id="222" label="GGCX">
        <attvalues>
          <attvalue for="att1" value="GGCX"/>
          <attvalue for="att2" value="0.06910247"/>
          <attvalue for="att3" value="0.081759541"/>
          <attvalue for="att4" value="blue"/>
          <attvalue for="att5" value="0.305"/>
          <attvalue for="att6" value="-0.224"/>
        </attvalues>
        <viz:color r="0" g="0" b="255" a="255"/>
        <viz:size value="5"/>
      </node>
      <node id="223" label="GLI3">
        <attvalues>
          <attvalue for="att1" value="GLI3"/>
          <attvalue for="att2" value="0.03484059"/>
          <attvalue for="att3" value="0.079530262"/>
          <attvalue for="att4" value="greenyellow"/>
          <attvalue for="att5" value="-0.243"/>
          <attvalue for="att6" value="0.443"/>
        </attvalues>
        <viz:color r="173" g="255" b="47" a="255"/>
        <viz:size value="5"/>
      </node>
      <node id="224" label="GNA11">
        <attvalues>
          <attvalue for="att1" value="GNA11"/>
          <attvalue for="att2" value="0.274519862"/>
          <attvalue for="att3" value="0.231164015"/>
          <attvalue for="att4" value="black"/>
          <attvalue for="att5" value="-0.532"/>
          <attvalue for="att6" value="-0.126"/>
        </attvalues>
        <viz:color r="190" g="190" b="190" a="255"/>
        <viz:size value="6.2"/>
      </node>
      <node id="225" label="GNAI1">
        <attvalues>
          <attvalue for="att1" value="GNAI1"/>
          <attvalue for="att2" value="0.414341989"/>
          <attvalue for="att3" value="0.444266676"/>
          <attvalue for="att4" value="green"/>
          <attvalue for="att5" value="0.137"/>
          <attvalue for="att6" value="0.476"/>
        </attvalues>
        <viz:color r="0" g="255" b="0" a="255"/>
        <viz:size value="10.2"/>
      </node>
      <node id="226" label="GNAL">
        <attvalues>
          <attvalue for="att1" value="GNAL"/>
          <attvalue for="att2" value="0.594153566"/>
          <attvalue for="att3" value="0.810653887"/>
          <attvalue for="att4" value="black"/>
          <attvalue for="att5" value="-0.422"/>
          <attvalue for="att6" value="0.159"/>
        </attvalues>
        <viz:color r="190" g="190" b="190" a="255"/>
        <viz:size value="5"/>
      </node>
      <node id="227" label="GNB5">
        <attvalues>
          <attvalue for="att1" value="GNB5"/>
          <attvalue for="att2" value="0.370203377"/>
          <attvalue for="att3" value="0.227296198"/>
          <attvalue for="att4" value="green"/>
          <attvalue for="att5" value="-0.236"/>
          <attvalue for="att6" value="0.572"/>
        </attvalues>
        <viz:color r="0" g="255" b="0" a="255"/>
        <viz:size value="5.4"/>
      </node>
      <node id="228" label="GORAB">
        <attvalues>
          <attvalue for="att1" value="GORAB"/>
          <attvalue for="att2" value="0.148199756"/>
          <attvalue for="att3" value="0.496382651"/>
          <attvalue for="att4" value="greenyellow"/>
          <attvalue for="att5" value="-0.0288"/>
          <attvalue for="att6" value="0.474"/>
        </attvalues>
        <viz:color r="173" g="255" b="47" a="255"/>
        <viz:size value="5"/>
      </node>
      <node id="229" label="GRAMD3">
        <attvalues>
          <attvalue for="att1" value="GRAMD3"/>
          <attvalue for="att2" value="0.067068359"/>
          <attvalue for="att3" value="0.080304581"/>
          <attvalue for="att4" value="darkred"/>
          <attvalue for="att5" value="0.0633"/>
          <attvalue for="att6" value="0.258"/>
        </attvalues>
        <viz:color r="139" g="0" b="0" a="255"/>
        <viz:size value="5.4"/>
      </node>
      <node id="230" label="GRB10">
        <attvalues>
          <attvalue for="att1" value="GRB10"/>
          <attvalue for="att2" value="0.151772212"/>
          <attvalue for="att3" value="0.100551646"/>
          <attvalue for="att4" value="green"/>
          <attvalue for="att5" value="0.194"/>
          <attvalue for="att6" value="0.57"/>
        </attvalues>
        <viz:color r="0" g="255" b="0" a="255"/>
        <viz:size value="6.6"/>
      </node>
      <node id="231" label="GRIA1">
        <attvalues>
          <attvalue for="att1" value="GRIA1"/>
          <attvalue for="att2" value="0.456701473"/>
          <attvalue for="att3" value="0.706519427"/>
          <attvalue for="att4" value="black"/>
          <attvalue for="att5" value="-0.694"/>
          <attvalue for="att6" value="-0.169"/>
        </attvalues>
        <viz:color r="190" g="190" b="190" a="255"/>
        <viz:size value="5"/>
      </node>
      <node id="232" label="GRIA2">
        <attvalues>
          <attvalue for="att1" value="GRIA2"/>
          <attvalue for="att2" value="0.581033602"/>
          <attvalue for="att3" value="0.346262589"/>
          <attvalue for="att4" value="green"/>
          <attvalue for="att5" value="-0.0896"/>
          <attvalue for="att6" value="0.0833"/>
        </attvalues>
        <viz:color r="0" g="255" b="0" a="255"/>
        <viz:size value="6.2"/>
      </node>
      <node id="233" label="GRM1">
        <attvalues>
          <attvalue for="att1" value="GRM1"/>
          <attvalue for="att2" value="0.16967689"/>
          <attvalue for="att3" value="0.177982631"/>
          <attvalue for="att4" value="black"/>
          <attvalue for="att5" value="-0.22"/>
          <attvalue for="att6" value="0.0589"/>
        </attvalues>
        <viz:color r="190" g="190" b="190" a="255"/>
        <viz:size value="5.8"/>
      </node>
      <node id="234" label="GSS">
        <attvalues>
          <attvalue for="att1" value="GSS"/>
          <attvalue for="att2" value="0.149181626"/>
          <attvalue for="att3" value="0.345876656"/>
          <attvalue for="att4" value="darkgreen"/>
          <attvalue for="att5" value="0.546"/>
          <attvalue for="att6" value="-0.26"/>
        </attvalues>
        <viz:color r="0" g="100" b="0" a="255"/>
        <viz:size value="5.4"/>
      </node>
      <node id="235" label="GTF2A1">
        <attvalues>
          <attvalue for="att1" value="GTF2A1"/>
          <attvalue for="att2" value="0.54116334"/>
          <attvalue for="att3" value="0.591492953"/>
          <attvalue for="att4" value="green"/>
          <attvalue for="att5" value="0.0194"/>
          <attvalue for="att6" value="0.482"/>
        </attvalues>
        <viz:color r="0" g="255" b="0" a="255"/>
        <viz:size value="7.8"/>
      </node>
      <node id="236" label="GTF3A">
        <attvalues>
          <attvalue for="att1" value="GTF3A"/>
          <attvalue for="att2" value="0.321778249"/>
          <attvalue for="att3" value="0.335391682"/>
          <attvalue for="att4" value="black"/>
          <attvalue for="att5" value="-0.452"/>
          <attvalue for="att6" value="0.487"/>
        </attvalues>
        <viz:color r="190" g="190" b="190" a="255"/>
        <viz:size value="6.6"/>
      </node>
      <node id="237" label="GUCY1A3">
        <attvalues>
          <attvalue for="att1" value="GUCY1A3"/>
          <attvalue for="att2" value="0.343621377"/>
          <attvalue for="att3" value="0.374180988"/>
          <attvalue for="att4" value="black"/>
          <attvalue for="att5" value="-0.552"/>
          <attvalue for="att6" value="0.285"/>
        </attvalues>
        <viz:color r="190" g="190" b="190" a="255"/>
        <viz:size value="6.2"/>
      </node>
      <node id="238" label="GUCY1B3">
        <attvalues>
          <attvalue for="att1" value="GUCY1B3"/>
          <attvalue for="att2" value="0.605973442"/>
          <attvalue for="att3" value="0.417575274"/>
          <attvalue for="att4" value="green"/>
          <attvalue for="att5" value="-0.193"/>
          <attvalue for="att6" value="0.424"/>
        </attvalues>
        <viz:color r="0" g="255" b="0" a="255"/>
        <viz:size value="5.8"/>
      </node>
      <node id="239" label="H2AFY">
        <attvalues>
          <attvalue for="att1" value="H2AFY"/>
          <attvalue for="att2" value="0.086740091"/>
          <attvalue for="att3" value="0.268975325"/>
          <attvalue for="att4" value="darkred"/>
          <attvalue for="att5" value="-0.0145"/>
          <attvalue for="att6" value="0.412"/>
        </attvalues>
        <viz:color r="139" g="0" b="0" a="255"/>
        <viz:size value="5.8"/>
      </node>
      <node id="240" label="H2AFZ">
        <attvalues>
          <attvalue for="att1" value="H2AFZ"/>
          <attvalue for="att2" value="0.1657496"/>
          <attvalue for="att3" value="0.468127835"/>
          <attvalue for="att4" value="darkred"/>
          <attvalue for="att5" value="0.0426"/>
          <attvalue for="att6" value="0.285"/>
        </attvalues>
        <viz:color r="139" g="0" b="0" a="255"/>
        <viz:size value="6.6"/>
      </node>
      <node id="241" label="HCRT">
        <attvalues>
          <attvalue for="att1" value="HCRT"/>
          <attvalue for="att2" value="0.253138244"/>
          <attvalue for="att3" value="0.767370401"/>
          <attvalue for="att4" value="darkgreen"/>
          <attvalue for="att5" value="0.503"/>
          <attvalue for="att6" value="-0.0551"/>
        </attvalues>
        <viz:color r="0" g="100" b="0" a="255"/>
        <viz:size value="5.4"/>
      </node>
      <node id="242" label="HDAC4">
        <attvalues>
          <attvalue for="att1" value="HDAC4"/>
          <attvalue for="att2" value="0.162922133"/>
          <attvalue for="att3" value="0.636131131"/>
          <attvalue for="att4" value="royalblue"/>
          <attvalue for="att5" value="0.599"/>
          <attvalue for="att6" value="0.0743"/>
        </attvalues>
        <viz:color r="65" g="105" b="225" a="255"/>
        <viz:size value="7.4"/>
      </node>
      <node id="243" label="HDAC7">
        <attvalues>
          <attvalue for="att1" value="HDAC7"/>
          <attvalue for="att2" value="0.140897195"/>
          <attvalue for="att3" value="0.34681023"/>
          <attvalue for="att4" value="blue"/>
          <attvalue for="att5" value="0.358"/>
          <attvalue for="att6" value="-0.212"/>
        </attvalues>
        <viz:color r="0" g="0" b="255" a="255"/>
        <viz:size value="5.8"/>
      </node>
      <node id="244" label="HEBP1">
        <attvalues>
          <attvalue for="att1" value="HEBP1"/>
          <attvalue for="att2" value="0.127267773"/>
          <attvalue for="att3" value="0.535658114"/>
          <attvalue for="att4" value="greenyellow"/>
          <attvalue for="att5" value="-0.13"/>
          <attvalue for="att6" value="0.173"/>
        </attvalues>
        <viz:color r="173" g="255" b="47" a="255"/>
        <viz:size value="6.6"/>
      </node>
      <node id="245" label="HIC1">
        <attvalues>
          <attvalue for="att1" value="HIC1"/>
          <attvalue for="att2" value="0.138223099"/>
          <attvalue for="att3" value="0.240742842"/>
          <attvalue for="att4" value="blue"/>
          <attvalue for="att5" value="0.318"/>
          <attvalue for="att6" value="-0.304"/>
        </attvalues>
        <viz:color r="0" g="0" b="255" a="255"/>
        <viz:size value="5"/>
      </node>
      <node id="246" label="HIST1H2BJ">
        <attvalues>
          <attvalue for="att1" value="HIST1H2BJ"/>
          <attvalue for="att2" value="0.045215558"/>
          <attvalue for="att3" value="0.115400015"/>
          <attvalue for="att4" value="blue"/>
          <attvalue for="att5" value="0.284"/>
          <attvalue for="att6" value="-0.177"/>
        </attvalues>
        <viz:color r="0" g="0" b="255" a="255"/>
        <viz:size value="5.8"/>
      </node>
      <node id="247" label="HMGB1">
        <attvalues>
          <attvalue for="att1" value="HMGB1"/>
          <attvalue for="att2" value="0.727843425"/>
          <attvalue for="att3" value="0.660593662"/>
          <attvalue for="att4" value="green"/>
          <attvalue for="att5" value="-0.171"/>
          <attvalue for="att6" value="0.298"/>
        </attvalues>
        <viz:color r="0" g="255" b="0" a="255"/>
        <viz:size value="9.4"/>
      </node>
      <node id="248" label="HMGXB4">
        <attvalues>
          <attvalue for="att1" value="HMGXB4"/>
          <attvalue for="att2" value="0.200181543"/>
          <attvalue for="att3" value="0.178073842"/>
          <attvalue for="att4" value="black"/>
          <attvalue for="att5" value="-0.306"/>
          <attvalue for="att6" value="0.0701"/>
        </attvalues>
        <viz:color r="190" g="190" b="190" a="255"/>
        <viz:size value="5"/>
      </node>
      <node id="249" label="HNRNPD">
        <attvalues>
          <attvalue for="att1" value="HNRNPD"/>
          <attvalue for="att2" value="0.694955651"/>
          <attvalue for="att3" value="0.567142925"/>
          <attvalue for="att4" value="green"/>
          <attvalue for="att5" value="-0.0987"/>
          <attvalue for="att6" value="0.468"/>
        </attvalues>
        <viz:color r="0" g="255" b="0" a="255"/>
        <viz:size value="6.2"/>
      </node>
      <node id="250" label="HNRNPK">
        <attvalues>
          <attvalue for="att1" value="HNRNPK"/>
          <attvalue for="att2" value="0.301701554"/>
          <attvalue for="att3" value="0.267754489"/>
          <attvalue for="att4" value="green"/>
          <attvalue for="att5" value="0.194"/>
          <attvalue for="att6" value="0.316"/>
        </attvalues>
        <viz:color r="0" g="255" b="0" a="255"/>
        <viz:size value="7.4"/>
      </node>
      <node id="251" label="HNRNPU">
        <attvalues>
          <attvalue for="att1" value="HNRNPU"/>
          <attvalue for="att2" value="0.447608916"/>
          <attvalue for="att3" value="0.39128289"/>
          <attvalue for="att4" value="black"/>
          <attvalue for="att5" value="-0.582"/>
          <attvalue for="att6" value="0.145"/>
        </attvalues>
        <viz:color r="190" g="190" b="190" a="255"/>
        <viz:size value="7.8"/>
      </node>
      <node id="252" label="HSBP1">
        <attvalues>
          <attvalue for="att1" value="HSBP1"/>
          <attvalue for="att2" value="0.081588785"/>
          <attvalue for="att3" value="0.165578506"/>
          <attvalue for="att4" value="darkred"/>
          <attvalue for="att5" value="-0.0672"/>
          <attvalue for="att6" value="0.287"/>
        </attvalues>
        <viz:color r="139" g="0" b="0" a="255"/>
        <viz:size value="5"/>
      </node>
      <node id="253" label="HSPE1">
        <attvalues>
          <attvalue for="att1" value="HSPE1"/>
          <attvalue for="att2" value="0.209662247"/>
          <attvalue for="att3" value="0.657817329"/>
          <attvalue for="att4" value="darkred"/>
          <attvalue for="att5" value="-0.156"/>
          <attvalue for="att6" value="0.385"/>
        </attvalues>
        <viz:color r="139" g="0" b="0" a="255"/>
        <viz:size value="5"/>
      </node>
      <node id="254" label="HTATSF1">
        <attvalues>
          <attvalue for="att1" value="HTATSF1"/>
          <attvalue for="att2" value="0.780999552"/>
          <attvalue for="att3" value="0.853249248"/>
          <attvalue for="att4" value="green"/>
          <attvalue for="att5" value="0.0658"/>
          <attvalue for="att6" value="0.357"/>
        </attvalues>
        <viz:color r="0" g="255" b="0" a="255"/>
        <viz:size value="5"/>
      </node>
      <node id="255" label="HTR1E">
        <attvalues>
          <attvalue for="att1" value="HTR1E"/>
          <attvalue for="att2" value="0.027197218"/>
          <attvalue for="att3" value="0.041123512"/>
          <attvalue for="att4" value="blue"/>
          <attvalue for="att5" value="0.572"/>
          <attvalue for="att6" value="0.108"/>
        </attvalues>
        <viz:color r="0" g="0" b="255" a="255"/>
        <viz:size value="6.2"/>
      </node>
      <node id="256" label="HTR2A">
        <attvalues>
          <attvalue for="att1" value="HTR2A"/>
          <attvalue for="att2" value="0.17595915"/>
          <attvalue for="att3" value="0.533215234"/>
          <attvalue for="att4" value="royalblue"/>
          <attvalue for="att5" value="0.603"/>
          <attvalue for="att6" value="-0.121"/>
        </attvalues>
        <viz:color r="65" g="105" b="225" a="255"/>
        <viz:size value="5.4"/>
      </node>
      <node id="257" label="HTRA2">
        <attvalues>
          <attvalue for="att1" value="HTRA2"/>
          <attvalue for="att2" value="0.267304091"/>
          <attvalue for="att3" value="0.555013851"/>
          <attvalue for="att4" value="darkgreen"/>
          <attvalue for="att5" value="0.27"/>
          <attvalue for="att6" value="-0.0337"/>
        </attvalues>
        <viz:color r="0" g="100" b="0" a="255"/>
        <viz:size value="5.4"/>
      </node>
      <node id="258" label="ICMT">
        <attvalues>
          <attvalue for="att1" value="ICMT"/>
          <attvalue for="att2" value="0.3803076"/>
          <attvalue for="att3" value="0.881114423"/>
          <attvalue for="att4" value="darkgreen"/>
          <attvalue for="att5" value="0.329"/>
          <attvalue for="att6" value="0.0843"/>
        </attvalues>
        <viz:color r="0" g="100" b="0" a="255"/>
        <viz:size value="5.4"/>
      </node>
      <node id="259" label="IFNGR1">
        <attvalues>
          <attvalue for="att1" value="IFNGR1"/>
          <attvalue for="att2" value="0.219506968"/>
          <attvalue for="att3" value="0.192338897"/>
          <attvalue for="att4" value="green"/>
          <attvalue for="att5" value="0.386"/>
          <attvalue for="att6" value="0.464"/>
        </attvalues>
        <viz:color r="0" g="255" b="0" a="255"/>
        <viz:size value="5"/>
      </node>
      <node id="260" label="IMPA1">
        <attvalues>
          <attvalue for="att1" value="IMPA1"/>
          <attvalue for="att2" value="0.157354837"/>
          <attvalue for="att3" value="0.157863727"/>
          <attvalue for="att4" value="green"/>
          <attvalue for="att5" value="0.0999"/>
          <attvalue for="att6" value="0.213"/>
        </attvalues>
        <viz:color r="0" g="255" b="0" a="255"/>
        <viz:size value="5"/>
      </node>
      <node id="261" label="IMPA2">
        <attvalues>
          <attvalue for="att1" value="IMPA2"/>
          <attvalue for="att2" value="0.114284947"/>
          <attvalue for="att3" value="0.075418632"/>
          <attvalue for="att4" value="green"/>
          <attvalue for="att5" value="0.267"/>
          <attvalue for="att6" value="0.378"/>
        </attvalues>
        <viz:color r="0" g="255" b="0" a="255"/>
        <viz:size value="5"/>
      </node>
      <node id="262" label="IMPAD1">
        <attvalues>
          <attvalue for="att1" value="IMPAD1"/>
          <attvalue for="att2" value="0.102571266"/>
          <attvalue for="att3" value="0.375876274"/>
          <attvalue for="att4" value="orange"/>
          <attvalue for="att5" value="-0.461"/>
          <attvalue for="att6" value="-0.0886"/>
        </attvalues>
        <viz:color r="255" g="165" b="0" a="255"/>
        <viz:size value="7"/>
      </node>
      <node id="263" label="INCENP">
        <attvalues>
          <attvalue for="att1" value="INCENP"/>
          <attvalue for="att2" value="0.202972558"/>
          <attvalue for="att3" value="0.408510862"/>
          <attvalue for="att4" value="orange"/>
          <attvalue for="att5" value="-0.519"/>
          <attvalue for="att6" value="0.108"/>
        </attvalues>
        <viz:color r="255" g="165" b="0" a="255"/>
        <viz:size value="6.2"/>
      </node>
      <node id="264" label="ING2">
        <attvalues>
          <attvalue for="att1" value="ING2"/>
          <attvalue for="att2" value="0.146211649"/>
          <attvalue for="att3" value="0.532065739"/>
          <attvalue for="att4" value="royalblue"/>
          <attvalue for="att5" value="0.603"/>
          <attvalue for="att6" value="0.085"/>
        </attvalues>
        <viz:color r="65" g="105" b="225" a="255"/>
        <viz:size value="5"/>
      </node>
      <node id="265" label="ING3">
        <attvalues>
          <attvalue for="att1" value="ING3"/>
          <attvalue for="att2" value="0.549125792"/>
          <attvalue for="att3" value="0.582329715"/>
          <attvalue for="att4" value="black"/>
          <attvalue for="att5" value="-0.617"/>
          <attvalue for="att6" value="0.47"/>
        </attvalues>
        <viz:color r="190" g="190" b="190" a="255"/>
        <viz:size value="5"/>
      </node>
      <node id="266" label="INPP4A">
        <attvalues>
          <attvalue for="att1" value="INPP4A"/>
          <attvalue for="att2" value="0.573592286"/>
          <attvalue for="att3" value="0.355514694"/>
          <attvalue for="att4" value="green"/>
          <attvalue for="att5" value="0.0523"/>
          <attvalue for="att6" value="0.229"/>
        </attvalues>
        <viz:color r="0" g="255" b="0" a="255"/>
        <viz:size value="5.8"/>
      </node>
      <node id="267" label="INPP5A">
        <attvalues>
          <attvalue for="att1" value="INPP5A"/>
          <attvalue for="att2" value="0.396999938"/>
          <attvalue for="att3" value="0.398313184"/>
          <attvalue for="att4" value="green"/>
          <attvalue for="att5" value="-0.069"/>
          <attvalue for="att6" value="0.376"/>
        </attvalues>
        <viz:color r="0" g="255" b="0" a="255"/>
        <viz:size value="5.4"/>
      </node>
      <node id="268" label="IPMK">
        <attvalues>
          <attvalue for="att1" value="IPMK"/>
          <attvalue for="att2" value="0.139516078"/>
          <attvalue for="att3" value="0.425286121"/>
          <attvalue for="att4" value="royalblue"/>
          <attvalue for="att5" value="0.628"/>
          <attvalue for="att6" value="0.303"/>
        </attvalues>
        <viz:color r="65" g="105" b="225" a="255"/>
        <viz:size value="6.2"/>
      </node>
      <node id="269" label="IPO7">
        <attvalues>
          <attvalue for="att1" value="IPO7"/>
          <attvalue for="att2" value="0.195402669"/>
          <attvalue for="att3" value="0.595902988"/>
          <attvalue for="att4" value="royalblue"/>
          <attvalue for="att5" value="0.638"/>
          <attvalue for="att6" value="0.302"/>
        </attvalues>
        <viz:color r="65" g="105" b="225" a="255"/>
        <viz:size value="5"/>
      </node>
      <node id="270" label="IPPK">
        <attvalues>
          <attvalue for="att1" value="IPPK"/>
          <attvalue for="att2" value="0.30443275"/>
          <attvalue for="att3" value="0.310943278"/>
          <attvalue for="att4" value="green"/>
          <attvalue for="att5" value="0.226"/>
          <attvalue for="att6" value="0.35"/>
        </attvalues>
        <viz:color r="0" g="255" b="0" a="255"/>
        <viz:size value="5"/>
      </node>
      <node id="271" label="IRF1">
        <attvalues>
          <attvalue for="att1" value="IRF1"/>
          <attvalue for="att2" value="0.111339048"/>
          <attvalue for="att3" value="0.238180245"/>
          <attvalue for="att4" value="blue"/>
          <attvalue for="att5" value="0.569"/>
          <attvalue for="att6" value="-0.195"/>
        </attvalues>
        <viz:color r="0" g="0" b="255" a="255"/>
        <viz:size value="5.8"/>
      </node>
      <node id="272" label="IRF2">
        <attvalues>
          <attvalue for="att1" value="IRF2"/>
          <attvalue for="att2" value="0.542122108"/>
          <attvalue for="att3" value="0.629142769"/>
          <attvalue for="att4" value="black"/>
          <attvalue for="att5" value="-0.588"/>
          <attvalue for="att6" value="0.212"/>
        </attvalues>
        <viz:color r="190" g="190" b="190" a="255"/>
        <viz:size value="5.8"/>
      </node>
      <node id="273" label="IRS1">
        <attvalues>
          <attvalue for="att1" value="IRS1"/>
          <attvalue for="att2" value="0.192511952"/>
          <attvalue for="att3" value="0.25768557"/>
          <attvalue for="att4" value="black"/>
          <attvalue for="att5" value="-0.314"/>
          <attvalue for="att6" value="0.311"/>
        </attvalues>
        <viz:color r="190" g="190" b="190" a="255"/>
        <viz:size value="8.2"/>
      </node>
      <node id="274" label="IRS2">
        <attvalues>
          <attvalue for="att1" value="IRS2"/>
          <attvalue for="att2" value="0.196022835"/>
          <attvalue for="att3" value="0.560294278"/>
          <attvalue for="att4" value="blue"/>
          <attvalue for="att5" value="0.681"/>
          <attvalue for="att6" value="-0.177"/>
        </attvalues>
        <viz:color r="0" g="0" b="255" a="255"/>
        <viz:size value="6.2"/>
      </node>
      <node id="275" label="ITGB1">
        <attvalues>
          <attvalue for="att1" value="ITGB1"/>
          <attvalue for="att2" value="0.189585061"/>
          <attvalue for="att3" value="0.391946567"/>
          <attvalue for="att4" value="royalblue"/>
          <attvalue for="att5" value="0.312"/>
          <attvalue for="att6" value="-0.318"/>
        </attvalues>
        <viz:color r="65" g="105" b="225" a="255"/>
        <viz:size value="9"/>
      </node>
      <node id="276" label="ITGB2">
        <attvalues>
          <attvalue for="att1" value="ITGB2"/>
          <attvalue for="att2" value="0.031526789"/>
          <attvalue for="att3" value="0.048391925"/>
          <attvalue for="att4" value="blue"/>
          <attvalue for="att5" value="0.488"/>
          <attvalue for="att6" value="-0.361"/>
        </attvalues>
        <viz:color r="0" g="0" b="255" a="255"/>
        <viz:size value="6.2"/>
      </node>
      <node id="277" label="ITGB3">
        <attvalues>
          <attvalue for="att1" value="ITGB3"/>
          <attvalue for="att2" value="0.202375609"/>
          <attvalue for="att3" value="0.493163885"/>
          <attvalue for="att4" value="blue"/>
          <attvalue for="att5" value="0.663"/>
          <attvalue for="att6" value="-0.164"/>
        </attvalues>
        <viz:color r="0" g="0" b="255" a="255"/>
        <viz:size value="6.6"/>
      </node>
      <node id="278" label="ITK">
        <attvalues>
          <attvalue for="att1" value="ITK"/>
          <attvalue for="att2" value="0.04166256"/>
          <attvalue for="att3" value="0.061219841"/>
          <attvalue for="att4" value="blue"/>
          <attvalue for="att5" value="0.617"/>
          <attvalue for="att6" value="0.11"/>
        </attvalues>
        <viz:color r="0" g="0" b="255" a="255"/>
        <viz:size value="5.4"/>
      </node>
      <node id="279" label="ITPKA">
        <attvalues>
          <attvalue for="att1" value="ITPKA"/>
          <attvalue for="att2" value="0.175309698"/>
          <attvalue for="att3" value="0.118078235"/>
          <attvalue for="att4" value="green"/>
          <attvalue for="att5" value="0.456"/>
          <attvalue for="att6" value="-0.0597"/>
        </attvalues>
        <viz:color r="0" g="255" b="0" a="255"/>
        <viz:size value="5.8"/>
      </node>
      <node id="280" label="ITPR3">
        <attvalues>
          <attvalue for="att1" value="ITPR3"/>
          <attvalue for="att2" value="0.145584288"/>
          <attvalue for="att3" value="0.334505186"/>
          <attvalue for="att4" value="blue"/>
          <attvalue for="att5" value="0.535"/>
          <attvalue for="att6" value="-0.357"/>
        </attvalues>
        <viz:color r="0" g="0" b="255" a="255"/>
        <viz:size value="6.6"/>
      </node>
      <node id="281" label="KALRN">
        <attvalues>
          <attvalue for="att1" value="KALRN"/>
          <attvalue for="att2" value="0.159554927"/>
          <attvalue for="att3" value="0.126451646"/>
          <attvalue for="att4" value="green"/>
          <attvalue for="att5" value="-0.0191"/>
          <attvalue for="att6" value="0.253"/>
        </attvalues>
        <viz:color r="0" g="255" b="0" a="255"/>
        <viz:size value="15.8"/>
      </node>
      <node id="282" label="KCNJ4">
        <attvalues>
          <attvalue for="att1" value="KCNJ4"/>
          <attvalue for="att2" value="0.163066663"/>
          <attvalue for="att3" value="0.29137423"/>
          <attvalue for="att4" value="blue"/>
          <attvalue for="att5" value="0.604"/>
          <attvalue for="att6" value="-0.282"/>
        </attvalues>
        <viz:color r="0" g="0" b="255" a="255"/>
        <viz:size value="5"/>
      </node>
      <node id="283" label="KCNJ8">
        <attvalues>
          <attvalue for="att1" value="KCNJ8"/>
          <attvalue for="att2" value="0.052273166"/>
          <attvalue for="att3" value="0.106955825"/>
          <attvalue for="att4" value="blue"/>
          <attvalue for="att5" value="0.36"/>
          <attvalue for="att6" value="-0.173"/>
        </attvalues>
        <viz:color r="0" g="0" b="255" a="255"/>
        <viz:size value="5"/>
      </node>
      <node id="284" label="KCTD10">
        <attvalues>
          <attvalue for="att1" value="KCTD10"/>
          <attvalue for="att2" value="0.173273498"/>
          <attvalue for="att3" value="0.282825276"/>
          <attvalue for="att4" value="darkgreen"/>
          <attvalue for="att5" value="0.471"/>
          <attvalue for="att6" value="-0.395"/>
        </attvalues>
        <viz:color r="0" g="100" b="0" a="255"/>
        <viz:size value="5"/>
      </node>
      <node id="285" label="KITLG">
        <attvalues>
          <attvalue for="att1" value="KITLG"/>
          <attvalue for="att2" value="0.119022699"/>
          <attvalue for="att3" value="0.289220215"/>
          <attvalue for="att4" value="blue"/>
          <attvalue for="att5" value="0.603"/>
          <attvalue for="att6" value="0.0206"/>
        </attvalues>
        <viz:color r="0" g="0" b="255" a="255"/>
        <viz:size value="5.8"/>
      </node>
      <node id="286" label="KLF5">
        <attvalues>
          <attvalue for="att1" value="KLF5"/>
          <attvalue for="att2" value="0.136053142"/>
          <attvalue for="att3" value="0.186505531"/>
          <attvalue for="att4" value="black"/>
          <attvalue for="att5" value="-0.324"/>
          <attvalue for="att6" value="-0.0439"/>
        </attvalues>
        <viz:color r="190" g="190" b="190" a="255"/>
        <viz:size value="5"/>
      </node>
      <node id="287" label="KLHL21">
        <attvalues>
          <attvalue for="att1" value="KLHL21"/>
          <attvalue for="att2" value="0.131620081"/>
          <attvalue for="att3" value="0.283083802"/>
          <attvalue for="att4" value="blue"/>
          <attvalue for="att5" value="0.464"/>
          <attvalue for="att6" value="-0.383"/>
        </attvalues>
        <viz:color r="0" g="0" b="255" a="255"/>
        <viz:size value="5.8"/>
      </node>
      <node id="288" label="KLHL25">
        <attvalues>
          <attvalue for="att1" value="KLHL25"/>
          <attvalue for="att2" value="0.221371355"/>
          <attvalue for="att3" value="0.610214519"/>
          <attvalue for="att4" value="blue"/>
          <attvalue for="att5" value="0.715"/>
          <attvalue for="att6" value="-0.116"/>
        </attvalues>
        <viz:color r="0" g="0" b="255" a="255"/>
        <viz:size value="5.4"/>
      </node>
      <node id="289" label="KLHL9">
        <attvalues>
          <attvalue for="att1" value="KLHL9"/>
          <attvalue for="att2" value="0.188027705"/>
          <attvalue for="att3" value="0.711318266"/>
          <attvalue for="att4" value="orange"/>
          <attvalue for="att5" value="-0.572"/>
          <attvalue for="att6" value="-0.0605"/>
        </attvalues>
        <viz:color r="255" g="165" b="0" a="255"/>
        <viz:size value="5.8"/>
      </node>
      <node id="290" label="KMT5B">
        <attvalues>
          <attvalue for="att1" value="KMT5B"/>
          <attvalue for="att2" value="0.566013436"/>
          <attvalue for="att3" value="0.393831315"/>
          <attvalue for="att4" value="green"/>
          <attvalue for="att5" value="0.107"/>
          <attvalue for="att6" value="0.126"/>
        </attvalues>
        <viz:color r="0" g="255" b="0" a="255"/>
        <viz:size value="5"/>
      </node>
      <node id="291" label="KPNA4">
        <attvalues>
          <attvalue for="att1" value="KPNA4"/>
          <attvalue for="att2" value="0.273129816"/>
          <attvalue for="att3" value="0.173942813"/>
          <attvalue for="att4" value="black"/>
          <attvalue for="att5" value="-0.28"/>
          <attvalue for="att6" value="0.0253"/>
        </attvalues>
        <viz:color r="190" g="190" b="190" a="255"/>
        <viz:size value="5"/>
      </node>
      <node id="292" label="KRIT1">
        <attvalues>
          <attvalue for="att1" value="KRIT1"/>
          <attvalue for="att2" value="0.283704106"/>
          <attvalue for="att3" value="0.32333617"/>
          <attvalue for="att4" value="black"/>
          <attvalue for="att5" value="-0.528"/>
          <attvalue for="att6" value="-0.176"/>
        </attvalues>
        <viz:color r="190" g="190" b="190" a="255"/>
        <viz:size value="5.4"/>
      </node>
      <node id="293" label="LAP3">
        <attvalues>
          <attvalue for="att1" value="LAP3"/>
          <attvalue for="att2" value="0.077747001"/>
          <attvalue for="att3" value="0.048466821"/>
          <attvalue for="att4" value="green"/>
          <attvalue for="att5" value="0.0102"/>
          <attvalue for="att6" value="0.135"/>
        </attvalues>
        <viz:color r="0" g="255" b="0" a="255"/>
        <viz:size value="6.2"/>
      </node>
      <node id="294" label="LFNG">
        <attvalues>
          <attvalue for="att1" value="LFNG"/>
          <attvalue for="att2" value="0.210994241"/>
          <attvalue for="att3" value="0.504412142"/>
          <attvalue for="att4" value="blue"/>
          <attvalue for="att5" value="0.572"/>
          <attvalue for="att6" value="-0.435"/>
        </attvalues>
        <viz:color r="0" g="0" b="255" a="255"/>
        <viz:size value="5"/>
      </node>
      <node id="295" label="LIN54">
        <attvalues>
          <attvalue for="att1" value="LIN54"/>
          <attvalue for="att2" value="0.173450611"/>
          <attvalue for="att3" value="0.271044899"/>
          <attvalue for="att4" value="black"/>
          <attvalue for="att5" value="-0.383"/>
          <attvalue for="att6" value="0.0347"/>
        </attvalues>
        <viz:color r="190" g="190" b="190" a="255"/>
        <viz:size value="5"/>
      </node>
      <node id="296" label="LIN7A">
        <attvalues>
          <attvalue for="att1" value="LIN7A"/>
          <attvalue for="att2" value="0.549435623"/>
          <attvalue for="att3" value="0.329439745"/>
          <attvalue for="att4" value="green"/>
          <attvalue for="att5" value="-0.213"/>
          <attvalue for="att6" value="0.361"/>
        </attvalues>
        <viz:color r="0" g="255" b="0" a="255"/>
        <viz:size value="5.4"/>
      </node>
      <node id="297" label="LIN7C">
        <attvalues>
          <attvalue for="att1" value="LIN7C"/>
          <attvalue for="att2" value="0.699106785"/>
          <attvalue for="att3" value="0.761339227"/>
          <attvalue for="att4" value="green"/>
          <attvalue for="att5" value="0.0561"/>
          <attvalue for="att6" value="0.445"/>
        </attvalues>
        <viz:color r="0" g="255" b="0" a="255"/>
        <viz:size value="5"/>
      </node>
      <node id="298" label="LLGL1">
        <attvalues>
          <attvalue for="att1" value="LLGL1"/>
          <attvalue for="att2" value="0.058817124"/>
          <attvalue for="att3" value="0.121596771"/>
          <attvalue for="att4" value="darkgreen"/>
          <attvalue for="att5" value="0.00193"/>
          <attvalue for="att6" value="-0.3"/>
        </attvalues>
        <viz:color r="0" g="100" b="0" a="255"/>
        <viz:size value="5"/>
      </node>
      <node id="299" label="LLGL2">
        <attvalues>
          <attvalue for="att1" value="LLGL2"/>
          <attvalue for="att2" value="0.168931929"/>
          <attvalue for="att3" value="0.322028329"/>
          <attvalue for="att4" value="darkgreen"/>
          <attvalue for="att5" value="0.584"/>
          <attvalue for="att6" value="-0.199"/>
        </attvalues>
        <viz:color r="0" g="100" b="0" a="255"/>
        <viz:size value="5"/>
      </node>
      <node id="300" label="LPIN1">
        <attvalues>
          <attvalue for="att1" value="LPIN1"/>
          <attvalue for="att2" value="0.14467017"/>
          <attvalue for="att3" value="0.174403051"/>
          <attvalue for="att4" value="black"/>
          <attvalue for="att5" value="-0.234"/>
          <attvalue for="att6" value="0.139"/>
        </attvalues>
        <viz:color r="190" g="190" b="190" a="255"/>
        <viz:size value="5"/>
      </node>
      <node id="301" label="LSM6">
        <attvalues>
          <attvalue for="att1" value="LSM6"/>
          <attvalue for="att2" value="0.060651053"/>
          <attvalue for="att3" value="0.055871935"/>
          <attvalue for="att4" value="black"/>
          <attvalue for="att5" value="-0.221"/>
          <attvalue for="att6" value="0.239"/>
        </attvalues>
        <viz:color r="190" g="190" b="190" a="255"/>
        <viz:size value="5.4"/>
      </node>
      <node id="302" label="LSM8">
        <attvalues>
          <attvalue for="att1" value="LSM8"/>
          <attvalue for="att2" value="0.075782782"/>
          <attvalue for="att3" value="0.13054585"/>
          <attvalue for="att4" value="greenyellow"/>
          <attvalue for="att5" value="-0.331"/>
          <attvalue for="att6" value="0.373"/>
        </attvalues>
        <viz:color r="173" g="255" b="47" a="255"/>
        <viz:size value="5.4"/>
      </node>
      <node id="303" label="MAML3">
        <attvalues>
          <attvalue for="att1" value="MAML3"/>
          <attvalue for="att2" value="0.077490048"/>
          <attvalue for="att3" value="0.18379103"/>
          <attvalue for="att4" value="orange"/>
          <attvalue for="att5" value="-0.539"/>
          <attvalue for="att6" value="-0.0825"/>
        </attvalues>
        <viz:color r="255" g="165" b="0" a="255"/>
        <viz:size value="6.6"/>
      </node>
      <node id="304" label="MAP3K7">
        <attvalues>
          <attvalue for="att1" value="MAP3K7"/>
          <attvalue for="att2" value="0.072969365"/>
          <attvalue for="att3" value="0.149723563"/>
          <attvalue for="att4" value="royalblue"/>
          <attvalue for="att5" value="0.214"/>
          <attvalue for="att6" value="-0.368"/>
        </attvalues>
        <viz:color r="65" g="105" b="225" a="255"/>
        <viz:size value="7.8"/>
      </node>
      <node id="305" label="MAPK12">
        <attvalues>
          <attvalue for="att1" value="MAPK12"/>
          <attvalue for="att2" value="0.095235122"/>
          <attvalue for="att3" value="0.074233151"/>
          <attvalue for="att4" value="green"/>
          <attvalue for="att5" value="-0.336"/>
          <attvalue for="att6" value="0.0948"/>
        </attvalues>
        <viz:color r="0" g="255" b="0" a="255"/>
        <viz:size value="8.2"/>
      </node>
      <node id="306" label="MARCH5">
        <attvalues>
          <attvalue for="att1" value="MARCH5"/>
          <attvalue for="att2" value="0.659591576"/>
          <attvalue for="att3" value="0.59121673"/>
          <attvalue for="att4" value="green"/>
          <attvalue for="att5" value="-0.106"/>
          <attvalue for="att6" value="0.436"/>
        </attvalues>
        <viz:color r="0" g="255" b="0" a="255"/>
        <viz:size value="5"/>
      </node>
      <node id="307" label="MARK3">
        <attvalues>
          <attvalue for="att1" value="MARK3"/>
          <attvalue for="att2" value="0.433588179"/>
          <attvalue for="att3" value="0.255902984"/>
          <attvalue for="att4" value="green"/>
          <attvalue for="att5" value="-0.126"/>
          <attvalue for="att6" value="-0.0653"/>
        </attvalues>
        <viz:color r="0" g="255" b="0" a="255"/>
        <viz:size value="5.4"/>
      </node>
      <node id="308" label="MCF2">
        <attvalues>
          <attvalue for="att1" value="MCF2"/>
          <attvalue for="att2" value="0.264772229"/>
          <attvalue for="att3" value="0.341708343"/>
          <attvalue for="att4" value="black"/>
          <attvalue for="att5" value="-0.335"/>
          <attvalue for="att6" value="0.179"/>
        </attvalues>
        <viz:color r="190" g="190" b="190" a="255"/>
        <viz:size value="7.8"/>
      </node>
      <node id="309" label="MCM4">
        <attvalues>
          <attvalue for="att1" value="MCM4"/>
          <attvalue for="att2" value="0.158579688"/>
          <attvalue for="att3" value="0.278083448"/>
          <attvalue for="att4" value="orange"/>
          <attvalue for="att5" value="-0.561"/>
          <attvalue for="att6" value="0.205"/>
        </attvalues>
        <viz:color r="255" g="165" b="0" a="255"/>
        <viz:size value="5.4"/>
      </node>
      <node id="310" label="MDFIC">
        <attvalues>
          <attvalue for="att1" value="MDFIC"/>
          <attvalue for="att2" value="0.100862701"/>
          <attvalue for="att3" value="0.082096287"/>
          <attvalue for="att4" value="green"/>
          <attvalue for="att5" value="0.317"/>
          <attvalue for="att6" value="0.308"/>
        </attvalues>
        <viz:color r="0" g="255" b="0" a="255"/>
        <viz:size value="5"/>
      </node>
      <node id="311" label="MED17">
        <attvalues>
          <attvalue for="att1" value="MED17"/>
          <attvalue for="att2" value="0.20736141"/>
          <attvalue for="att3" value="0.381547639"/>
          <attvalue for="att4" value="darkred"/>
          <attvalue for="att5" value="0.0194"/>
          <attvalue for="att6" value="0.439"/>
        </attvalues>
        <viz:color r="139" g="0" b="0" a="255"/>
        <viz:size value="7.8"/>
      </node>
      <node id="312" label="MED20">
        <attvalues>
          <attvalue for="att1" value="MED20"/>
          <attvalue for="att2" value="0.07483356"/>
          <attvalue for="att3" value="0.149604336"/>
          <attvalue for="att4" value="blue"/>
          <attvalue for="att5" value="0.604"/>
          <attvalue for="att6" value="-0.0167"/>
        </attvalues>
        <viz:color r="0" g="0" b="255" a="255"/>
        <viz:size value="7"/>
      </node>
      <node id="313" label="MED23">
        <attvalues>
          <attvalue for="att1" value="MED23"/>
          <attvalue for="att2" value="0.059622406"/>
          <attvalue for="att3" value="0.10131983"/>
          <attvalue for="att4" value="darkred"/>
          <attvalue for="att5" value="-0.386"/>
          <attvalue for="att6" value="0.451"/>
        </attvalues>
        <viz:color r="139" g="0" b="0" a="255"/>
        <viz:size value="7.8"/>
      </node>
      <node id="314" label="MED28">
        <attvalues>
          <attvalue for="att1" value="MED28"/>
          <attvalue for="att2" value="0.113298092"/>
          <attvalue for="att3" value="0.053760987"/>
          <attvalue for="att4" value="green"/>
          <attvalue for="att5" value="-0.0131"/>
          <attvalue for="att6" value="0.505"/>
        </attvalues>
        <viz:color r="0" g="255" b="0" a="255"/>
        <viz:size value="5.4"/>
      </node>
      <node id="315" label="MEF2A">
        <attvalues>
          <attvalue for="att1" value="MEF2A"/>
          <attvalue for="att2" value="0.39094043"/>
          <attvalue for="att3" value="0.423922161"/>
          <attvalue for="att4" value="black"/>
          <attvalue for="att5" value="-0.585"/>
          <attvalue for="att6" value="-0.165"/>
        </attvalues>
        <viz:color r="190" g="190" b="190" a="255"/>
        <viz:size value="5.4"/>
      </node>
      <node id="316" label="MFN1">
        <attvalues>
          <attvalue for="att1" value="MFN1"/>
          <attvalue for="att2" value="0.320018554"/>
          <attvalue for="att3" value="0.245462378"/>
          <attvalue for="att4" value="black"/>
          <attvalue for="att5" value="-0.277"/>
          <attvalue for="att6" value="0.348"/>
        </attvalues>
        <viz:color r="190" g="190" b="190" a="255"/>
        <viz:size value="5.8"/>
      </node>
      <node id="317" label="MID1">
        <attvalues>
          <attvalue for="att1" value="MID1"/>
          <attvalue for="att2" value="0.045303117"/>
          <attvalue for="att3" value="0.102954673"/>
          <attvalue for="att4" value="orange"/>
          <attvalue for="att5" value="-0.367"/>
          <attvalue for="att6" value="-0.377"/>
        </attvalues>
        <viz:color r="255" g="165" b="0" a="255"/>
        <viz:size value="5.4"/>
      </node>
      <node id="318" label="MID1IP1">
        <attvalues>
          <attvalue for="att1" value="MID1IP1"/>
          <attvalue for="att2" value="0.083561704"/>
          <attvalue for="att3" value="0.224915352"/>
          <attvalue for="att4" value="greenyellow"/>
          <attvalue for="att5" value="-0.374"/>
          <attvalue for="att6" value="0.306"/>
        </attvalues>
        <viz:color r="173" g="255" b="47" a="255"/>
        <viz:size value="5"/>
      </node>
      <node id="319" label="MITF">
        <attvalues>
          <attvalue for="att1" value="MITF"/>
          <attvalue for="att2" value="0.376374686"/>
          <attvalue for="att3" value="0.352533501"/>
          <attvalue for="att4" value="black"/>
          <attvalue for="att5" value="-0.576"/>
          <attvalue for="att6" value="0.189"/>
        </attvalues>
        <viz:color r="190" g="190" b="190" a="255"/>
        <viz:size value="5.4"/>
      </node>
      <node id="320" label="MKL1">
        <attvalues>
          <attvalue for="att1" value="MKL1"/>
          <attvalue for="att2" value="0.145530747"/>
          <attvalue for="att3" value="0.191587268"/>
          <attvalue for="att4" value="blue"/>
          <attvalue for="att5" value="0.568"/>
          <attvalue for="att6" value="-0.151"/>
        </attvalues>
        <viz:color r="0" g="0" b="255" a="255"/>
        <viz:size value="5"/>
      </node>
      <node id="321" label="MLC1">
        <attvalues>
          <attvalue for="att1" value="MLC1"/>
          <attvalue for="att2" value="0.370161153"/>
          <attvalue for="att3" value="0.288985615"/>
          <attvalue for="att4" value="green"/>
          <attvalue for="att5" value="0.00865"/>
          <attvalue for="att6" value="0.671"/>
        </attvalues>
        <viz:color r="0" g="255" b="0" a="255"/>
        <viz:size value="6.6"/>
      </node>
      <node id="322" label="MLH1">
        <attvalues>
          <attvalue for="att1" value="MLH1"/>
          <attvalue for="att2" value="0.20729521"/>
          <attvalue for="att3" value="0.160560683"/>
          <attvalue for="att4" value="black"/>
          <attvalue for="att5" value="-0.183"/>
          <attvalue for="att6" value="0.369"/>
        </attvalues>
        <viz:color r="190" g="190" b="190" a="255"/>
        <viz:size value="5.4"/>
      </node>
      <node id="323" label="MLH3">
        <attvalues>
          <attvalue for="att1" value="MLH3"/>
          <attvalue for="att2" value="0.243433766"/>
          <attvalue for="att3" value="0.234131812"/>
          <attvalue for="att4" value="black"/>
          <attvalue for="att5" value="-0.28"/>
          <attvalue for="att6" value="0.694"/>
        </attvalues>
        <viz:color r="190" g="190" b="190" a="255"/>
        <viz:size value="5.4"/>
      </node>
      <node id="324" label="MNAT1">
        <attvalues>
          <attvalue for="att1" value="MNAT1"/>
          <attvalue for="att2" value="0.182130724"/>
          <attvalue for="att3" value="0.419653671"/>
          <attvalue for="att4" value="greenyellow"/>
          <attvalue for="att5" value="-0.427"/>
          <attvalue for="att6" value="0.33"/>
        </attvalues>
        <viz:color r="173" g="255" b="47" a="255"/>
        <viz:size value="7.8"/>
      </node>
      <node id="325" label="MOB4">
        <attvalues>
          <attvalue for="att1" value="MOB4"/>
          <attvalue for="att2" value="0.468795412"/>
          <attvalue for="att3" value="0.493752304"/>
          <attvalue for="att4" value="green"/>
          <attvalue for="att5" value="-0.053"/>
          <attvalue for="att6" value="0.332"/>
        </attvalues>
        <viz:color r="0" g="255" b="0" a="255"/>
        <viz:size value="5.8"/>
      </node>
      <node id="326" label="MRPL19">
        <attvalues>
          <attvalue for="att1" value="MRPL19"/>
          <attvalue for="att2" value="0.488201372"/>
          <attvalue for="att3" value="0.312488266"/>
          <attvalue for="att4" value="green"/>
          <attvalue for="att5" value="-0.325"/>
          <attvalue for="att6" value="0.333"/>
        </attvalues>
        <viz:color r="0" g="255" b="0" a="255"/>
        <viz:size value="5.4"/>
      </node>
      <node id="327" label="MRPL24">
        <attvalues>
          <attvalue for="att1" value="MRPL24"/>
          <attvalue for="att2" value="0.095493579"/>
          <attvalue for="att3" value="0.148811108"/>
          <attvalue for="att4" value="darkgreen"/>
          <attvalue for="att5" value="0.18"/>
          <attvalue for="att6" value="-0.514"/>
        </attvalues>
        <viz:color r="0" g="100" b="0" a="255"/>
        <viz:size value="6.2"/>
      </node>
      <node id="328" label="MRPL33">
        <attvalues>
          <attvalue for="att1" value="MRPL33"/>
          <attvalue for="att2" value="0.229909304"/>
          <attvalue for="att3" value="0.177445327"/>
          <attvalue for="att4" value="green"/>
          <attvalue for="att5" value="0.166"/>
          <attvalue for="att6" value="0.59"/>
        </attvalues>
        <viz:color r="0" g="255" b="0" a="255"/>
        <viz:size value="5"/>
      </node>
      <node id="329" label="MRPL39">
        <attvalues>
          <attvalue for="att1" value="MRPL39"/>
          <attvalue for="att2" value="0.100395309"/>
          <attvalue for="att3" value="0.042417002"/>
          <attvalue for="att4" value="green"/>
          <attvalue for="att5" value="0.0417"/>
          <attvalue for="att6" value="0.619"/>
        </attvalues>
        <viz:color r="0" g="255" b="0" a="255"/>
        <viz:size value="5.4"/>
      </node>
      <node id="330" label="MRPS11">
        <attvalues>
          <attvalue for="att1" value="MRPS11"/>
          <attvalue for="att2" value="0.155639764"/>
          <attvalue for="att3" value="0.195314068"/>
          <attvalue for="att4" value="greenyellow"/>
          <attvalue for="att5" value="-0.208"/>
          <attvalue for="att6" value="0.328"/>
        </attvalues>
        <viz:color r="173" g="255" b="47" a="255"/>
        <viz:size value="8.2"/>
      </node>
      <node id="331" label="MRPS15">
        <attvalues>
          <attvalue for="att1" value="MRPS15"/>
          <attvalue for="att2" value="0.097278887"/>
          <attvalue for="att3" value="0.193375961"/>
          <attvalue for="att4" value="darkgreen"/>
          <attvalue for="att5" value="0.294"/>
          <attvalue for="att6" value="0.447"/>
        </attvalues>
        <viz:color r="0" g="100" b="0" a="255"/>
        <viz:size value="6.2"/>
      </node>
      <node id="332" label="MRPS18A">
        <attvalues>
          <attvalue for="att1" value="MRPS18A"/>
          <attvalue for="att2" value="0.213422035"/>
          <attvalue for="att3" value="0.409104459"/>
          <attvalue for="att4" value="blue"/>
          <attvalue for="att5" value="0.723"/>
          <attvalue for="att6" value="0.252"/>
        </attvalues>
        <viz:color r="0" g="0" b="255" a="255"/>
        <viz:size value="5.8"/>
      </node>
      <node id="333" label="MRPS18C">
        <attvalues>
          <attvalue for="att1" value="MRPS18C"/>
          <attvalue for="att2" value="0.079365257"/>
          <attvalue for="att3" value="0.182610716"/>
          <attvalue for="att4" value="darkred"/>
          <attvalue for="att5" value="-0.187"/>
          <attvalue for="att6" value="0.509"/>
        </attvalues>
        <viz:color r="139" g="0" b="0" a="255"/>
        <viz:size value="6.2"/>
      </node>
      <node id="334" label="MRPS25">
        <attvalues>
          <attvalue for="att1" value="MRPS25"/>
          <attvalue for="att2" value="0.162716582"/>
          <attvalue for="att3" value="0.142017253"/>
          <attvalue for="att4" value="black"/>
          <attvalue for="att5" value="-0.216"/>
          <attvalue for="att6" value="0.194"/>
        </attvalues>
        <viz:color r="190" g="190" b="190" a="255"/>
        <viz:size value="5"/>
      </node>
      <node id="335" label="MRPS5">
        <attvalues>
          <attvalue for="att1" value="MRPS5"/>
          <attvalue for="att2" value="0.147357259"/>
          <attvalue for="att3" value="0.150563782"/>
          <attvalue for="att4" value="black"/>
          <attvalue for="att5" value="-0.608"/>
          <attvalue for="att6" value="0.43"/>
        </attvalues>
        <viz:color r="190" g="190" b="190" a="255"/>
        <viz:size value="7"/>
      </node>
      <node id="336" label="MRPS9">
        <attvalues>
          <attvalue for="att1" value="MRPS9"/>
          <attvalue for="att2" value="0.142057339"/>
          <attvalue for="att3" value="0.103334199"/>
          <attvalue for="att4" value="green"/>
          <attvalue for="att5" value="-0.0503"/>
          <attvalue for="att6" value="0.296"/>
        </attvalues>
        <viz:color r="0" g="255" b="0" a="255"/>
        <viz:size value="8.2"/>
      </node>
      <node id="337" label="MTA1">
        <attvalues>
          <attvalue for="att1" value="MTA1"/>
          <attvalue for="att2" value="0.181918704"/>
          <attvalue for="att3" value="0.444729697"/>
          <attvalue for="att4" value="orange"/>
          <attvalue for="att5" value="-0.61"/>
          <attvalue for="att6" value="-0.132"/>
        </attvalues>
        <viz:color r="255" g="165" b="0" a="255"/>
        <viz:size value="5.8"/>
      </node>
      <node id="338" label="MTF2">
        <attvalues>
          <attvalue for="att1" value="MTF2"/>
          <attvalue for="att2" value="0.453046606"/>
          <attvalue for="att3" value="0.334057701"/>
          <attvalue for="att4" value="green"/>
          <attvalue for="att5" value="-0.0718"/>
          <attvalue for="att6" value="0.24"/>
        </attvalues>
        <viz:color r="0" g="255" b="0" a="255"/>
        <viz:size value="5"/>
      </node>
      <node id="339" label="MTHFD2">
        <attvalues>
          <attvalue for="att1" value="MTHFD2"/>
          <attvalue for="att2" value="0.156947733"/>
          <attvalue for="att3" value="0.314095737"/>
          <attvalue for="att4" value="blue"/>
          <attvalue for="att5" value="0.49"/>
          <attvalue for="att6" value="-0.42"/>
        </attvalues>
        <viz:color r="0" g="0" b="255" a="255"/>
        <viz:size value="5"/>
      </node>
      <node id="340" label="MTNR1B">
        <attvalues>
          <attvalue for="att1" value="MTNR1B"/>
          <attvalue for="att2" value="0.330500989"/>
          <attvalue for="att3" value="1"/>
          <attvalue for="att4" value="blue"/>
          <attvalue for="att5" value="0.881"/>
          <attvalue for="att6" value="-0.178"/>
        </attvalues>
        <viz:color r="0" g="0" b="255" a="255"/>
        <viz:size value="6.2"/>
      </node>
      <node id="341" label="MTPN">
        <attvalues>
          <attvalue for="att1" value="MTPN"/>
          <attvalue for="att2" value="0.52138944"/>
          <attvalue for="att3" value="0.582056382"/>
          <attvalue for="att4" value="green"/>
          <attvalue for="att5" value="0.211"/>
          <attvalue for="att6" value="0.27"/>
        </attvalues>
        <viz:color r="0" g="255" b="0" a="255"/>
        <viz:size value="5.4"/>
      </node>
      <node id="342" label="MYH9">
        <attvalues>
          <attvalue for="att1" value="MYH9"/>
          <attvalue for="att2" value="0.138682493"/>
          <attvalue for="att3" value="0.441060777"/>
          <attvalue for="att4" value="royalblue"/>
          <attvalue for="att5" value="0.541"/>
          <attvalue for="att6" value="-0.505"/>
        </attvalues>
        <viz:color r="65" g="105" b="225" a="255"/>
        <viz:size value="5"/>
      </node>
      <node id="343" label="MYLK">
        <attvalues>
          <attvalue for="att1" value="MYLK"/>
          <attvalue for="att2" value="0.177457858"/>
          <attvalue for="att3" value="0.124474704"/>
          <attvalue for="att4" value="black"/>
          <attvalue for="att5" value="-0.306"/>
          <attvalue for="att6" value="-0.0328"/>
        </attvalues>
        <viz:color r="190" g="190" b="190" a="255"/>
        <viz:size value="5"/>
      </node>
      <node id="344" label="MYO5A">
        <attvalues>
          <attvalue for="att1" value="MYO5A"/>
          <attvalue for="att2" value="0.055560203"/>
          <attvalue for="att3" value="0.061584174"/>
          <attvalue for="att4" value="blue"/>
          <attvalue for="att5" value="0.627"/>
          <attvalue for="att6" value="0.148"/>
        </attvalues>
        <viz:color r="0" g="0" b="255" a="255"/>
        <viz:size value="7"/>
      </node>
      <node id="345" label="MYO9A">
        <attvalues>
          <attvalue for="att1" value="MYO9A"/>
          <attvalue for="att2" value="0.08031824"/>
          <attvalue for="att3" value="0.098509414"/>
          <attvalue for="att4" value="orange"/>
          <attvalue for="att5" value="-0.387"/>
          <attvalue for="att6" value="-0.177"/>
        </attvalues>
        <viz:color r="255" g="165" b="0" a="255"/>
        <viz:size value="6.6"/>
      </node>
      <node id="346" label="MZT1">
        <attvalues>
          <attvalue for="att1" value="MZT1"/>
          <attvalue for="att2" value="0.266187416"/>
          <attvalue for="att3" value="0.215430564"/>
          <attvalue for="att4" value="green"/>
          <attvalue for="att5" value="-0.178"/>
          <attvalue for="att6" value="0.0598"/>
        </attvalues>
        <viz:color r="0" g="255" b="0" a="255"/>
        <viz:size value="5.8"/>
      </node>
      <node id="347" label="NAMPT">
        <attvalues>
          <attvalue for="att1" value="NAMPT"/>
          <attvalue for="att2" value="0.287054706"/>
          <attvalue for="att3" value="0.269029852"/>
          <attvalue for="att4" value="green"/>
          <attvalue for="att5" value="0.377"/>
          <attvalue for="att6" value="0.398"/>
        </attvalues>
        <viz:color r="0" g="255" b="0" a="255"/>
        <viz:size value="5"/>
      </node>
      <node id="348" label="NAP1L4">
        <attvalues>
          <attvalue for="att1" value="NAP1L4"/>
          <attvalue for="att2" value="0.801467446"/>
          <attvalue for="att3" value="0.509334453"/>
          <attvalue for="att4" value="green"/>
          <attvalue for="att5" value="-0.249"/>
          <attvalue for="att6" value="0.21"/>
        </attvalues>
        <viz:color r="0" g="255" b="0" a="255"/>
        <viz:size value="5.4"/>
      </node>
      <node id="349" label="NAPG">
        <attvalues>
          <attvalue for="att1" value="NAPG"/>
          <attvalue for="att2" value="0.956979324"/>
          <attvalue for="att3" value="0.750380854"/>
          <attvalue for="att4" value="green"/>
          <attvalue for="att5" value="-0.101"/>
          <attvalue for="att6" value="0.47"/>
        </attvalues>
        <viz:color r="0" g="255" b="0" a="255"/>
        <viz:size value="5"/>
      </node>
      <node id="350" label="NCBP1">
        <attvalues>
          <attvalue for="att1" value="NCBP1"/>
          <attvalue for="att2" value="0.137030559"/>
          <attvalue for="att3" value="0.397208832"/>
          <attvalue for="att4" value="royalblue"/>
          <attvalue for="att5" value="0.443"/>
          <attvalue for="att6" value="-0.0252"/>
        </attvalues>
        <viz:color r="65" g="105" b="225" a="255"/>
        <viz:size value="12.2"/>
      </node>
      <node id="351" label="NCBP2">
        <attvalues>
          <attvalue for="att1" value="NCBP2"/>
          <attvalue for="att2" value="0.159707502"/>
          <attvalue for="att3" value="0.312771656"/>
          <attvalue for="att4" value="darkred"/>
          <attvalue for="att5" value="-0.0582"/>
          <attvalue for="att6" value="0.374"/>
        </attvalues>
        <viz:color r="139" g="0" b="0" a="255"/>
        <viz:size value="11.4"/>
      </node>
      <node id="352" label="NCK2">
        <attvalues>
          <attvalue for="att1" value="NCK2"/>
          <attvalue for="att2" value="0.126971382"/>
          <attvalue for="att3" value="0.511821785"/>
          <attvalue for="att4" value="royalblue"/>
          <attvalue for="att5" value="0.526"/>
          <attvalue for="att6" value="0.0534"/>
        </attvalues>
        <viz:color r="65" g="105" b="225" a="255"/>
        <viz:size value="7.4"/>
      </node>
      <node id="353" label="NCKAP1">
        <attvalues>
          <attvalue for="att1" value="NCKAP1"/>
          <attvalue for="att2" value="0.451421959"/>
          <attvalue for="att3" value="0.340892666"/>
          <attvalue for="att4" value="green"/>
          <attvalue for="att5" value="0.329"/>
          <attvalue for="att6" value="0.306"/>
        </attvalues>
        <viz:color r="0" g="255" b="0" a="255"/>
        <viz:size value="6.6"/>
      </node>
      <node id="354" label="NCOA2">
        <attvalues>
          <attvalue for="att1" value="NCOA2"/>
          <attvalue for="att2" value="0.653956918"/>
          <attvalue for="att3" value="0.846819141"/>
          <attvalue for="att4" value="black"/>
          <attvalue for="att5" value="-0.553"/>
          <attvalue for="att6" value="0.246"/>
        </attvalues>
        <viz:color r="190" g="190" b="190" a="255"/>
        <viz:size value="8.6"/>
      </node>
      <node id="355" label="NCOA6">
        <attvalues>
          <attvalue for="att1" value="NCOA6"/>
          <attvalue for="att2" value="0.032937685"/>
          <attvalue for="att3" value="0.064833335"/>
          <attvalue for="att4" value="blue"/>
          <attvalue for="att5" value="0.627"/>
          <attvalue for="att6" value="-0.0826"/>
        </attvalues>
        <viz:color r="0" g="0" b="255" a="255"/>
        <viz:size value="7.8"/>
      </node>
      <node id="356" label="NDEL1">
        <attvalues>
          <attvalue for="att1" value="NDEL1"/>
          <attvalue for="att2" value="0.133388276"/>
          <attvalue for="att3" value="0.211386559"/>
          <attvalue for="att4" value="darkgreen"/>
          <attvalue for="att5" value="0.464"/>
          <attvalue for="att6" value="-0.407"/>
        </attvalues>
        <viz:color r="0" g="100" b="0" a="255"/>
        <viz:size value="5.4"/>
      </node>
      <node id="357" label="NFKB1">
        <attvalues>
          <attvalue for="att1" value="NFKB1"/>
          <attvalue for="att2" value="0.150228702"/>
          <attvalue for="att3" value="0.254670283"/>
          <attvalue for="att4" value="royalblue"/>
          <attvalue for="att5" value="0.0746"/>
          <attvalue for="att6" value="-0.106"/>
        </attvalues>
        <viz:color r="65" g="105" b="225" a="255"/>
        <viz:size value="9.8"/>
      </node>
      <node id="358" label="NFX1">
        <attvalues>
          <attvalue for="att1" value="NFX1"/>
          <attvalue for="att2" value="0.341976678"/>
          <attvalue for="att3" value="0.311688343"/>
          <attvalue for="att4" value="green"/>
          <attvalue for="att5" value="-0.103"/>
          <attvalue for="att6" value="0.131"/>
        </attvalues>
        <viz:color r="0" g="255" b="0" a="255"/>
        <viz:size value="7"/>
      </node>
      <node id="359" label="NFYB">
        <attvalues>
          <attvalue for="att1" value="NFYB"/>
          <attvalue for="att2" value="0.257381242"/>
          <attvalue for="att3" value="0.359488005"/>
          <attvalue for="att4" value="greenyellow"/>
          <attvalue for="att5" value="-0.478"/>
          <attvalue for="att6" value="0.133"/>
        </attvalues>
        <viz:color r="173" g="255" b="47" a="255"/>
        <viz:size value="7.8"/>
      </node>
      <node id="360" label="NGEF">
        <attvalues>
          <attvalue for="att1" value="NGEF"/>
          <attvalue for="att2" value="0.220934322"/>
          <attvalue for="att3" value="0.812778435"/>
          <attvalue for="att4" value="orange"/>
          <attvalue for="att5" value="-0.606"/>
          <attvalue for="att6" value="0.144"/>
        </attvalues>
        <viz:color r="255" g="165" b="0" a="255"/>
        <viz:size value="8.2"/>
      </node>
      <node id="361" label="NHEJ1">
        <attvalues>
          <attvalue for="att1" value="NHEJ1"/>
          <attvalue for="att2" value="0.130588028"/>
          <attvalue for="att3" value="0.285195184"/>
          <attvalue for="att4" value="greenyellow"/>
          <attvalue for="att5" value="-0.484"/>
          <attvalue for="att6" value="0.287"/>
        </attvalues>
        <viz:color r="173" g="255" b="47" a="255"/>
        <viz:size value="5"/>
      </node>
      <node id="362" label="NIFK">
        <attvalues>
          <attvalue for="att1" value="NIFK"/>
          <attvalue for="att2" value="0.14816243"/>
          <attvalue for="att3" value="0.362811942"/>
          <attvalue for="att4" value="darkred"/>
          <attvalue for="att5" value="0.355"/>
          <attvalue for="att6" value="0.351"/>
        </attvalues>
        <viz:color r="139" g="0" b="0" a="255"/>
        <viz:size value="9.8"/>
      </node>
      <node id="363" label="NLK">
        <attvalues>
          <attvalue for="att1" value="NLK"/>
          <attvalue for="att2" value="0.126006372"/>
          <attvalue for="att3" value="0.189554571"/>
          <attvalue for="att4" value="blue"/>
          <attvalue for="att5" value="0.59"/>
          <attvalue for="att6" value="-0.126"/>
        </attvalues>
        <viz:color r="0" g="0" b="255" a="255"/>
        <viz:size value="5"/>
      </node>
      <node id="364" label="NMI">
        <attvalues>
          <attvalue for="att1" value="NMI"/>
          <attvalue for="att2" value="0.116909363"/>
          <attvalue for="att3" value="0.115508548"/>
          <attvalue for="att4" value="black"/>
          <attvalue for="att5" value="-0.382"/>
          <attvalue for="att6" value="0.196"/>
        </attvalues>
        <viz:color r="190" g="190" b="190" a="255"/>
        <viz:size value="5"/>
      </node>
      <node id="365" label="NOC2L">
        <attvalues>
          <attvalue for="att1" value="NOC2L"/>
          <attvalue for="att2" value="0.135237715"/>
          <attvalue for="att3" value="0.333673616"/>
          <attvalue for="att4" value="blue"/>
          <attvalue for="att5" value="0.611"/>
          <attvalue for="att6" value="-0.228"/>
        </attvalues>
        <viz:color r="0" g="0" b="255" a="255"/>
        <viz:size value="6.2"/>
      </node>
      <node id="366" label="NONO">
        <attvalues>
          <attvalue for="att1" value="NONO"/>
          <attvalue for="att2" value="0.148086189"/>
          <attvalue for="att3" value="0.191809041"/>
          <attvalue for="att4" value="black"/>
          <attvalue for="att5" value="-0.593"/>
          <attvalue for="att6" value="0.229"/>
        </attvalues>
        <viz:color r="190" g="190" b="190" a="255"/>
        <viz:size value="5"/>
      </node>
      <node id="367" label="NOP2">
        <attvalues>
          <attvalue for="att1" value="NOP2"/>
          <attvalue for="att2" value="0.119083739"/>
          <attvalue for="att3" value="0.19870138"/>
          <attvalue for="att4" value="blue"/>
          <attvalue for="att5" value="0.509"/>
          <attvalue for="att6" value="0.148"/>
        </attvalues>
        <viz:color r="0" g="0" b="255" a="255"/>
        <viz:size value="5.8"/>
      </node>
      <node id="368" label="NOP56">
        <attvalues>
          <attvalue for="att1" value="NOP56"/>
          <attvalue for="att2" value="0.203801705"/>
          <attvalue for="att3" value="0.516829189"/>
          <attvalue for="att4" value="darkgreen"/>
          <attvalue for="att5" value="0.578"/>
          <attvalue for="att6" value="0.127"/>
        </attvalues>
        <viz:color r="0" g="100" b="0" a="255"/>
        <viz:size value="5.8"/>
      </node>
      <node id="369" label="NOS2">
        <attvalues>
          <attvalue for="att1" value="NOS2"/>
          <attvalue for="att2" value="0.123927108"/>
          <attvalue for="att3" value="0.280746304"/>
          <attvalue for="att4" value="royalblue"/>
          <attvalue for="att5" value="0.436"/>
          <attvalue for="att6" value="-0.0156"/>
        </attvalues>
        <viz:color r="65" g="105" b="225" a="255"/>
        <viz:size value="6.2"/>
      </node>
      <node id="370" label="NPHP1">
        <attvalues>
          <attvalue for="att1" value="NPHP1"/>
          <attvalue for="att2" value="0.290162294"/>
          <attvalue for="att3" value="0.779196385"/>
          <attvalue for="att4" value="darkred"/>
          <attvalue for="att5" value="-0.0391"/>
          <attvalue for="att6" value="0.455"/>
        </attvalues>
        <viz:color r="139" g="0" b="0" a="255"/>
        <viz:size value="5.4"/>
      </node>
      <node id="371" label="NR0B1">
        <attvalues>
          <attvalue for="att1" value="NR0B1"/>
          <attvalue for="att2" value="0.174601583"/>
          <attvalue for="att3" value="0.526317224"/>
          <attvalue for="att4" value="darkred"/>
          <attvalue for="att5" value="0.228"/>
          <attvalue for="att6" value="0.47"/>
        </attvalues>
        <viz:color r="139" g="0" b="0" a="255"/>
        <viz:size value="5.4"/>
      </node>
      <node id="372" label="NR2C2">
        <attvalues>
          <attvalue for="att1" value="NR2C2"/>
          <attvalue for="att2" value="0.198970259"/>
          <attvalue for="att3" value="0.403995214"/>
          <attvalue for="att4" value="greenyellow"/>
          <attvalue for="att5" value="-0.0185"/>
          <attvalue for="att6" value="0.35"/>
        </attvalues>
        <viz:color r="173" g="255" b="47" a="255"/>
        <viz:size value="7.4"/>
      </node>
      <node id="373" label="NR2F2">
        <attvalues>
          <attvalue for="att1" value="NR2F2"/>
          <attvalue for="att2" value="0.204478257"/>
          <attvalue for="att3" value="0.078878197"/>
          <attvalue for="att4" value="green"/>
          <attvalue for="att5" value="0.262"/>
          <attvalue for="att6" value="-0.203"/>
        </attvalues>
        <viz:color r="0" g="255" b="0" a="255"/>
        <viz:size value="6.2"/>
      </node>
      <node id="374" label="NR3C1">
        <attvalues>
          <attvalue for="att1" value="NR3C1"/>
          <attvalue for="att2" value="0.183113417"/>
          <attvalue for="att3" value="0.280333422"/>
          <attvalue for="att4" value="black"/>
          <attvalue for="att5" value="-0.66"/>
          <attvalue for="att6" value="0.0924"/>
        </attvalues>
        <viz:color r="190" g="190" b="190" a="255"/>
        <viz:size value="7.4"/>
      </node>
      <node id="375" label="NR4A1">
        <attvalues>
          <attvalue for="att1" value="NR4A1"/>
          <attvalue for="att2" value="0.117911375"/>
          <attvalue for="att3" value="0.289339809"/>
          <attvalue for="att4" value="blue"/>
          <attvalue for="att5" value="0.281"/>
          <attvalue for="att6" value="-0.421"/>
        </attvalues>
        <viz:color r="0" g="0" b="255" a="255"/>
        <viz:size value="5.4"/>
      </node>
      <node id="376" label="NRP2">
        <attvalues>
          <attvalue for="att1" value="NRP2"/>
          <attvalue for="att2" value="0.108985082"/>
          <attvalue for="att3" value="0.264242214"/>
          <attvalue for="att4" value="blue"/>
          <attvalue for="att5" value="0.62"/>
          <attvalue for="att6" value="-0.126"/>
        </attvalues>
        <viz:color r="0" g="0" b="255" a="255"/>
        <viz:size value="5"/>
      </node>
      <node id="377" label="NSL1">
        <attvalues>
          <attvalue for="att1" value="NSL1"/>
          <attvalue for="att2" value="0.268749048"/>
          <attvalue for="att3" value="0.85531815"/>
          <attvalue for="att4" value="darkred"/>
          <attvalue for="att5" value="0.00885"/>
          <attvalue for="att6" value="0.527"/>
        </attvalues>
        <viz:color r="139" g="0" b="0" a="255"/>
        <viz:size value="9"/>
      </node>
      <node id="378" label="NTRK2">
        <attvalues>
          <attvalue for="att1" value="NTRK2"/>
          <attvalue for="att2" value="0.081273685"/>
          <attvalue for="att3" value="0.139375365"/>
          <attvalue for="att4" value="royalblue"/>
          <attvalue for="att5" value="0.655"/>
          <attvalue for="att6" value="0.0303"/>
        </attvalues>
        <viz:color r="65" g="105" b="225" a="255"/>
        <viz:size value="5"/>
      </node>
      <node id="379" label="NTS">
        <attvalues>
          <attvalue for="att1" value="NTS"/>
          <attvalue for="att2" value="0.091016497"/>
          <attvalue for="att3" value="0.208873169"/>
          <attvalue for="att4" value="blue"/>
          <attvalue for="att5" value="0.654"/>
          <attvalue for="att6" value="0.182"/>
        </attvalues>
        <viz:color r="0" g="0" b="255" a="255"/>
        <viz:size value="5.4"/>
      </node>
      <node id="380" label="NUP107">
        <attvalues>
          <attvalue for="att1" value="NUP107"/>
          <attvalue for="att2" value="0.332166669"/>
          <attvalue for="att3" value="0.322922156"/>
          <attvalue for="att4" value="black"/>
          <attvalue for="att5" value="-0.342"/>
          <attvalue for="att6" value="0.228"/>
        </attvalues>
        <viz:color r="190" g="190" b="190" a="255"/>
        <viz:size value="9"/>
      </node>
      <node id="381" label="NUP210">
        <attvalues>
          <attvalue for="att1" value="NUP210"/>
          <attvalue for="att2" value="0.161487393"/>
          <attvalue for="att3" value="0.147821544"/>
          <attvalue for="att4" value="green"/>
          <attvalue for="att5" value="-0.0266"/>
          <attvalue for="att6" value="0.132"/>
        </attvalues>
        <viz:color r="0" g="255" b="0" a="255"/>
        <viz:size value="6.6"/>
      </node>
      <node id="382" label="NUP54">
        <attvalues>
          <attvalue for="att1" value="NUP54"/>
          <attvalue for="att2" value="0.204444775"/>
          <attvalue for="att3" value="0.35478004"/>
          <attvalue for="att4" value="darkred"/>
          <attvalue for="att5" value="0.0922"/>
          <attvalue for="att6" value="0.298"/>
        </attvalues>
        <viz:color r="139" g="0" b="0" a="255"/>
        <viz:size value="6.6"/>
      </node>
      <node id="383" label="NUP62CL">
        <attvalues>
          <attvalue for="att1" value="NUP62CL"/>
          <attvalue for="att2" value="0.300849243"/>
          <attvalue for="att3" value="0.408711246"/>
          <attvalue for="att4" value="blue"/>
          <attvalue for="att5" value="0.411"/>
          <attvalue for="att6" value="0.127"/>
        </attvalues>
        <viz:color r="0" g="0" b="255" a="255"/>
        <viz:size value="5"/>
      </node>
      <node id="384" label="NVL">
        <attvalues>
          <attvalue for="att1" value="NVL"/>
          <attvalue for="att2" value="0.090426904"/>
          <attvalue for="att3" value="0.061632132"/>
          <attvalue for="att4" value="black"/>
          <attvalue for="att5" value="-0.293"/>
          <attvalue for="att6" value="0.0973"/>
        </attvalues>
        <viz:color r="190" g="190" b="190" a="255"/>
        <viz:size value="5"/>
      </node>
      <node id="385" label="OAT">
        <attvalues>
          <attvalue for="att1" value="OAT"/>
          <attvalue for="att2" value="0.087956453"/>
          <attvalue for="att3" value="0.285125556"/>
          <attvalue for="att4" value="greenyellow"/>
          <attvalue for="att5" value="0.0232"/>
          <attvalue for="att6" value="0.439"/>
        </attvalues>
        <viz:color r="173" g="255" b="47" a="255"/>
        <viz:size value="5"/>
      </node>
      <node id="386" label="OAZ1">
        <attvalues>
          <attvalue for="att1" value="OAZ1"/>
          <attvalue for="att2" value="0.05527849"/>
          <attvalue for="att3" value="0.052435672"/>
          <attvalue for="att4" value="blue"/>
          <attvalue for="att5" value="0.141"/>
          <attvalue for="att6" value="-0.267"/>
        </attvalues>
        <viz:color r="0" g="0" b="255" a="255"/>
        <viz:size value="6.2"/>
      </node>
      <node id="387" label="ODC1">
        <attvalues>
          <attvalue for="att1" value="ODC1"/>
          <attvalue for="att2" value="0.269340258"/>
          <attvalue for="att3" value="0.408162682"/>
          <attvalue for="att4" value="blue"/>
          <attvalue for="att5" value="0.45"/>
          <attvalue for="att6" value="0.17"/>
        </attvalues>
        <viz:color r="0" g="0" b="255" a="255"/>
        <viz:size value="7.4"/>
      </node>
      <node id="388" label="OGG1">
        <attvalues>
          <attvalue for="att1" value="OGG1"/>
          <attvalue for="att2" value="0.084070913"/>
          <attvalue for="att3" value="0.34792881"/>
          <attvalue for="att4" value="orange"/>
          <attvalue for="att5" value="-0.44"/>
          <attvalue for="att6" value="-0.0262"/>
        </attvalues>
        <viz:color r="255" g="165" b="0" a="255"/>
        <viz:size value="5"/>
      </node>
      <node id="389" label="ORC3">
        <attvalues>
          <attvalue for="att1" value="ORC3"/>
          <attvalue for="att2" value="0.144257675"/>
          <attvalue for="att3" value="0.080743505"/>
          <attvalue for="att4" value="black"/>
          <attvalue for="att5" value="-0.276"/>
          <attvalue for="att6" value="0.664"/>
        </attvalues>
        <viz:color r="190" g="190" b="190" a="255"/>
        <viz:size value="5.8"/>
      </node>
      <node id="390" label="P2RY1">
        <attvalues>
          <attvalue for="att1" value="P2RY1"/>
          <attvalue for="att2" value="0.142120094"/>
          <attvalue for="att3" value="0.218873971"/>
          <attvalue for="att4" value="black"/>
          <attvalue for="att5" value="-0.464"/>
          <attvalue for="att6" value="0.344"/>
        </attvalues>
        <viz:color r="190" g="190" b="190" a="255"/>
        <viz:size value="5.4"/>
      </node>
      <node id="391" label="P2RY2">
        <attvalues>
          <attvalue for="att1" value="P2RY2"/>
          <attvalue for="att2" value="0.053282824"/>
          <attvalue for="att3" value="0.107048293"/>
          <attvalue for="att4" value="blue"/>
          <attvalue for="att5" value="0.264"/>
          <attvalue for="att6" value="-0.381"/>
        </attvalues>
        <viz:color r="0" g="0" b="255" a="255"/>
        <viz:size value="5.4"/>
      </node>
      <node id="392" label="P4HA1">
        <attvalues>
          <attvalue for="att1" value="P4HA1"/>
          <attvalue for="att2" value="0.070544312"/>
          <attvalue for="att3" value="0.209522401"/>
          <attvalue for="att4" value="orange"/>
          <attvalue for="att5" value="-0.726"/>
          <attvalue for="att6" value="0.0557"/>
        </attvalues>
        <viz:color r="255" g="165" b="0" a="255"/>
        <viz:size value="5"/>
      </node>
      <node id="393" label="PAPOLA">
        <attvalues>
          <attvalue for="att1" value="PAPOLA"/>
          <attvalue for="att2" value="0.862179931"/>
          <attvalue for="att3" value="0.616363762"/>
          <attvalue for="att4" value="green"/>
          <attvalue for="att5" value="-0.00175"/>
          <attvalue for="att6" value="0.319"/>
        </attvalues>
        <viz:color r="0" g="255" b="0" a="255"/>
        <viz:size value="6.2"/>
      </node>
      <node id="394" label="PAPSS1">
        <attvalues>
          <attvalue for="att1" value="PAPSS1"/>
          <attvalue for="att2" value="0.096458189"/>
          <attvalue for="att3" value="0.220730148"/>
          <attvalue for="att4" value="greenyellow"/>
          <attvalue for="att5" value="0.164"/>
          <attvalue for="att6" value="0.34"/>
        </attvalues>
        <viz:color r="173" g="255" b="47" a="255"/>
        <viz:size value="5"/>
      </node>
      <node id="395" label="PAPSS2">
        <attvalues>
          <attvalue for="att1" value="PAPSS2"/>
          <attvalue for="att2" value="0.095611199"/>
          <attvalue for="att3" value="0.066888487"/>
          <attvalue for="att4" value="green"/>
          <attvalue for="att5" value="-0.0666"/>
          <attvalue for="att6" value="0.248"/>
        </attvalues>
        <viz:color r="0" g="255" b="0" a="255"/>
        <viz:size value="5"/>
      </node>
      <node id="396" label="PARD6G">
        <attvalues>
          <attvalue for="att1" value="PARD6G"/>
          <attvalue for="att2" value="0.113460984"/>
          <attvalue for="att3" value="0.118430933"/>
          <attvalue for="att4" value="black"/>
          <attvalue for="att5" value="-0.158"/>
          <attvalue for="att6" value="0.22"/>
        </attvalues>
        <viz:color r="190" g="190" b="190" a="255"/>
        <viz:size value="5.4"/>
      </node>
      <node id="397" label="PARK2">
        <attvalues>
          <attvalue for="att1" value="PARK2"/>
          <attvalue for="att2" value="0.158100294"/>
          <attvalue for="att3" value="0.354583055"/>
          <attvalue for="att4" value="greenyellow"/>
          <attvalue for="att5" value="0.00596"/>
          <attvalue for="att6" value="0.641"/>
        </attvalues>
        <viz:color r="173" g="255" b="47" a="255"/>
        <viz:size value="6.2"/>
      </node>
      <node id="398" label="PDCD10">
        <attvalues>
          <attvalue for="att1" value="PDCD10"/>
          <attvalue for="att2" value="0.469739223"/>
          <attvalue for="att3" value="0.422906438"/>
          <attvalue for="att4" value="green"/>
          <attvalue for="att5" value="0.0375"/>
          <attvalue for="att6" value="0.562"/>
        </attvalues>
        <viz:color r="0" g="255" b="0" a="255"/>
        <viz:size value="6.2"/>
      </node>
      <node id="399" label="PDCD4">
        <attvalues>
          <attvalue for="att1" value="PDCD4"/>
          <attvalue for="att2" value="0.411350093"/>
          <attvalue for="att3" value="0.587178513"/>
          <attvalue for="att4" value="black"/>
          <attvalue for="att5" value="-0.685"/>
          <attvalue for="att6" value="0.345"/>
        </attvalues>
        <viz:color r="190" g="190" b="190" a="255"/>
        <viz:size value="5"/>
      </node>
      <node id="400" label="PDCD6IP">
        <attvalues>
          <attvalue for="att1" value="PDCD6IP"/>
          <attvalue for="att2" value="0.585795487"/>
          <attvalue for="att3" value="0.31566385"/>
          <attvalue for="att4" value="green"/>
          <attvalue for="att5" value="-0.114"/>
          <attvalue for="att6" value="0.308"/>
        </attvalues>
        <viz:color r="0" g="255" b="0" a="255"/>
        <viz:size value="5.8"/>
      </node>
      <node id="401" label="PDE10A">
        <attvalues>
          <attvalue for="att1" value="PDE10A"/>
          <attvalue for="att2" value="0.203128618"/>
          <attvalue for="att3" value="0.12376937"/>
          <attvalue for="att4" value="green"/>
          <attvalue for="att5" value="0.0394"/>
          <attvalue for="att6" value="-0.0171"/>
        </attvalues>
        <viz:color r="0" g="255" b="0" a="255"/>
        <viz:size value="5.4"/>
      </node>
      <node id="402" label="PDE3A">
        <attvalues>
          <attvalue for="att1" value="PDE3A"/>
          <attvalue for="att2" value="0.072360397"/>
          <attvalue for="att3" value="0.181293352"/>
          <attvalue for="att4" value="blue"/>
          <attvalue for="att5" value="0.644"/>
          <attvalue for="att6" value="-0.338"/>
        </attvalues>
        <viz:color r="0" g="0" b="255" a="255"/>
        <viz:size value="5.4"/>
      </node>
      <node id="403" label="PDE3B">
        <attvalues>
          <attvalue for="att1" value="PDE3B"/>
          <attvalue for="att2" value="0.066882264"/>
          <attvalue for="att3" value="0.163574337"/>
          <attvalue for="att4" value="blue"/>
          <attvalue for="att5" value="0.525"/>
          <attvalue for="att6" value="0.0371"/>
        </attvalues>
        <viz:color r="0" g="0" b="255" a="255"/>
        <viz:size value="5"/>
      </node>
      <node id="404" label="PDE7B">
        <attvalues>
          <attvalue for="att1" value="PDE7B"/>
          <attvalue for="att2" value="0.803431362"/>
          <attvalue for="att3" value="0.745137385"/>
          <attvalue for="att4" value="black"/>
          <attvalue for="att5" value="-0.574"/>
          <attvalue for="att6" value="0.0436"/>
        </attvalues>
        <viz:color r="190" g="190" b="190" a="255"/>
        <viz:size value="5"/>
      </node>
      <node id="405" label="PDGFB">
        <attvalues>
          <attvalue for="att1" value="PDGFB"/>
          <attvalue for="att2" value="0.205268768"/>
          <attvalue for="att3" value="0.578782674"/>
          <attvalue for="att4" value="blue"/>
          <attvalue for="att5" value="0.479"/>
          <attvalue for="att6" value="-0.199"/>
        </attvalues>
        <viz:color r="0" g="0" b="255" a="255"/>
        <viz:size value="7.4"/>
      </node>
      <node id="406" label="PDGFRB">
        <attvalues>
          <attvalue for="att1" value="PDGFRB"/>
          <attvalue for="att2" value="0.044101685"/>
          <attvalue for="att3" value="0.05831409"/>
          <attvalue for="att4" value="blue"/>
          <attvalue for="att5" value="0.152"/>
          <attvalue for="att6" value="-0.354"/>
        </attvalues>
        <viz:color r="0" g="0" b="255" a="255"/>
        <viz:size value="7.8"/>
      </node>
      <node id="407" label="PELI1">
        <attvalues>
          <attvalue for="att1" value="PELI1"/>
          <attvalue for="att2" value="0.148164075"/>
          <attvalue for="att3" value="0.398099553"/>
          <attvalue for="att4" value="blue"/>
          <attvalue for="att5" value="0.497"/>
          <attvalue for="att6" value="0.0783"/>
        </attvalues>
        <viz:color r="0" g="0" b="255" a="255"/>
        <viz:size value="5.4"/>
      </node>
      <node id="408" label="PER2">
        <attvalues>
          <attvalue for="att1" value="PER2"/>
          <attvalue for="att2" value="0.545193469"/>
          <attvalue for="att3" value="0.399072464"/>
          <attvalue for="att4" value="green"/>
          <attvalue for="att5" value="-0.00569"/>
          <attvalue for="att6" value="0.0844"/>
        </attvalues>
        <viz:color r="0" g="255" b="0" a="255"/>
        <viz:size value="7"/>
      </node>
      <node id="409" label="PES1">
        <attvalues>
          <attvalue for="att1" value="PES1"/>
          <attvalue for="att2" value="0.065966648"/>
          <attvalue for="att3" value="0.065438387"/>
          <attvalue for="att4" value="blue"/>
          <attvalue for="att5" value="0.0016"/>
          <attvalue for="att6" value="-0.401"/>
        </attvalues>
        <viz:color r="0" g="0" b="255" a="255"/>
        <viz:size value="6.2"/>
      </node>
      <node id="410" label="PHC2">
        <attvalues>
          <attvalue for="att1" value="PHC2"/>
          <attvalue for="att2" value="0.255264531"/>
          <attvalue for="att3" value="0.602612595"/>
          <attvalue for="att4" value="darkgreen"/>
          <attvalue for="att5" value="0.538"/>
          <attvalue for="att6" value="-0.175"/>
        </attvalues>
        <viz:color r="0" g="100" b="0" a="255"/>
        <viz:size value="5.8"/>
      </node>
      <node id="411" label="PHLPP1">
        <attvalues>
          <attvalue for="att1" value="PHLPP1"/>
          <attvalue for="att2" value="0.11079779"/>
          <attvalue for="att3" value="0.185160627"/>
          <attvalue for="att4" value="royalblue"/>
          <attvalue for="att5" value="0.347"/>
          <attvalue for="att6" value="0.45"/>
        </attvalues>
        <viz:color r="65" g="105" b="225" a="255"/>
        <viz:size value="6.2"/>
      </node>
      <node id="412" label="PHLPP2">
        <attvalues>
          <attvalue for="att1" value="PHLPP2"/>
          <attvalue for="att2" value="0.153794655"/>
          <attvalue for="att3" value="0.369910979"/>
          <attvalue for="att4" value="darkred"/>
          <attvalue for="att5" value="0.317"/>
          <attvalue for="att6" value="0.295"/>
        </attvalues>
        <viz:color r="139" g="0" b="0" a="255"/>
        <viz:size value="5.4"/>
      </node>
      <node id="413" label="PI4K2B">
        <attvalues>
          <attvalue for="att1" value="PI4K2B"/>
          <attvalue for="att2" value="0.264934546"/>
          <attvalue for="att3" value="0.204916614"/>
          <attvalue for="att4" value="green"/>
          <attvalue for="att5" value="0.0335"/>
          <attvalue for="att6" value="0.376"/>
        </attvalues>
        <viz:color r="0" g="255" b="0" a="255"/>
        <viz:size value="5.4"/>
      </node>
      <node id="414" label="PI4KB">
        <attvalues>
          <attvalue for="att1" value="PI4KB"/>
          <attvalue for="att2" value="0.218576007"/>
          <attvalue for="att3" value="0.395730231"/>
          <attvalue for="att4" value="darkgreen"/>
          <attvalue for="att5" value="0.355"/>
          <attvalue for="att6" value="-0.242"/>
        </attvalues>
        <viz:color r="0" g="100" b="0" a="255"/>
        <viz:size value="5.4"/>
      </node>
      <node id="415" label="PICALM">
        <attvalues>
          <attvalue for="att1" value="PICALM"/>
          <attvalue for="att2" value="0.178824129"/>
          <attvalue for="att3" value="0.292254226"/>
          <attvalue for="att4" value="royalblue"/>
          <attvalue for="att5" value="0.163"/>
          <attvalue for="att6" value="0.022"/>
        </attvalues>
        <viz:color r="65" g="105" b="225" a="255"/>
        <viz:size value="5"/>
      </node>
      <node id="416" label="PIK3C2A">
        <attvalues>
          <attvalue for="att1" value="PIK3C2A"/>
          <attvalue for="att2" value="0.305032367"/>
          <attvalue for="att3" value="0.443747753"/>
          <attvalue for="att4" value="black"/>
          <attvalue for="att5" value="-0.442"/>
          <attvalue for="att6" value="0.069"/>
        </attvalues>
        <viz:color r="190" g="190" b="190" a="255"/>
        <viz:size value="5.8"/>
      </node>
      <node id="417" label="PIP5K1A">
        <attvalues>
          <attvalue for="att1" value="PIP5K1A"/>
          <attvalue for="att2" value="0.326708419"/>
          <attvalue for="att3" value="0.418477997"/>
          <attvalue for="att4" value="blue"/>
          <attvalue for="att5" value="0.546"/>
          <attvalue for="att6" value="-0.177"/>
        </attvalues>
        <viz:color r="0" g="0" b="255" a="255"/>
        <viz:size value="6.6"/>
      </node>
      <node id="418" label="PKD1">
        <attvalues>
          <attvalue for="att1" value="PKD1"/>
          <attvalue for="att2" value="0.130011124"/>
          <attvalue for="att3" value="0.25092254"/>
          <attvalue for="att4" value="blue"/>
          <attvalue for="att5" value="0.507"/>
          <attvalue for="att6" value="-0.44"/>
        </attvalues>
        <viz:color r="0" g="0" b="255" a="255"/>
        <viz:size value="5.8"/>
      </node>
      <node id="419" label="PKN3">
        <attvalues>
          <attvalue for="att1" value="PKN3"/>
          <attvalue for="att2" value="0.084169578"/>
          <attvalue for="att3" value="0.160269921"/>
          <attvalue for="att4" value="blue"/>
          <attvalue for="att5" value="0.494"/>
          <attvalue for="att6" value="-0.263"/>
        </attvalues>
        <viz:color r="0" g="0" b="255" a="255"/>
        <viz:size value="5.4"/>
      </node>
      <node id="420" label="PLAU">
        <attvalues>
          <attvalue for="att1" value="PLAU"/>
          <attvalue for="att2" value="0.139688769"/>
          <attvalue for="att3" value="0.220909929"/>
          <attvalue for="att4" value="black"/>
          <attvalue for="att5" value="-0.348"/>
          <attvalue for="att6" value="0.26"/>
        </attvalues>
        <viz:color r="190" g="190" b="190" a="255"/>
        <viz:size value="5.8"/>
      </node>
      <node id="421" label="PLCG2">
        <attvalues>
          <attvalue for="att1" value="PLCG2"/>
          <attvalue for="att2" value="0.060562347"/>
          <attvalue for="att3" value="0.216506429"/>
          <attvalue for="att4" value="greenyellow"/>
          <attvalue for="att5" value="0.141"/>
          <attvalue for="att6" value="0.249"/>
        </attvalues>
        <viz:color r="173" g="255" b="47" a="255"/>
        <viz:size value="9"/>
      </node>
      <node id="422" label="PLEKHG5">
        <attvalues>
          <attvalue for="att1" value="PLEKHG5"/>
          <attvalue for="att2" value="0.276093408"/>
          <attvalue for="att3" value="0.465154654"/>
          <attvalue for="att4" value="blue"/>
          <attvalue for="att5" value="0.482"/>
          <attvalue for="att6" value="-0.266"/>
        </attvalues>
        <viz:color r="0" g="0" b="255" a="255"/>
        <viz:size value="7.8"/>
      </node>
      <node id="423" label="PLK2">
        <attvalues>
          <attvalue for="att1" value="PLK2"/>
          <attvalue for="att2" value="0.105397634"/>
          <attvalue for="att3" value="0.193727738"/>
          <attvalue for="att4" value="blue"/>
          <attvalue for="att5" value="0.623"/>
          <attvalue for="att6" value="-0.375"/>
        </attvalues>
        <viz:color r="0" g="0" b="255" a="255"/>
        <viz:size value="5"/>
      </node>
      <node id="424" label="PLK3">
        <attvalues>
          <attvalue for="att1" value="PLK3"/>
          <attvalue for="att2" value="0.237581658"/>
          <attvalue for="att3" value="0.644689606"/>
          <attvalue for="att4" value="blue"/>
          <attvalue for="att5" value="0.735"/>
          <attvalue for="att6" value="-0.0754"/>
        </attvalues>
        <viz:color r="0" g="0" b="255" a="255"/>
        <viz:size value="5.4"/>
      </node>
      <node id="425" label="PLK4">
        <attvalues>
          <attvalue for="att1" value="PLK4"/>
          <attvalue for="att2" value="0.323749683"/>
          <attvalue for="att3" value="0.41033993"/>
          <attvalue for="att4" value="black"/>
          <attvalue for="att5" value="-0.478"/>
          <attvalue for="att6" value="0.109"/>
        </attvalues>
        <viz:color r="190" g="190" b="190" a="255"/>
        <viz:size value="5.4"/>
      </node>
      <node id="426" label="PLRG1">
        <attvalues>
          <attvalue for="att1" value="PLRG1"/>
          <attvalue for="att2" value="0.285505294"/>
          <attvalue for="att3" value="0.231652392"/>
          <attvalue for="att4" value="green"/>
          <attvalue for="att5" value="0.11"/>
          <attvalue for="att6" value="0.451"/>
        </attvalues>
        <viz:color r="0" g="255" b="0" a="255"/>
        <viz:size value="6.2"/>
      </node>
      <node id="427" label="PNPT1">
        <attvalues>
          <attvalue for="att1" value="PNPT1"/>
          <attvalue for="att2" value="0.273600641"/>
          <attvalue for="att3" value="0.268262238"/>
          <attvalue for="att4" value="green"/>
          <attvalue for="att5" value="0.176"/>
          <attvalue for="att6" value="0.37"/>
        </attvalues>
        <viz:color r="0" g="255" b="0" a="255"/>
        <viz:size value="6.2"/>
      </node>
      <node id="428" label="POLD3">
        <attvalues>
          <attvalue for="att1" value="POLD3"/>
          <attvalue for="att2" value="0.039174948"/>
          <attvalue for="att3" value="0.092281166"/>
          <attvalue for="att4" value="orange"/>
          <attvalue for="att5" value="-0.369"/>
          <attvalue for="att6" value="-0.0527"/>
        </attvalues>
        <viz:color r="255" g="165" b="0" a="255"/>
        <viz:size value="5"/>
      </node>
      <node id="429" label="POLH">
        <attvalues>
          <attvalue for="att1" value="POLH"/>
          <attvalue for="att2" value="0.130466286"/>
          <attvalue for="att3" value="0.317610431"/>
          <attvalue for="att4" value="greenyellow"/>
          <attvalue for="att5" value="-0.426"/>
          <attvalue for="att6" value="0.436"/>
        </attvalues>
        <viz:color r="173" g="255" b="47" a="255"/>
        <viz:size value="5.8"/>
      </node>
      <node id="430" label="POLR2L">
        <attvalues>
          <attvalue for="att1" value="POLR2L"/>
          <attvalue for="att2" value="0.151749376"/>
          <attvalue for="att3" value="0.073706565"/>
          <attvalue for="att4" value="green"/>
          <attvalue for="att5" value="-0.2"/>
          <attvalue for="att6" value="0.141"/>
        </attvalues>
        <viz:color r="0" g="255" b="0" a="255"/>
        <viz:size value="9"/>
      </node>
      <node id="431" label="POMP">
        <attvalues>
          <attvalue for="att1" value="POMP"/>
          <attvalue for="att2" value="0.353417086"/>
          <attvalue for="att3" value="0.626929921"/>
          <attvalue for="att4" value="darkred"/>
          <attvalue for="att5" value="0.0297"/>
          <attvalue for="att6" value="0.441"/>
        </attvalues>
        <viz:color r="139" g="0" b="0" a="255"/>
        <viz:size value="5.4"/>
      </node>
      <node id="432" label="PPARD">
        <attvalues>
          <attvalue for="att1" value="PPARD"/>
          <attvalue for="att2" value="0.210439534"/>
          <attvalue for="att3" value="0.28536367"/>
          <attvalue for="att4" value="blue"/>
          <attvalue for="att5" value="0.545"/>
          <attvalue for="att6" value="-0.338"/>
        </attvalues>
        <viz:color r="0" g="0" b="255" a="255"/>
        <viz:size value="5"/>
      </node>
      <node id="433" label="PPM1A">
        <attvalues>
          <attvalue for="att1" value="PPM1A"/>
          <attvalue for="att2" value="0.330757867"/>
          <attvalue for="att3" value="0.21634539"/>
          <attvalue for="att4" value="green"/>
          <attvalue for="att5" value="0.185"/>
          <attvalue for="att6" value="0.22"/>
        </attvalues>
        <viz:color r="0" g="255" b="0" a="255"/>
        <viz:size value="5"/>
      </node>
      <node id="434" label="PPM1B">
        <attvalues>
          <attvalue for="att1" value="PPM1B"/>
          <attvalue for="att2" value="0.695890268"/>
          <attvalue for="att3" value="0.617058257"/>
          <attvalue for="att4" value="green"/>
          <attvalue for="att5" value="0.203"/>
          <attvalue for="att6" value="0.247"/>
        </attvalues>
        <viz:color r="0" g="255" b="0" a="255"/>
        <viz:size value="5"/>
      </node>
      <node id="435" label="PPP1CA">
        <attvalues>
          <attvalue for="att1" value="PPP1CA"/>
          <attvalue for="att2" value="0.344612258"/>
          <attvalue for="att3" value="0.943940088"/>
          <attvalue for="att4" value="darkgreen"/>
          <attvalue for="att5" value="0.428"/>
          <attvalue for="att6" value="-0.00015"/>
        </attvalues>
        <viz:color r="0" g="100" b="0" a="255"/>
        <viz:size value="7.8"/>
      </node>
      <node id="436" label="PPP2R2B">
        <attvalues>
          <attvalue for="att1" value="PPP2R2B"/>
          <attvalue for="att2" value="0.137214277"/>
          <attvalue for="att3" value="0.331663128"/>
          <attvalue for="att4" value="orange"/>
          <attvalue for="att5" value="-0.462"/>
          <attvalue for="att6" value="-0.172"/>
        </attvalues>
        <viz:color r="255" g="165" b="0" a="255"/>
        <viz:size value="5.8"/>
      </node>
      <node id="437" label="PPP2R5C">
        <attvalues>
          <attvalue for="att1" value="PPP2R5C"/>
          <attvalue for="att2" value="0.338658887"/>
          <attvalue for="att3" value="0.378572949"/>
          <attvalue for="att4" value="green"/>
          <attvalue for="att5" value="0.454"/>
          <attvalue for="att6" value="0.24"/>
        </attvalues>
        <viz:color r="0" g="255" b="0" a="255"/>
        <viz:size value="5.8"/>
      </node>
      <node id="438" label="PPP3CA">
        <attvalues>
          <attvalue for="att1" value="PPP3CA"/>
          <attvalue for="att2" value="0.67667627"/>
          <attvalue for="att3" value="0.588159761"/>
          <attvalue for="att4" value="black"/>
          <attvalue for="att5" value="-0.47"/>
          <attvalue for="att6" value="0.0835"/>
        </attvalues>
        <viz:color r="190" g="190" b="190" a="255"/>
        <viz:size value="6.6"/>
      </node>
      <node id="439" label="PPP3CB">
        <attvalues>
          <attvalue for="att1" value="PPP3CB"/>
          <attvalue for="att2" value="0.760369106"/>
          <attvalue for="att3" value="0.37538488"/>
          <attvalue for="att4" value="green"/>
          <attvalue for="att5" value="-0.113"/>
          <attvalue for="att6" value="0.169"/>
        </attvalues>
        <viz:color r="0" g="255" b="0" a="255"/>
        <viz:size value="7"/>
      </node>
      <node id="440" label="PPP3R1">
        <attvalues>
          <attvalue for="att1" value="PPP3R1"/>
          <attvalue for="att2" value="0.643970512"/>
          <attvalue for="att3" value="0.370715112"/>
          <attvalue for="att4" value="green"/>
          <attvalue for="att5" value="-0.229"/>
          <attvalue for="att6" value="0.32"/>
        </attvalues>
        <viz:color r="0" g="255" b="0" a="255"/>
        <viz:size value="6.2"/>
      </node>
      <node id="441" label="PPP4R2">
        <attvalues>
          <attvalue for="att1" value="PPP4R2"/>
          <attvalue for="att2" value="0.51919942"/>
          <attvalue for="att3" value="0.619552076"/>
          <attvalue for="att4" value="black"/>
          <attvalue for="att5" value="-0.705"/>
          <attvalue for="att6" value="-0.0138"/>
        </attvalues>
        <viz:color r="190" g="190" b="190" a="255"/>
        <viz:size value="6.2"/>
      </node>
      <node id="442" label="PRICKLE1">
        <attvalues>
          <attvalue for="att1" value="PRICKLE1"/>
          <attvalue for="att2" value="0.05113337"/>
          <attvalue for="att3" value="0.138535246"/>
          <attvalue for="att4" value="royalblue"/>
          <attvalue for="att5" value="0.37"/>
          <attvalue for="att6" value="0.00852"/>
        </attvalues>
        <viz:color r="65" g="105" b="225" a="255"/>
        <viz:size value="6.2"/>
      </node>
      <node id="443" label="PRKACB">
        <attvalues>
          <attvalue for="att1" value="PRKACB"/>
          <attvalue for="att2" value="0.790228005"/>
          <attvalue for="att3" value="0.889060272"/>
          <attvalue for="att4" value="green"/>
          <attvalue for="att5" value="0.0187"/>
          <attvalue for="att6" value="0.449"/>
        </attvalues>
        <viz:color r="0" g="255" b="0" a="255"/>
        <viz:size value="9"/>
      </node>
      <node id="444" label="PRKAG2">
        <attvalues>
          <attvalue for="att1" value="PRKAG2"/>
          <attvalue for="att2" value="0.116984882"/>
          <attvalue for="att3" value="0.093539001"/>
          <attvalue for="att4" value="green"/>
          <attvalue for="att5" value="0.091"/>
          <attvalue for="att6" value="0.132"/>
        </attvalues>
        <viz:color r="0" g="255" b="0" a="255"/>
        <viz:size value="5.4"/>
      </node>
      <node id="445" label="PRKAR2A">
        <attvalues>
          <attvalue for="att1" value="PRKAR2A"/>
          <attvalue for="att2" value="0.240648915"/>
          <attvalue for="att3" value="0.641220388"/>
          <attvalue for="att4" value="blue"/>
          <attvalue for="att5" value="0.795"/>
          <attvalue for="att6" value="-0.0799"/>
        </attvalues>
        <viz:color r="0" g="0" b="255" a="255"/>
        <viz:size value="7.4"/>
      </node>
      <node id="446" label="PRKAR2B">
        <attvalues>
          <attvalue for="att1" value="PRKAR2B"/>
          <attvalue for="att2" value="0.578123058"/>
          <attvalue for="att3" value="0.65126785"/>
          <attvalue for="att4" value="green"/>
          <attvalue for="att5" value="0.183"/>
          <attvalue for="att6" value="0.341"/>
        </attvalues>
        <viz:color r="0" g="255" b="0" a="255"/>
        <viz:size value="11.8"/>
      </node>
      <node id="447" label="PRKCE">
        <attvalues>
          <attvalue for="att1" value="PRKCE"/>
          <attvalue for="att2" value="0.440557259"/>
          <attvalue for="att3" value="0.273975575"/>
          <attvalue for="att4" value="green"/>
          <attvalue for="att5" value="0.058"/>
          <attvalue for="att6" value="0.321"/>
        </attvalues>
        <viz:color r="0" g="255" b="0" a="255"/>
        <viz:size value="5.4"/>
      </node>
      <node id="448" label="PRKCI">
        <attvalues>
          <attvalue for="att1" value="PRKCI"/>
          <attvalue for="att2" value="0.441169843"/>
          <attvalue for="att3" value="0.347090922"/>
          <attvalue for="att4" value="green"/>
          <attvalue for="att5" value="-0.177"/>
          <attvalue for="att6" value="0.568"/>
        </attvalues>
        <viz:color r="0" g="255" b="0" a="255"/>
        <viz:size value="7.8"/>
      </node>
      <node id="449" label="PRKD1">
        <attvalues>
          <attvalue for="att1" value="PRKD1"/>
          <attvalue for="att2" value="0.187083095"/>
          <attvalue for="att3" value="0.135834722"/>
          <attvalue for="att4" value="green"/>
          <attvalue for="att5" value="0.187"/>
          <attvalue for="att6" value="0.295"/>
        </attvalues>
        <viz:color r="0" g="255" b="0" a="255"/>
        <viz:size value="5.4"/>
      </node>
      <node id="450" label="PRKG2">
        <attvalues>
          <attvalue for="att1" value="PRKG2"/>
          <attvalue for="att2" value="0.113147402"/>
          <attvalue for="att3" value="0.225290458"/>
          <attvalue for="att4" value="greenyellow"/>
          <attvalue for="att5" value="-0.167"/>
          <attvalue for="att6" value="0.291"/>
        </attvalues>
        <viz:color r="173" g="255" b="47" a="255"/>
        <viz:size value="5"/>
      </node>
      <node id="451" label="PROC">
        <attvalues>
          <attvalue for="att1" value="PROC"/>
          <attvalue for="att2" value="0.073347594"/>
          <attvalue for="att3" value="0.103561931"/>
          <attvalue for="att4" value="greenyellow"/>
          <attvalue for="att5" value="-0.385"/>
          <attvalue for="att6" value="0.00357"/>
        </attvalues>
        <viz:color r="173" g="255" b="47" a="255"/>
        <viz:size value="6.6"/>
      </node>
      <node id="452" label="PSEN1">
        <attvalues>
          <attvalue for="att1" value="PSEN1"/>
          <attvalue for="att2" value="0.410037342"/>
          <attvalue for="att3" value="0.626689958"/>
          <attvalue for="att4" value="darkred"/>
          <attvalue for="att5" value="0.187"/>
          <attvalue for="att6" value="0.43"/>
        </attvalues>
        <viz:color r="139" g="0" b="0" a="255"/>
        <viz:size value="6.6"/>
      </node>
      <node id="453" label="PSEN2">
        <attvalues>
          <attvalue for="att1" value="PSEN2"/>
          <attvalue for="att2" value="0.270874931"/>
          <attvalue for="att3" value="0.665296316"/>
          <attvalue for="att4" value="darkred"/>
          <attvalue for="att5" value="-0.15"/>
          <attvalue for="att6" value="0.433"/>
        </attvalues>
        <viz:color r="139" g="0" b="0" a="255"/>
        <viz:size value="6.6"/>
      </node>
      <node id="454" label="PSMA2">
        <attvalues>
          <attvalue for="att1" value="PSMA2"/>
          <attvalue for="att2" value="0.154180361"/>
          <attvalue for="att3" value="0.12465593"/>
          <attvalue for="att4" value="green"/>
          <attvalue for="att5" value="-0.00476"/>
          <attvalue for="att6" value="0.44"/>
        </attvalues>
        <viz:color r="0" g="255" b="0" a="255"/>
        <viz:size value="5.8"/>
      </node>
      <node id="455" label="PSMA3">
        <attvalues>
          <attvalue for="att1" value="PSMA3"/>
          <attvalue for="att2" value="0.124806609"/>
          <attvalue for="att3" value="0.204466209"/>
          <attvalue for="att4" value="darkred"/>
          <attvalue for="att5" value="-0.0426"/>
          <attvalue for="att6" value="0.15"/>
        </attvalues>
        <viz:color r="139" g="0" b="0" a="255"/>
        <viz:size value="11"/>
      </node>
      <node id="456" label="PSMA4">
        <attvalues>
          <attvalue for="att1" value="PSMA4"/>
          <attvalue for="att2" value="0.250781843"/>
          <attvalue for="att3" value="0.228746192"/>
          <attvalue for="att4" value="black"/>
          <attvalue for="att5" value="-0.264"/>
          <attvalue for="att6" value="0.406"/>
        </attvalues>
        <viz:color r="190" g="190" b="190" a="255"/>
        <viz:size value="8.2"/>
      </node>
      <node id="457" label="PSMC6">
        <attvalues>
          <attvalue for="att1" value="PSMC6"/>
          <attvalue for="att2" value="0.031686948"/>
          <attvalue for="att3" value="0.014495729"/>
          <attvalue for="att4" value="green"/>
          <attvalue for="att5" value="-0.323"/>
          <attvalue for="att6" value="0.206"/>
        </attvalues>
        <viz:color r="0" g="255" b="0" a="255"/>
        <viz:size value="9.4"/>
      </node>
      <node id="458" label="PSMD1">
        <attvalues>
          <attvalue for="att1" value="PSMD1"/>
          <attvalue for="att2" value="0.082647828"/>
          <attvalue for="att3" value="0.121079406"/>
          <attvalue for="att4" value="darkgreen"/>
          <attvalue for="att5" value="-0.212"/>
          <attvalue for="att6" value="-0.0645"/>
        </attvalues>
        <viz:color r="0" g="100" b="0" a="255"/>
        <viz:size value="7.8"/>
      </node>
      <node id="459" label="PSMD10">
        <attvalues>
          <attvalue for="att1" value="PSMD10"/>
          <attvalue for="att2" value="0.151768733"/>
          <attvalue for="att3" value="0.318249982"/>
          <attvalue for="att4" value="darkred"/>
          <attvalue for="att5" value="0.311"/>
          <attvalue for="att6" value="0.489"/>
        </attvalues>
        <viz:color r="139" g="0" b="0" a="255"/>
        <viz:size value="9.4"/>
      </node>
      <node id="460" label="PSMD14">
        <attvalues>
          <attvalue for="att1" value="PSMD14"/>
          <attvalue for="att2" value="0.26971486"/>
          <attvalue for="att3" value="0.216957117"/>
          <attvalue for="att4" value="green"/>
          <attvalue for="att5" value="-0.0481"/>
          <attvalue for="att6" value="0.668"/>
        </attvalues>
        <viz:color r="0" g="255" b="0" a="255"/>
        <viz:size value="9.4"/>
      </node>
      <node id="461" label="PSME4">
        <attvalues>
          <attvalue for="att1" value="PSME4"/>
          <attvalue for="att2" value="0.147495314"/>
          <attvalue for="att3" value="0.354881802"/>
          <attvalue for="att4" value="blue"/>
          <attvalue for="att5" value="0.713"/>
          <attvalue for="att6" value="-0.0975"/>
        </attvalues>
        <viz:color r="0" g="0" b="255" a="255"/>
        <viz:size value="8.2"/>
      </node>
      <node id="462" label="PTP4A3">
        <attvalues>
          <attvalue for="att1" value="PTP4A3"/>
          <attvalue for="att2" value="0.187856125"/>
          <attvalue for="att3" value="0.243195927"/>
          <attvalue for="att4" value="blue"/>
          <attvalue for="att5" value="0.526"/>
          <attvalue for="att6" value="-0.405"/>
        </attvalues>
        <viz:color r="0" g="0" b="255" a="255"/>
        <viz:size value="5.4"/>
      </node>
      <node id="463" label="PTPRR">
        <attvalues>
          <attvalue for="att1" value="PTPRR"/>
          <attvalue for="att2" value="0.235074436"/>
          <attvalue for="att3" value="0.239971114"/>
          <attvalue for="att4" value="black"/>
          <attvalue for="att5" value="-0.57"/>
          <attvalue for="att6" value="0.133"/>
        </attvalues>
        <viz:color r="190" g="190" b="190" a="255"/>
        <viz:size value="5"/>
      </node>
      <node id="464" label="PWP1">
        <attvalues>
          <attvalue for="att1" value="PWP1"/>
          <attvalue for="att2" value="0.087570147"/>
          <attvalue for="att3" value="0.375136568"/>
          <attvalue for="att4" value="greenyellow"/>
          <attvalue for="att5" value="-0.0119"/>
          <attvalue for="att6" value="0.0862"/>
        </attvalues>
        <viz:color r="173" g="255" b="47" a="255"/>
        <viz:size value="6.6"/>
      </node>
      <node id="465" label="PXN">
        <attvalues>
          <attvalue for="att1" value="PXN"/>
          <attvalue for="att2" value="0.143876406"/>
          <attvalue for="att3" value="0.322803347"/>
          <attvalue for="att4" value="blue"/>
          <attvalue for="att5" value="0.45"/>
          <attvalue for="att6" value="-0.45"/>
        </attvalues>
        <viz:color r="0" g="0" b="255" a="255"/>
        <viz:size value="9.4"/>
      </node>
      <node id="466" label="RAB14">
        <attvalues>
          <attvalue for="att1" value="RAB14"/>
          <attvalue for="att2" value="0.286507582"/>
          <attvalue for="att3" value="0.364670673"/>
          <attvalue for="att4" value="black"/>
          <attvalue for="att5" value="-0.66"/>
          <attvalue for="att6" value="0.0558"/>
        </attvalues>
        <viz:color r="190" g="190" b="190" a="255"/>
        <viz:size value="6.6"/>
      </node>
      <node id="467" label="RAB27A">
        <attvalues>
          <attvalue for="att1" value="RAB27A"/>
          <attvalue for="att2" value="0.355140051"/>
          <attvalue for="att3" value="0.291481574"/>
          <attvalue for="att4" value="green"/>
          <attvalue for="att5" value="0.157"/>
          <attvalue for="att6" value="0.248"/>
        </attvalues>
        <viz:color r="0" g="255" b="0" a="255"/>
        <viz:size value="5"/>
      </node>
      <node id="468" label="RAB5A">
        <attvalues>
          <attvalue for="att1" value="RAB5A"/>
          <attvalue for="att2" value="0.366349785"/>
          <attvalue for="att3" value="0.400222126"/>
          <attvalue for="att4" value="green"/>
          <attvalue for="att5" value="0.253"/>
          <attvalue for="att6" value="0.422"/>
        </attvalues>
        <viz:color r="0" g="255" b="0" a="255"/>
        <viz:size value="7.8"/>
      </node>
      <node id="469" label="RAC1">
        <attvalues>
          <attvalue for="att1" value="RAC1"/>
          <attvalue for="att2" value="0.081812954"/>
          <attvalue for="att3" value="0.051743265"/>
          <attvalue for="att4" value="green"/>
          <attvalue for="att5" value="0.314"/>
          <attvalue for="att6" value="0.306"/>
        </attvalues>
        <viz:color r="0" g="255" b="0" a="255"/>
        <viz:size value="21.4"/>
      </node>
      <node id="470" label="RAC2">
        <attvalues>
          <attvalue for="att1" value="RAC2"/>
          <attvalue for="att2" value="0.102833655"/>
          <attvalue for="att3" value="0.234474122"/>
          <attvalue for="att4" value="blue"/>
          <attvalue for="att5" value="0.704"/>
          <attvalue for="att6" value="-0.212"/>
        </attvalues>
        <viz:color r="0" g="0" b="255" a="255"/>
        <viz:size value="9.8"/>
      </node>
      <node id="471" label="RAD1">
        <attvalues>
          <attvalue for="att1" value="RAD1"/>
          <attvalue for="att2" value="0.114989365"/>
          <attvalue for="att3" value="0.271703385"/>
          <attvalue for="att4" value="blue"/>
          <attvalue for="att5" value="0.814"/>
          <attvalue for="att6" value="0.00174"/>
        </attvalues>
        <viz:color r="0" g="0" b="255" a="255"/>
        <viz:size value="6.6"/>
      </node>
      <node id="472" label="RAD18">
        <attvalues>
          <attvalue for="att1" value="RAD18"/>
          <attvalue for="att2" value="0.154975909"/>
          <attvalue for="att3" value="0.181980722"/>
          <attvalue for="att4" value="blue"/>
          <attvalue for="att5" value="0.458"/>
          <attvalue for="att6" value="-0.00472"/>
        </attvalues>
        <viz:color r="0" g="0" b="255" a="255"/>
        <viz:size value="6.6"/>
      </node>
      <node id="473" label="RAD51AP1">
        <attvalues>
          <attvalue for="att1" value="RAD51AP1"/>
          <attvalue for="att2" value="0.328493703"/>
          <attvalue for="att3" value="0.415636082"/>
          <attvalue for="att4" value="black"/>
          <attvalue for="att5" value="-0.426"/>
          <attvalue for="att6" value="0.559"/>
        </attvalues>
        <viz:color r="190" g="190" b="190" a="255"/>
        <viz:size value="5"/>
      </node>
      <node id="474" label="RAD51C">
        <attvalues>
          <attvalue for="att1" value="RAD51C"/>
          <attvalue for="att2" value="0.084236898"/>
          <attvalue for="att3" value="0.206917269"/>
          <attvalue for="att4" value="blue"/>
          <attvalue for="att5" value="0.672"/>
          <attvalue for="att6" value="-0.331"/>
        </attvalues>
        <viz:color r="0" g="0" b="255" a="255"/>
        <viz:size value="5.4"/>
      </node>
      <node id="475" label="RAD52">
        <attvalues>
          <attvalue for="att1" value="RAD52"/>
          <attvalue for="att2" value="0.050977855"/>
          <attvalue for="att3" value="0.053679426"/>
          <attvalue for="att4" value="black"/>
          <attvalue for="att5" value="-0.417"/>
          <attvalue for="att6" value="-0.0491"/>
        </attvalues>
        <viz:color r="190" g="190" b="190" a="255"/>
        <viz:size value="5.8"/>
      </node>
      <node id="476" label="RALBP1">
        <attvalues>
          <attvalue for="att1" value="RALBP1"/>
          <attvalue for="att2" value="0.107275629"/>
          <attvalue for="att3" value="0.050243834"/>
          <attvalue for="att4" value="black"/>
          <attvalue for="att5" value="-0.0768"/>
          <attvalue for="att6" value="0.256"/>
        </attvalues>
        <viz:color r="190" g="190" b="190" a="255"/>
        <viz:size value="7"/>
      </node>
      <node id="477" label="RAN">
        <attvalues>
          <attvalue for="att1" value="RAN"/>
          <attvalue for="att2" value="0.116487646"/>
          <attvalue for="att3" value="0.076456803"/>
          <attvalue for="att4" value="green"/>
          <attvalue for="att5" value="0.0086"/>
          <attvalue for="att6" value="0.671"/>
        </attvalues>
        <viz:color r="0" g="255" b="0" a="255"/>
        <viz:size value="8.2"/>
      </node>
      <node id="478" label="RANBP2">
        <attvalues>
          <attvalue for="att1" value="RANBP2"/>
          <attvalue for="att2" value="0.284170407"/>
          <attvalue for="att3" value="0.384465599"/>
          <attvalue for="att4" value="royalblue"/>
          <attvalue for="att5" value="0.351"/>
          <attvalue for="att6" value="-0.283"/>
        </attvalues>
        <viz:color r="65" g="105" b="225" a="255"/>
        <viz:size value="8.6"/>
      </node>
      <node id="479" label="RAP1B">
        <attvalues>
          <attvalue for="att1" value="RAP1B"/>
          <attvalue for="att2" value="0.250760332"/>
          <attvalue for="att3" value="0.271556987"/>
          <attvalue for="att4" value="green"/>
          <attvalue for="att5" value="0.325"/>
          <attvalue for="att6" value="0.5"/>
        </attvalues>
        <viz:color r="0" g="255" b="0" a="255"/>
        <viz:size value="9.8"/>
      </node>
      <node id="480" label="RAPGEF4">
        <attvalues>
          <attvalue for="att1" value="RAPGEF4"/>
          <attvalue for="att2" value="0.257703446"/>
          <attvalue for="att3" value="0.282637006"/>
          <attvalue for="att4" value="black"/>
          <attvalue for="att5" value="-0.341"/>
          <attvalue for="att6" value="0.319"/>
        </attvalues>
        <viz:color r="190" g="190" b="190" a="255"/>
        <viz:size value="5.4"/>
      </node>
      <node id="481" label="RARB">
        <attvalues>
          <attvalue for="att1" value="RARB"/>
          <attvalue for="att2" value="0.1109289"/>
          <attvalue for="att3" value="0.242724736"/>
          <attvalue for="att4" value="orange"/>
          <attvalue for="att5" value="-0.452"/>
          <attvalue for="att6" value="0.264"/>
        </attvalues>
        <viz:color r="255" g="165" b="0" a="255"/>
        <viz:size value="5"/>
      </node>
      <node id="482" label="RASGRF1">
        <attvalues>
          <attvalue for="att1" value="RASGRF1"/>
          <attvalue for="att2" value="0.05114257"/>
          <attvalue for="att3" value="0.063209359"/>
          <attvalue for="att4" value="blue"/>
          <attvalue for="att5" value="0.503"/>
          <attvalue for="att6" value="0.0691"/>
        </attvalues>
        <viz:color r="0" g="0" b="255" a="255"/>
        <viz:size value="5.4"/>
      </node>
      <node id="483" label="RBBP7">
        <attvalues>
          <attvalue for="att1" value="RBBP7"/>
          <attvalue for="att2" value="0.051980779"/>
          <attvalue for="att3" value="0.073032884"/>
          <attvalue for="att4" value="black"/>
          <attvalue for="att5" value="-0.531"/>
          <attvalue for="att6" value="0.0532"/>
        </attvalues>
        <viz:color r="190" g="190" b="190" a="255"/>
        <viz:size value="7.8"/>
      </node>
      <node id="484" label="RBL2">
        <attvalues>
          <attvalue for="att1" value="RBL2"/>
          <attvalue for="att2" value="0.19473678"/>
          <attvalue for="att3" value="0.402326325"/>
          <attvalue for="att4" value="orange"/>
          <attvalue for="att5" value="-0.653"/>
          <attvalue for="att6" value="-0.00815"/>
        </attvalues>
        <viz:color r="255" g="165" b="0" a="255"/>
        <viz:size value="6.2"/>
      </node>
      <node id="485" label="RBX1">
        <attvalues>
          <attvalue for="att1" value="RBX1"/>
          <attvalue for="att2" value="0.182670746"/>
          <attvalue for="att3" value="0.694644063"/>
          <attvalue for="att4" value="darkred"/>
          <attvalue for="att5" value="0.27"/>
          <attvalue for="att6" value="0.627"/>
        </attvalues>
        <viz:color r="139" g="0" b="0" a="255"/>
        <viz:size value="13.4"/>
      </node>
      <node id="486" label="RCC1">
        <attvalues>
          <attvalue for="att1" value="RCC1"/>
          <attvalue for="att2" value="0.192776724"/>
          <attvalue for="att3" value="0.406340214"/>
          <attvalue for="att4" value="darkgreen"/>
          <attvalue for="att5" value="0.329"/>
          <attvalue for="att6" value="-0.432"/>
        </attvalues>
        <viz:color r="0" g="100" b="0" a="255"/>
        <viz:size value="5"/>
      </node>
      <node id="487" label="RCHY1">
        <attvalues>
          <attvalue for="att1" value="RCHY1"/>
          <attvalue for="att2" value="0.122779281"/>
          <attvalue for="att3" value="0.074231687"/>
          <attvalue for="att4" value="black"/>
          <attvalue for="att5" value="-0.248"/>
          <attvalue for="att6" value="0.321"/>
        </attvalues>
        <viz:color r="190" g="190" b="190" a="255"/>
        <viz:size value="5.4"/>
      </node>
      <node id="488" label="RGS11">
        <attvalues>
          <attvalue for="att1" value="RGS11"/>
          <attvalue for="att2" value="0.172401031"/>
          <attvalue for="att3" value="0.329958865"/>
          <attvalue for="att4" value="darkgreen"/>
          <attvalue for="att5" value="0.249"/>
          <attvalue for="att6" value="-0.219"/>
        </attvalues>
        <viz:color r="0" g="100" b="0" a="255"/>
        <viz:size value="5"/>
      </node>
      <node id="489" label="RGS3">
        <attvalues>
          <attvalue for="att1" value="RGS3"/>
          <attvalue for="att2" value="0.317189178"/>
          <attvalue for="att3" value="0.845097293"/>
          <attvalue for="att4" value="darkgreen"/>
          <attvalue for="att5" value="0.492"/>
          <attvalue for="att6" value="-0.00148"/>
        </attvalues>
        <viz:color r="0" g="100" b="0" a="255"/>
        <viz:size value="5.4"/>
      </node>
      <node id="490" label="RHEB">
        <attvalues>
          <attvalue for="att1" value="RHEB"/>
          <attvalue for="att2" value="0.076188814"/>
          <attvalue for="att3" value="0.099307644"/>
          <attvalue for="att4" value="blue"/>
          <attvalue for="att5" value="0.398"/>
          <attvalue for="att6" value="-0.515"/>
        </attvalues>
        <viz:color r="0" g="0" b="255" a="255"/>
        <viz:size value="5.8"/>
      </node>
      <node id="491" label="RHOA">
        <attvalues>
          <attvalue for="att1" value="RHOA"/>
          <attvalue for="att2" value="0.139191864"/>
          <attvalue for="att3" value="0.199483285"/>
          <attvalue for="att4" value="darkred"/>
          <attvalue for="att5" value="0.275"/>
          <attvalue for="att6" value="0.639"/>
        </attvalues>
        <viz:color r="139" g="0" b="0" a="255"/>
        <viz:size value="25"/>
      </node>
      <node id="492" label="RHOBTB2">
        <attvalues>
          <attvalue for="att1" value="RHOBTB2"/>
          <attvalue for="att2" value="0.320087819"/>
          <attvalue for="att3" value="0.710469534"/>
          <attvalue for="att4" value="darkgreen"/>
          <attvalue for="att5" value="0.678"/>
          <attvalue for="att6" value="-0.331"/>
        </attvalues>
        <viz:color r="0" g="100" b="0" a="255"/>
        <viz:size value="8.6"/>
      </node>
      <node id="493" label="RIN3">
        <attvalues>
          <attvalue for="att1" value="RIN3"/>
          <attvalue for="att2" value="0.101419591"/>
          <attvalue for="att3" value="0.44976595"/>
          <attvalue for="att4" value="greenyellow"/>
          <attvalue for="att5" value="-0.357"/>
          <attvalue for="att6" value="0.316"/>
        </attvalues>
        <viz:color r="173" g="255" b="47" a="255"/>
        <viz:size value="5"/>
      </node>
      <node id="494" label="RNF146">
        <attvalues>
          <attvalue for="att1" value="RNF146"/>
          <attvalue for="att2" value="0.23633623"/>
          <attvalue for="att3" value="0.284290244"/>
          <attvalue for="att4" value="black"/>
          <attvalue for="att5" value="-0.442"/>
          <attvalue for="att6" value="0.433"/>
        </attvalues>
        <viz:color r="190" g="190" b="190" a="255"/>
        <viz:size value="6.2"/>
      </node>
      <node id="495" label="RNF8">
        <attvalues>
          <attvalue for="att1" value="RNF8"/>
          <attvalue for="att2" value="0.202882405"/>
          <attvalue for="att3" value="0.131233866"/>
          <attvalue for="att4" value="black"/>
          <attvalue for="att5" value="-0.217"/>
          <attvalue for="att6" value="0.181"/>
        </attvalues>
        <viz:color r="190" g="190" b="190" a="255"/>
        <viz:size value="5"/>
      </node>
      <node id="496" label="RPA3">
        <attvalues>
          <attvalue for="att1" value="RPA3"/>
          <attvalue for="att2" value="0.096137626"/>
          <attvalue for="att3" value="0.227188507"/>
          <attvalue for="att4" value="greenyellow"/>
          <attvalue for="att5" value="0.178"/>
          <attvalue for="att6" value="0.678"/>
        </attvalues>
        <viz:color r="173" g="255" b="47" a="255"/>
        <viz:size value="9.8"/>
      </node>
      <node id="497" label="RPAP1">
        <attvalues>
          <attvalue for="att1" value="RPAP1"/>
          <attvalue for="att2" value="0.078457623"/>
          <attvalue for="att3" value="0.135669118"/>
          <attvalue for="att4" value="orange"/>
          <attvalue for="att5" value="-0.45"/>
          <attvalue for="att6" value="0.292"/>
        </attvalues>
        <viz:color r="255" g="165" b="0" a="255"/>
        <viz:size value="5"/>
      </node>
      <node id="498" label="RPF1">
        <attvalues>
          <attvalue for="att1" value="RPF1"/>
          <attvalue for="att2" value="0.161941517"/>
          <attvalue for="att3" value="0.498844274"/>
          <attvalue for="att4" value="greenyellow"/>
          <attvalue for="att5" value="-0.132"/>
          <attvalue for="att6" value="0.434"/>
        </attvalues>
        <viz:color r="173" g="255" b="47" a="255"/>
        <viz:size value="6.6"/>
      </node>
      <node id="499" label="RPL17">
        <attvalues>
          <attvalue for="att1" value="RPL17"/>
          <attvalue for="att2" value="0.107200748"/>
          <attvalue for="att3" value="0.226836008"/>
          <attvalue for="att4" value="darkgreen"/>
          <attvalue for="att5" value="0.573"/>
          <attvalue for="att6" value="0.157"/>
        </attvalues>
        <viz:color r="0" g="100" b="0" a="255"/>
        <viz:size value="9.4"/>
      </node>
      <node id="500" label="RPL18A">
        <attvalues>
          <attvalue for="att1" value="RPL18A"/>
          <attvalue for="att2" value="0.151634289"/>
          <attvalue for="att3" value="0.132760425"/>
          <attvalue for="att4" value="blue"/>
          <attvalue for="att5" value="0.389"/>
          <attvalue for="att6" value="0.101"/>
        </attvalues>
        <viz:color r="0" g="0" b="255" a="255"/>
        <viz:size value="9"/>
      </node>
      <node id="501" label="RPL19">
        <attvalues>
          <attvalue for="att1" value="RPL19"/>
          <attvalue for="att2" value="0.263339179"/>
          <attvalue for="att3" value="0.576496284"/>
          <attvalue for="att4" value="darkgreen"/>
          <attvalue for="att5" value="0.657"/>
          <attvalue for="att6" value="-0.0863"/>
        </attvalues>
        <viz:color r="0" g="100" b="0" a="255"/>
        <viz:size value="9"/>
      </node>
      <node id="502" label="RPL22">
        <attvalues>
          <attvalue for="att1" value="RPL22"/>
          <attvalue for="att2" value="0.105756064"/>
          <attvalue for="att3" value="0.294989635"/>
          <attvalue for="att4" value="darkgreen"/>
          <attvalue for="att5" value="0.47"/>
          <attvalue for="att6" value="-0.0301"/>
        </attvalues>
        <viz:color r="0" g="100" b="0" a="255"/>
        <viz:size value="8.6"/>
      </node>
      <node id="503" label="RPL37">
        <attvalues>
          <attvalue for="att1" value="RPL37"/>
          <attvalue for="att2" value="0.157131259"/>
          <attvalue for="att3" value="0.12648232"/>
          <attvalue for="att4" value="blue"/>
          <attvalue for="att5" value="0.49"/>
          <attvalue for="att6" value="-0.196"/>
        </attvalues>
        <viz:color r="0" g="0" b="255" a="255"/>
        <viz:size value="8.6"/>
      </node>
      <node id="504" label="RPL7A">
        <attvalues>
          <attvalue for="att1" value="RPL7A"/>
          <attvalue for="att2" value="0.120533151"/>
          <attvalue for="att3" value="0.206429031"/>
          <attvalue for="att4" value="blue"/>
          <attvalue for="att5" value="0.415"/>
          <attvalue for="att6" value="-0.119"/>
        </attvalues>
        <viz:color r="0" g="0" b="255" a="255"/>
        <viz:size value="5"/>
      </node>
      <node id="505" label="RPL8">
        <attvalues>
          <attvalue for="att1" value="RPL8"/>
          <attvalue for="att2" value="0.118167226"/>
          <attvalue for="att3" value="0.263243961"/>
          <attvalue for="att4" value="darkgreen"/>
          <attvalue for="att5" value="0.463"/>
          <attvalue for="att6" value="-0.00948"/>
        </attvalues>
        <viz:color r="0" g="100" b="0" a="255"/>
        <viz:size value="9.4"/>
      </node>
      <node id="506" label="RPS12">
        <attvalues>
          <attvalue for="att1" value="RPS12"/>
          <attvalue for="att2" value="0.114220635"/>
          <attvalue for="att3" value="0.241521648"/>
          <attvalue for="att4" value="darkred"/>
          <attvalue for="att5" value="0.508"/>
          <attvalue for="att6" value="0.308"/>
        </attvalues>
        <viz:color r="139" g="0" b="0" a="255"/>
        <viz:size value="10.6"/>
      </node>
      <node id="507" label="RPS2">
        <attvalues>
          <attvalue for="att1" value="RPS2"/>
          <attvalue for="att2" value="0.090290993"/>
          <attvalue for="att3" value="0.159381747"/>
          <attvalue for="att4" value="blue"/>
          <attvalue for="att5" value="0.656"/>
          <attvalue for="att6" value="-0.0908"/>
        </attvalues>
        <viz:color r="0" g="0" b="255" a="255"/>
        <viz:size value="10.2"/>
      </node>
      <node id="508" label="RPS27L">
        <attvalues>
          <attvalue for="att1" value="RPS27L"/>
          <attvalue for="att2" value="0.119973015"/>
          <attvalue for="att3" value="0.048097902"/>
          <attvalue for="att4" value="green"/>
          <attvalue for="att5" value="-0.0616"/>
          <attvalue for="att6" value="0.391"/>
        </attvalues>
        <viz:color r="0" g="255" b="0" a="255"/>
        <viz:size value="9"/>
      </node>
      <node id="509" label="RPS6">
        <attvalues>
          <attvalue for="att1" value="RPS6"/>
          <attvalue for="att2" value="0.16283057"/>
          <attvalue for="att3" value="0.333622373"/>
          <attvalue for="att4" value="darkgreen"/>
          <attvalue for="att5" value="0.564"/>
          <attvalue for="att6" value="-0.0371"/>
        </attvalues>
        <viz:color r="0" g="100" b="0" a="255"/>
        <viz:size value="10.6"/>
      </node>
      <node id="510" label="RPS6KB1">
        <attvalues>
          <attvalue for="att1" value="RPS6KB1"/>
          <attvalue for="att2" value="0.098439954"/>
          <attvalue for="att3" value="0.040959826"/>
          <attvalue for="att4" value="green"/>
          <attvalue for="att5" value="-0.0991"/>
          <attvalue for="att6" value="-0.253"/>
        </attvalues>
        <viz:color r="0" g="255" b="0" a="255"/>
        <viz:size value="11"/>
      </node>
      <node id="511" label="RPS7">
        <attvalues>
          <attvalue for="att1" value="RPS7"/>
          <attvalue for="att2" value="0.146985313"/>
          <attvalue for="att3" value="0.145767238"/>
          <attvalue for="att4" value="blue"/>
          <attvalue for="att5" value="0.465"/>
          <attvalue for="att6" value="0.339"/>
        </attvalues>
        <viz:color r="0" g="0" b="255" a="255"/>
        <viz:size value="9.4"/>
      </node>
      <node id="512" label="RPS8">
        <attvalues>
          <attvalue for="att1" value="RPS8"/>
          <attvalue for="att2" value="0.193287405"/>
          <attvalue for="att3" value="0.502765813"/>
          <attvalue for="att4" value="darkred"/>
          <attvalue for="att5" value="0.17"/>
          <attvalue for="att6" value="0.444"/>
        </attvalues>
        <viz:color r="139" g="0" b="0" a="255"/>
        <viz:size value="11.4"/>
      </node>
      <node id="513" label="RRM2B">
        <attvalues>
          <attvalue for="att1" value="RRM2B"/>
          <attvalue for="att2" value="0.247816236"/>
          <attvalue for="att3" value="0.297738356"/>
          <attvalue for="att4" value="black"/>
          <attvalue for="att5" value="-0.59"/>
          <attvalue for="att6" value="0.496"/>
        </attvalues>
        <viz:color r="190" g="190" b="190" a="255"/>
        <viz:size value="5.4"/>
      </node>
      <node id="514" label="RRS1">
        <attvalues>
          <attvalue for="att1" value="RRS1"/>
          <attvalue for="att2" value="0.081220434"/>
          <attvalue for="att3" value="0.076562495"/>
          <attvalue for="att4" value="blue"/>
          <attvalue for="att5" value="0.256"/>
          <attvalue for="att6" value="0.202"/>
        </attvalues>
        <viz:color r="0" g="0" b="255" a="255"/>
        <viz:size value="5.4"/>
      </node>
      <node id="515" label="RUFY1">
        <attvalues>
          <attvalue for="att1" value="RUFY1"/>
          <attvalue for="att2" value="0.529949615"/>
          <attvalue for="att3" value="0.692752676"/>
          <attvalue for="att4" value="black"/>
          <attvalue for="att5" value="-0.577"/>
          <attvalue for="att6" value="0.119"/>
        </attvalues>
        <viz:color r="190" g="190" b="190" a="255"/>
        <viz:size value="5"/>
      </node>
      <node id="516" label="RUVBL2">
        <attvalues>
          <attvalue for="att1" value="RUVBL2"/>
          <attvalue for="att2" value="0.055160335"/>
          <attvalue for="att3" value="0.11423587"/>
          <attvalue for="att4" value="blue"/>
          <attvalue for="att5" value="0.531"/>
          <attvalue for="att6" value="-0.176"/>
        </attvalues>
        <viz:color r="0" g="0" b="255" a="255"/>
        <viz:size value="6.2"/>
      </node>
      <node id="517" label="RYBP">
        <attvalues>
          <attvalue for="att1" value="RYBP"/>
          <attvalue for="att2" value="0.426921307"/>
          <attvalue for="att3" value="0.50323913"/>
          <attvalue for="att4" value="black"/>
          <attvalue for="att5" value="-0.604"/>
          <attvalue for="att6" value="-0.209"/>
        </attvalues>
        <viz:color r="190" g="190" b="190" a="255"/>
        <viz:size value="5.4"/>
      </node>
      <node id="518" label="SAT1">
        <attvalues>
          <attvalue for="att1" value="SAT1"/>
          <attvalue for="att2" value="0.116847552"/>
          <attvalue for="att3" value="0.462655343"/>
          <attvalue for="att4" value="darkred"/>
          <attvalue for="att5" value="0.0876"/>
          <attvalue for="att6" value="0.386"/>
        </attvalues>
        <viz:color r="139" g="0" b="0" a="255"/>
        <viz:size value="5.8"/>
      </node>
      <node id="519" label="SCAI">
        <attvalues>
          <attvalue for="att1" value="SCAI"/>
          <attvalue for="att2" value="0.11314003"/>
          <attvalue for="att3" value="0.252693596"/>
          <attvalue for="att4" value="greenyellow"/>
          <attvalue for="att5" value="-0.0343"/>
          <attvalue for="att6" value="0.128"/>
        </attvalues>
        <viz:color r="173" g="255" b="47" a="255"/>
        <viz:size value="5.8"/>
      </node>
      <node id="520" label="SCYL2">
        <attvalues>
          <attvalue for="att1" value="SCYL2"/>
          <attvalue for="att2" value="0.28131548"/>
          <attvalue for="att3" value="0.209557418"/>
          <attvalue for="att4" value="green"/>
          <attvalue for="att5" value="-0.172"/>
          <attvalue for="att6" value="0.276"/>
        </attvalues>
        <viz:color r="0" g="255" b="0" a="255"/>
        <viz:size value="5"/>
      </node>
      <node id="521" label="SDC2">
        <attvalues>
          <attvalue for="att1" value="SDC2"/>
          <attvalue for="att2" value="0.363248749"/>
          <attvalue for="att3" value="0.422011862"/>
          <attvalue for="att4" value="green"/>
          <attvalue for="att5" value="0.382"/>
          <attvalue for="att6" value="0.371"/>
        </attvalues>
        <viz:color r="0" g="255" b="0" a="255"/>
        <viz:size value="7"/>
      </node>
      <node id="522" label="SEC11A">
        <attvalues>
          <attvalue for="att1" value="SEC11A"/>
          <attvalue for="att2" value="0.108643827"/>
          <attvalue for="att3" value="0.267891176"/>
          <attvalue for="att4" value="blue"/>
          <attvalue for="att5" value="0.72"/>
          <attvalue for="att6" value="-0.0398"/>
        </attvalues>
        <viz:color r="0" g="0" b="255" a="255"/>
        <viz:size value="7"/>
      </node>
      <node id="523" label="SEL1L">
        <attvalues>
          <attvalue for="att1" value="SEL1L"/>
          <attvalue for="att2" value="0.732176755"/>
          <attvalue for="att3" value="0.770295916"/>
          <attvalue for="att4" value="green"/>
          <attvalue for="att5" value="-0.0352"/>
          <attvalue for="att6" value="0.26"/>
        </attvalues>
        <viz:color r="0" g="255" b="0" a="255"/>
        <viz:size value="5.8"/>
      </node>
      <node id="524" label="SERPINC1">
        <attvalues>
          <attvalue for="att1" value="SERPINC1"/>
          <attvalue for="att2" value="0.09716047"/>
          <attvalue for="att3" value="0.108537177"/>
          <attvalue for="att4" value="blue"/>
          <attvalue for="att5" value="0.299"/>
          <attvalue for="att6" value="0.329"/>
        </attvalues>
        <viz:color r="0" g="0" b="255" a="255"/>
        <viz:size value="5.4"/>
      </node>
      <node id="525" label="SERPINH1">
        <attvalues>
          <attvalue for="att1" value="SERPINH1"/>
          <attvalue for="att2" value="0.147966836"/>
          <attvalue for="att3" value="0.311745239"/>
          <attvalue for="att4" value="blue"/>
          <attvalue for="att5" value="0.291"/>
          <attvalue for="att6" value="-0.477"/>
        </attvalues>
        <viz:color r="0" g="0" b="255" a="255"/>
        <viz:size value="5.4"/>
      </node>
      <node id="526" label="SF1">
        <attvalues>
          <attvalue for="att1" value="SF1"/>
          <attvalue for="att2" value="0.059726751"/>
          <attvalue for="att3" value="0.060378547"/>
          <attvalue for="att4" value="blue"/>
          <attvalue for="att5" value="0.364"/>
          <attvalue for="att6" value="-0.243"/>
        </attvalues>
        <viz:color r="0" g="0" b="255" a="255"/>
        <viz:size value="5"/>
      </node>
      <node id="527" label="SFN">
        <attvalues>
          <attvalue for="att1" value="SFN"/>
          <attvalue for="att2" value="0.198097335"/>
          <attvalue for="att3" value="0.529052781"/>
          <attvalue for="att4" value="blue"/>
          <attvalue for="att5" value="0.705"/>
          <attvalue for="att6" value="-0.344"/>
        </attvalues>
        <viz:color r="0" g="0" b="255" a="255"/>
        <viz:size value="7"/>
      </node>
      <node id="528" label="SGK1">
        <attvalues>
          <attvalue for="att1" value="SGK1"/>
          <attvalue for="att2" value="0.157132272"/>
          <attvalue for="att3" value="0.258082786"/>
          <attvalue for="att4" value="orange"/>
          <attvalue for="att5" value="-0.537"/>
          <attvalue for="att6" value="0.167"/>
        </attvalues>
        <viz:color r="255" g="165" b="0" a="255"/>
        <viz:size value="5"/>
      </node>
      <node id="529" label="SGK3">
        <attvalues>
          <attvalue for="att1" value="SGK3"/>
          <attvalue for="att2" value="0.185939798"/>
          <attvalue for="att3" value="0.218181007"/>
          <attvalue for="att4" value="black"/>
          <attvalue for="att5" value="-0.37"/>
          <attvalue for="att6" value="0.516"/>
        </attvalues>
        <viz:color r="190" g="190" b="190" a="255"/>
        <viz:size value="5"/>
      </node>
      <node id="530" label="SGO2">
        <attvalues>
          <attvalue for="att1" value="SGO2"/>
          <attvalue for="att2" value="0.16481226"/>
          <attvalue for="att3" value="0.164383535"/>
          <attvalue for="att4" value="black"/>
          <attvalue for="att5" value="-0.299"/>
          <attvalue for="att6" value="0.104"/>
        </attvalues>
        <viz:color r="190" g="190" b="190" a="255"/>
        <viz:size value="5.4"/>
      </node>
      <node id="531" label="SHMT1">
        <attvalues>
          <attvalue for="att1" value="SHMT1"/>
          <attvalue for="att2" value="0.125094681"/>
          <attvalue for="att3" value="0.212355645"/>
          <attvalue for="att4" value="darkgreen"/>
          <attvalue for="att5" value="0.592"/>
          <attvalue for="att6" value="-0.168"/>
        </attvalues>
        <viz:color r="0" g="100" b="0" a="255"/>
        <viz:size value="5.8"/>
      </node>
      <node id="532" label="SIK1">
        <attvalues>
          <attvalue for="att1" value="SIK1"/>
          <attvalue for="att2" value="0.13646075"/>
          <attvalue for="att3" value="0.32900828"/>
          <attvalue for="att4" value="blue"/>
          <attvalue for="att5" value="0.504"/>
          <attvalue for="att6" value="0.113"/>
        </attvalues>
        <viz:color r="0" g="0" b="255" a="255"/>
        <viz:size value="6.2"/>
      </node>
      <node id="533" label="SIK2">
        <attvalues>
          <attvalue for="att1" value="SIK2"/>
          <attvalue for="att2" value="0.289100259"/>
          <attvalue for="att3" value="0.840049119"/>
          <attvalue for="att4" value="blue"/>
          <attvalue for="att5" value="0.794"/>
          <attvalue for="att6" value="-0.318"/>
        </attvalues>
        <viz:color r="0" g="0" b="255" a="255"/>
        <viz:size value="5"/>
      </node>
      <node id="534" label="SIKE1">
        <attvalues>
          <attvalue for="att1" value="SIKE1"/>
          <attvalue for="att2" value="0.179398163"/>
          <attvalue for="att3" value="0.432160626"/>
          <attvalue for="att4" value="blue"/>
          <attvalue for="att5" value="0.61"/>
          <attvalue for="att6" value="-0.163"/>
        </attvalues>
        <viz:color r="0" g="0" b="255" a="255"/>
        <viz:size value="6.2"/>
      </node>
      <node id="535" label="SIVA1">
        <attvalues>
          <attvalue for="att1" value="SIVA1"/>
          <attvalue for="att2" value="0.082284947"/>
          <attvalue for="att3" value="0.196054291"/>
          <attvalue for="att4" value="darkred"/>
          <attvalue for="att5" value="0.262"/>
          <attvalue for="att6" value="0.493"/>
        </attvalues>
        <viz:color r="139" g="0" b="0" a="255"/>
        <viz:size value="5"/>
      </node>
      <node id="536" label="SKA3">
        <attvalues>
          <attvalue for="att1" value="SKA3"/>
          <attvalue for="att2" value="0.176726158"/>
          <attvalue for="att3" value="0.173689687"/>
          <attvalue for="att4" value="black"/>
          <attvalue for="att5" value="-0.254"/>
          <attvalue for="att6" value="0.586"/>
        </attvalues>
        <viz:color r="190" g="190" b="190" a="255"/>
        <viz:size value="5"/>
      </node>
      <node id="537" label="SKIL">
        <attvalues>
          <attvalue for="att1" value="SKIL"/>
          <attvalue for="att2" value="0.171218694"/>
          <attvalue for="att3" value="0.144019994"/>
          <attvalue for="att4" value="black"/>
          <attvalue for="att5" value="-0.12"/>
          <attvalue for="att6" value="-0.145"/>
        </attvalues>
        <viz:color r="190" g="190" b="190" a="255"/>
        <viz:size value="5"/>
      </node>
      <node id="538" label="SKP2">
        <attvalues>
          <attvalue for="att1" value="SKP2"/>
          <attvalue for="att2" value="0.102133158"/>
          <attvalue for="att3" value="0.149898183"/>
          <attvalue for="att4" value="darkred"/>
          <attvalue for="att5" value="0.302"/>
          <attvalue for="att6" value="0.156"/>
        </attvalues>
        <viz:color r="139" g="0" b="0" a="255"/>
        <viz:size value="9.8"/>
      </node>
      <node id="539" label="SLIT2">
        <attvalues>
          <attvalue for="att1" value="SLIT2"/>
          <attvalue for="att2" value="0.115857208"/>
          <attvalue for="att3" value="0.133347324"/>
          <attvalue for="att4" value="black"/>
          <attvalue for="att5" value="-0.342"/>
          <attvalue for="att6" value="0.165"/>
        </attvalues>
        <viz:color r="190" g="190" b="190" a="255"/>
        <viz:size value="5"/>
      </node>
      <node id="540" label="SMAD7">
        <attvalues>
          <attvalue for="att1" value="SMAD7"/>
          <attvalue for="att2" value="0.057984574"/>
          <attvalue for="att3" value="0.129525555"/>
          <attvalue for="att4" value="blue"/>
          <attvalue for="att5" value="0.546"/>
          <attvalue for="att6" value="-0.0529"/>
        </attvalues>
        <viz:color r="0" g="0" b="255" a="255"/>
        <viz:size value="5.8"/>
      </node>
      <node id="541" label="SMARCA1">
        <attvalues>
          <attvalue for="att1" value="SMARCA1"/>
          <attvalue for="att2" value="0.379843597"/>
          <attvalue for="att3" value="0.286143619"/>
          <attvalue for="att4" value="green"/>
          <attvalue for="att5" value="-0.12"/>
          <attvalue for="att6" value="0.274"/>
        </attvalues>
        <viz:color r="0" g="255" b="0" a="255"/>
        <viz:size value="5.4"/>
      </node>
      <node id="542" label="SMARCD3">
        <attvalues>
          <attvalue for="att1" value="SMARCD3"/>
          <attvalue for="att2" value="0.429861919"/>
          <attvalue for="att3" value="0.701190215"/>
          <attvalue for="att4" value="black"/>
          <attvalue for="att5" value="-0.679"/>
          <attvalue for="att6" value="-0.00936"/>
        </attvalues>
        <viz:color r="190" g="190" b="190" a="255"/>
        <viz:size value="7.8"/>
      </node>
      <node id="543" label="SMN1">
        <attvalues>
          <attvalue for="att1" value="SMN1"/>
          <attvalue for="att2" value="0.180435657"/>
          <attvalue for="att3" value="0.171052341"/>
          <attvalue for="att4" value="green"/>
          <attvalue for="att5" value="0.436"/>
          <attvalue for="att6" value="0.532"/>
        </attvalues>
        <viz:color r="0" g="255" b="0" a="255"/>
        <viz:size value="5"/>
      </node>
      <node id="544" label="SMURF1">
        <attvalues>
          <attvalue for="att1" value="SMURF1"/>
          <attvalue for="att2" value="0.147333934"/>
          <attvalue for="att3" value="0.321667483"/>
          <attvalue for="att4" value="blue"/>
          <attvalue for="att5" value="0.656"/>
          <attvalue for="att6" value="-0.0574"/>
        </attvalues>
        <viz:color r="0" g="0" b="255" a="255"/>
        <viz:size value="7.4"/>
      </node>
      <node id="545" label="SNAP25">
        <attvalues>
          <attvalue for="att1" value="SNAP25"/>
          <attvalue for="att2" value="0.358172211"/>
          <attvalue for="att3" value="0.197712563"/>
          <attvalue for="att4" value="green"/>
          <attvalue for="att5" value="-0.0478"/>
          <attvalue for="att6" value="0.309"/>
        </attvalues>
        <viz:color r="0" g="255" b="0" a="255"/>
        <viz:size value="5.8"/>
      </node>
      <node id="546" label="SNAP29">
        <attvalues>
          <attvalue for="att1" value="SNAP29"/>
          <attvalue for="att2" value="0.101189549"/>
          <attvalue for="att3" value="0.208901953"/>
          <attvalue for="att4" value="royalblue"/>
          <attvalue for="att5" value="0.263"/>
          <attvalue for="att6" value="-0.407"/>
        </attvalues>
        <viz:color r="65" g="105" b="225" a="255"/>
        <viz:size value="5.8"/>
      </node>
      <node id="547" label="SNW1">
        <attvalues>
          <attvalue for="att1" value="SNW1"/>
          <attvalue for="att2" value="0.309803651"/>
          <attvalue for="att3" value="0.333172217"/>
          <attvalue for="att4" value="black"/>
          <attvalue for="att5" value="-0.428"/>
          <attvalue for="att6" value="0.425"/>
        </attvalues>
        <viz:color r="190" g="190" b="190" a="255"/>
        <viz:size value="7.4"/>
      </node>
      <node id="548" label="SOCS2">
        <attvalues>
          <attvalue for="att1" value="SOCS2"/>
          <attvalue for="att2" value="0.114144321"/>
          <attvalue for="att3" value="0.353677583"/>
          <attvalue for="att4" value="greenyellow"/>
          <attvalue for="att5" value="-0.402"/>
          <attvalue for="att6" value="0.264"/>
        </attvalues>
        <viz:color r="173" g="255" b="47" a="255"/>
        <viz:size value="5.4"/>
      </node>
      <node id="549" label="SON">
        <attvalues>
          <attvalue for="att1" value="SON"/>
          <attvalue for="att2" value="0.129698201"/>
          <attvalue for="att3" value="0.286360283"/>
          <attvalue for="att4" value="royalblue"/>
          <attvalue for="att5" value="0.325"/>
          <attvalue for="att6" value="-0.269"/>
        </attvalues>
        <viz:color r="65" g="105" b="225" a="255"/>
        <viz:size value="5"/>
      </node>
      <node id="550" label="SORBS2">
        <attvalues>
          <attvalue for="att1" value="SORBS2"/>
          <attvalue for="att2" value="0.597275921"/>
          <attvalue for="att3" value="0.377945775"/>
          <attvalue for="att4" value="green"/>
          <attvalue for="att5" value="-0.243"/>
          <attvalue for="att6" value="0.408"/>
        </attvalues>
        <viz:color r="0" g="255" b="0" a="255"/>
        <viz:size value="5"/>
      </node>
      <node id="551" label="SPI1">
        <attvalues>
          <attvalue for="att1" value="SPI1"/>
          <attvalue for="att2" value="0.069469954"/>
          <attvalue for="att3" value="0.137909022"/>
          <attvalue for="att4" value="blue"/>
          <attvalue for="att5" value="0.494"/>
          <attvalue for="att6" value="-0.452"/>
        </attvalues>
        <viz:color r="0" g="0" b="255" a="255"/>
        <viz:size value="5.4"/>
      </node>
      <node id="552" label="SPOPL">
        <attvalues>
          <attvalue for="att1" value="SPOPL"/>
          <attvalue for="att2" value="0.108173402"/>
          <attvalue for="att3" value="0.085620453"/>
          <attvalue for="att4" value="green"/>
          <attvalue for="att5" value="0.268"/>
          <attvalue for="att6" value="0.473"/>
        </attvalues>
        <viz:color r="0" g="255" b="0" a="255"/>
        <viz:size value="5.8"/>
      </node>
      <node id="553" label="SPRY2">
        <attvalues>
          <attvalue for="att1" value="SPRY2"/>
          <attvalue for="att2" value="0.044896734"/>
          <attvalue for="att3" value="0.057443645"/>
          <attvalue for="att4" value="orange"/>
          <attvalue for="att5" value="-0.25"/>
          <attvalue for="att6" value="0.325"/>
        </attvalues>
        <viz:color r="255" g="165" b="0" a="255"/>
        <viz:size value="5"/>
      </node>
      <node id="554" label="SREBF1">
        <attvalues>
          <attvalue for="att1" value="SREBF1"/>
          <attvalue for="att2" value="0.175787593"/>
          <attvalue for="att3" value="0.361615246"/>
          <attvalue for="att4" value="darkgreen"/>
          <attvalue for="att5" value="0.555"/>
          <attvalue for="att6" value="-0.134"/>
        </attvalues>
        <viz:color r="0" g="100" b="0" a="255"/>
        <viz:size value="5"/>
      </node>
      <node id="555" label="SRF">
        <attvalues>
          <attvalue for="att1" value="SRF"/>
          <attvalue for="att2" value="0.28036594"/>
          <attvalue for="att3" value="0.82742982"/>
          <attvalue for="att4" value="blue"/>
          <attvalue for="att5" value="0.741"/>
          <attvalue for="att6" value="-0.0279"/>
        </attvalues>
        <viz:color r="0" g="0" b="255" a="255"/>
        <viz:size value="5.4"/>
      </node>
      <node id="556" label="SRP54">
        <attvalues>
          <attvalue for="att1" value="SRP54"/>
          <attvalue for="att2" value="0.533576612"/>
          <attvalue for="att3" value="0.385738284"/>
          <attvalue for="att4" value="green"/>
          <attvalue for="att5" value="0.175"/>
          <attvalue for="att6" value="0.181"/>
        </attvalues>
        <viz:color r="0" g="255" b="0" a="255"/>
        <viz:size value="9"/>
      </node>
      <node id="557" label="SRP9">
        <attvalues>
          <attvalue for="att1" value="SRP9"/>
          <attvalue for="att2" value="0.53798782"/>
          <attvalue for="att3" value="0.64362744"/>
          <attvalue for="att4" value="green"/>
          <attvalue for="att5" value="0.267"/>
          <attvalue for="att6" value="0.567"/>
        </attvalues>
        <viz:color r="0" g="255" b="0" a="255"/>
        <viz:size value="9.4"/>
      </node>
      <node id="558" label="SRSF7">
        <attvalues>
          <attvalue for="att1" value="SRSF7"/>
          <attvalue for="att2" value="0.097007465"/>
          <attvalue for="att3" value="0.318143668"/>
          <attvalue for="att4" value="darkred"/>
          <attvalue for="att5" value="0.0161"/>
          <attvalue for="att6" value="0.629"/>
        </attvalues>
        <viz:color r="139" g="0" b="0" a="255"/>
        <viz:size value="7.4"/>
      </node>
      <node id="559" label="SSR1">
        <attvalues>
          <attvalue for="att1" value="SSR1"/>
          <attvalue for="att2" value="0.227695358"/>
          <attvalue for="att3" value="0.185945954"/>
          <attvalue for="att4" value="green"/>
          <attvalue for="att5" value="0.171"/>
          <attvalue for="att6" value="0.567"/>
        </attvalues>
        <viz:color r="0" g="255" b="0" a="255"/>
        <viz:size value="9.4"/>
      </node>
      <node id="560" label="SSR2">
        <attvalues>
          <attvalue for="att1" value="SSR2"/>
          <attvalue for="att2" value="0.110744318"/>
          <attvalue for="att3" value="0.271565773"/>
          <attvalue for="att4" value="darkgreen"/>
          <attvalue for="att5" value="0.401"/>
          <attvalue for="att6" value="0.307"/>
        </attvalues>
        <viz:color r="0" g="100" b="0" a="255"/>
        <viz:size value="7"/>
      </node>
      <node id="561" label="SSTR1">
        <attvalues>
          <attvalue for="att1" value="SSTR1"/>
          <attvalue for="att2" value="0.073426611"/>
          <attvalue for="att3" value="0.22777082"/>
          <attvalue for="att4" value="greenyellow"/>
          <attvalue for="att5" value="-0.0843"/>
          <attvalue for="att6" value="0.339"/>
        </attvalues>
        <viz:color r="173" g="255" b="47" a="255"/>
        <viz:size value="6.6"/>
      </node>
      <node id="562" label="STARD13">
        <attvalues>
          <attvalue for="att1" value="STARD13"/>
          <attvalue for="att2" value="0.266341418"/>
          <attvalue for="att3" value="0.344447017"/>
          <attvalue for="att4" value="black"/>
          <attvalue for="att5" value="-0.38"/>
          <attvalue for="att6" value="-0.121"/>
        </attvalues>
        <viz:color r="190" g="190" b="190" a="255"/>
        <viz:size value="6.6"/>
      </node>
      <node id="563" label="STARD8">
        <attvalues>
          <attvalue for="att1" value="STARD8"/>
          <attvalue for="att2" value="0.32242412"/>
          <attvalue for="att3" value="0.428725439"/>
          <attvalue for="att4" value="blue"/>
          <attvalue for="att5" value="0.336"/>
          <attvalue for="att6" value="-0.11"/>
        </attvalues>
        <viz:color r="0" g="0" b="255" a="255"/>
        <viz:size value="6.6"/>
      </node>
      <node id="564" label="STAT3">
        <attvalues>
          <attvalue for="att1" value="STAT3"/>
          <attvalue for="att2" value="0.485666557"/>
          <attvalue for="att3" value="0.796225616"/>
          <attvalue for="att4" value="blue"/>
          <attvalue for="att5" value="0.524"/>
          <attvalue for="att6" value="-0.335"/>
        </attvalues>
        <viz:color r="0" g="0" b="255" a="255"/>
        <viz:size value="7.4"/>
      </node>
      <node id="565" label="STK11">
        <attvalues>
          <attvalue for="att1" value="STK11"/>
          <attvalue for="att2" value="0.198188406"/>
          <attvalue for="att3" value="0.369370343"/>
          <attvalue for="att4" value="blue"/>
          <attvalue for="att5" value="0.538"/>
          <attvalue for="att6" value="-0.288"/>
        </attvalues>
        <viz:color r="0" g="0" b="255" a="255"/>
        <viz:size value="7.8"/>
      </node>
      <node id="566" label="STK24">
        <attvalues>
          <attvalue for="att1" value="STK24"/>
          <attvalue for="att2" value="0.05438429"/>
          <attvalue for="att3" value="0.114175859"/>
          <attvalue for="att4" value="royalblue"/>
          <attvalue for="att5" value="0.351"/>
          <attvalue for="att6" value="-0.126"/>
        </attvalues>
        <viz:color r="65" g="105" b="225" a="255"/>
        <viz:size value="6.2"/>
      </node>
      <node id="567" label="STRN3">
        <attvalues>
          <attvalue for="att1" value="STRN3"/>
          <attvalue for="att2" value="0.602700913"/>
          <attvalue for="att3" value="0.491775165"/>
          <attvalue for="att4" value="green"/>
          <attvalue for="att5" value="0.333"/>
          <attvalue for="att6" value="0.259"/>
        </attvalues>
        <viz:color r="0" g="255" b="0" a="255"/>
        <viz:size value="6.6"/>
      </node>
      <node id="568" label="STUB1">
        <attvalues>
          <attvalue for="att1" value="STUB1"/>
          <attvalue for="att2" value="0.362467901"/>
          <attvalue for="att3" value="0.476157431"/>
          <attvalue for="att4" value="darkgreen"/>
          <attvalue for="att5" value="0.246"/>
          <attvalue for="att6" value="0.0192"/>
        </attvalues>
        <viz:color r="0" g="100" b="0" a="255"/>
        <viz:size value="6.6"/>
      </node>
      <node id="569" label="STX17">
        <attvalues>
          <attvalue for="att1" value="STX17"/>
          <attvalue for="att2" value="0.423639008"/>
          <attvalue for="att3" value="0.28765595"/>
          <attvalue for="att4" value="green"/>
          <attvalue for="att5" value="-0.271"/>
          <attvalue for="att6" value="0.193"/>
        </attvalues>
        <viz:color r="0" g="255" b="0" a="255"/>
        <viz:size value="5.8"/>
      </node>
      <node id="570" label="STX1A">
        <attvalues>
          <attvalue for="att1" value="STX1A"/>
          <attvalue for="att2" value="0.100213091"/>
          <attvalue for="att3" value="0.289398109"/>
          <attvalue for="att4" value="orange"/>
          <attvalue for="att5" value="-0.332"/>
          <attvalue for="att6" value="-0.0454"/>
        </attvalues>
        <viz:color r="255" g="165" b="0" a="255"/>
        <viz:size value="5.4"/>
      </node>
      <node id="571" label="STX8">
        <attvalues>
          <attvalue for="att1" value="STX8"/>
          <attvalue for="att2" value="0.086760168"/>
          <attvalue for="att3" value="0.157249778"/>
          <attvalue for="att4" value="blue"/>
          <attvalue for="att5" value="0.352"/>
          <attvalue for="att6" value="-0.46"/>
        </attvalues>
        <viz:color r="0" g="0" b="255" a="255"/>
        <viz:size value="5.4"/>
      </node>
      <node id="572" label="TAB2">
        <attvalues>
          <attvalue for="att1" value="TAB2"/>
          <attvalue for="att2" value="0.110207154"/>
          <attvalue for="att3" value="0.125906315"/>
          <attvalue for="att4" value="black"/>
          <attvalue for="att5" value="-0.67"/>
          <attvalue for="att6" value="0.221"/>
        </attvalues>
        <viz:color r="190" g="190" b="190" a="255"/>
        <viz:size value="7"/>
      </node>
      <node id="573" label="TAC1">
        <attvalues>
          <attvalue for="att1" value="TAC1"/>
          <attvalue for="att2" value="0.128800245"/>
          <attvalue for="att3" value="0.277952499"/>
          <attvalue for="att4" value="blue"/>
          <attvalue for="att5" value="0.558"/>
          <attvalue for="att6" value="0.112"/>
        </attvalues>
        <viz:color r="0" g="0" b="255" a="255"/>
        <viz:size value="5.4"/>
      </node>
      <node id="574" label="TAF1A">
        <attvalues>
          <attvalue for="att1" value="TAF1A"/>
          <attvalue for="att2" value="0.131471868"/>
          <attvalue for="att3" value="0.114979599"/>
          <attvalue for="att4" value="green"/>
          <attvalue for="att5" value="0.00741"/>
          <attvalue for="att6" value="0.61"/>
        </attvalues>
        <viz:color r="0" g="255" b="0" a="255"/>
        <viz:size value="5.8"/>
      </node>
      <node id="575" label="TAF2">
        <attvalues>
          <attvalue for="att1" value="TAF2"/>
          <attvalue for="att2" value="0.378559447"/>
          <attvalue for="att3" value="0.231515182"/>
          <attvalue for="att4" value="green"/>
          <attvalue for="att5" value="0.0417"/>
          <attvalue for="att6" value="0.0842"/>
        </attvalues>
        <viz:color r="0" g="255" b="0" a="255"/>
        <viz:size value="6.2"/>
      </node>
      <node id="576" label="TAF5">
        <attvalues>
          <attvalue for="att1" value="TAF5"/>
          <attvalue for="att2" value="0.113456959"/>
          <attvalue for="att3" value="0.070640678"/>
          <attvalue for="att4" value="black"/>
          <attvalue for="att5" value="-0.276"/>
          <attvalue for="att6" value="0.158"/>
        </attvalues>
        <viz:color r="190" g="190" b="190" a="255"/>
        <viz:size value="6.2"/>
      </node>
      <node id="577" label="TAF7">
        <attvalues>
          <attvalue for="att1" value="TAF7"/>
          <attvalue for="att2" value="0.19207959"/>
          <attvalue for="att3" value="0.801736924"/>
          <attvalue for="att4" value="orange"/>
          <attvalue for="att5" value="-0.649"/>
          <attvalue for="att6" value="-0.124"/>
        </attvalues>
        <viz:color r="255" g="165" b="0" a="255"/>
        <viz:size value="5"/>
      </node>
      <node id="578" label="TANK">
        <attvalues>
          <attvalue for="att1" value="TANK"/>
          <attvalue for="att2" value="0.311183715"/>
          <attvalue for="att3" value="0.350419995"/>
          <attvalue for="att4" value="black"/>
          <attvalue for="att5" value="-0.577"/>
          <attvalue for="att6" value="0.408"/>
        </attvalues>
        <viz:color r="190" g="190" b="190" a="255"/>
        <viz:size value="5"/>
      </node>
      <node id="579" label="TBC1D4">
        <attvalues>
          <attvalue for="att1" value="TBC1D4"/>
          <attvalue for="att2" value="0.309113444"/>
          <attvalue for="att3" value="0.426083466"/>
          <attvalue for="att4" value="black"/>
          <attvalue for="att5" value="-0.466"/>
          <attvalue for="att6" value="0.193"/>
        </attvalues>
        <viz:color r="190" g="190" b="190" a="255"/>
        <viz:size value="6.2"/>
      </node>
      <node id="580" label="TBK1">
        <attvalues>
          <attvalue for="att1" value="TBK1"/>
          <attvalue for="att2" value="0.140557711"/>
          <attvalue for="att3" value="0.037939218"/>
          <attvalue for="att4" value="green"/>
          <attvalue for="att5" value="-0.103"/>
          <attvalue for="att6" value="0.53"/>
        </attvalues>
        <viz:color r="0" g="255" b="0" a="255"/>
        <viz:size value="5.8"/>
      </node>
      <node id="581" label="TBL1XR1">
        <attvalues>
          <attvalue for="att1" value="TBL1XR1"/>
          <attvalue for="att2" value="0.172584902"/>
          <attvalue for="att3" value="0.22912564"/>
          <attvalue for="att4" value="black"/>
          <attvalue for="att5" value="-0.505"/>
          <attvalue for="att6" value="0.0574"/>
        </attvalues>
        <viz:color r="190" g="190" b="190" a="255"/>
        <viz:size value="7.8"/>
      </node>
      <node id="582" label="TBP">
        <attvalues>
          <attvalue for="att1" value="TBP"/>
          <attvalue for="att2" value="0.251307657"/>
          <attvalue for="att3" value="0.354026991"/>
          <attvalue for="att4" value="black"/>
          <attvalue for="att5" value="-0.338"/>
          <attvalue for="att6" value="0.327"/>
        </attvalues>
        <viz:color r="190" g="190" b="190" a="255"/>
        <viz:size value="9.4"/>
      </node>
      <node id="583" label="TCEB1">
        <attvalues>
          <attvalue for="att1" value="TCEB1"/>
          <attvalue for="att2" value="0.773655882"/>
          <attvalue for="att3" value="0.753848892"/>
          <attvalue for="att4" value="green"/>
          <attvalue for="att5" value="-0.156"/>
          <attvalue for="att6" value="0.42"/>
        </attvalues>
        <viz:color r="0" g="255" b="0" a="255"/>
        <viz:size value="5"/>
      </node>
      <node id="584" label="TCF20">
        <attvalues>
          <attvalue for="att1" value="TCF20"/>
          <attvalue for="att2" value="0.114888284"/>
          <attvalue for="att3" value="0.153519968"/>
          <attvalue for="att4" value="black"/>
          <attvalue for="att5" value="-0.486"/>
          <attvalue for="att6" value="-0.187"/>
        </attvalues>
        <viz:color r="190" g="190" b="190" a="255"/>
        <viz:size value="5"/>
      </node>
      <node id="585" label="TDP2">
        <attvalues>
          <attvalue for="att1" value="TDP2"/>
          <attvalue for="att2" value="0.473551045"/>
          <attvalue for="att3" value="0.484249362"/>
          <attvalue for="att4" value="darkred"/>
          <attvalue for="att5" value="-0.281"/>
          <attvalue for="att6" value="0.454"/>
        </attvalues>
        <viz:color r="139" g="0" b="0" a="255"/>
        <viz:size value="5.8"/>
      </node>
      <node id="586" label="TEAD1">
        <attvalues>
          <attvalue for="att1" value="TEAD1"/>
          <attvalue for="att2" value="0.099537936"/>
          <attvalue for="att3" value="0.063084103"/>
          <attvalue for="att4" value="green"/>
          <attvalue for="att5" value="0.357"/>
          <attvalue for="att6" value="-0.0725"/>
        </attvalues>
        <viz:color r="0" g="255" b="0" a="255"/>
        <viz:size value="8.6"/>
      </node>
      <node id="587" label="TEAD4">
        <attvalues>
          <attvalue for="att1" value="TEAD4"/>
          <attvalue for="att2" value="0.153968914"/>
          <attvalue for="att3" value="0.279812965"/>
          <attvalue for="att4" value="blue"/>
          <attvalue for="att5" value="0.416"/>
          <attvalue for="att6" value="-0.354"/>
        </attvalues>
        <viz:color r="0" g="0" b="255" a="255"/>
        <viz:size value="5"/>
      </node>
      <node id="588" label="TFDP1">
        <attvalues>
          <attvalue for="att1" value="TFDP1"/>
          <attvalue for="att2" value="0.240135965"/>
          <attvalue for="att3" value="0.168862437"/>
          <attvalue for="att4" value="green"/>
          <attvalue for="att5" value="-0.341"/>
          <attvalue for="att6" value="0.383"/>
        </attvalues>
        <viz:color r="0" g="255" b="0" a="255"/>
        <viz:size value="12.2"/>
      </node>
      <node id="589" label="TGFB2">
        <attvalues>
          <attvalue for="att1" value="TGFB2"/>
          <attvalue for="att2" value="0.233675604"/>
          <attvalue for="att3" value="0.309597909"/>
          <attvalue for="att4" value="black"/>
          <attvalue for="att5" value="-0.514"/>
          <attvalue for="att6" value="0.531"/>
        </attvalues>
        <viz:color r="190" g="190" b="190" a="255"/>
        <viz:size value="5.4"/>
      </node>
      <node id="590" label="TIMM9">
        <attvalues>
          <attvalue for="att1" value="TIMM9"/>
          <attvalue for="att2" value="0.146831758"/>
          <attvalue for="att3" value="0.397626933"/>
          <attvalue for="att4" value="greenyellow"/>
          <attvalue for="att5" value="-0.513"/>
          <attvalue for="att6" value="0.191"/>
        </attvalues>
        <viz:color r="173" g="255" b="47" a="255"/>
        <viz:size value="5"/>
      </node>
      <node id="591" label="TIPIN">
        <attvalues>
          <attvalue for="att1" value="TIPIN"/>
          <attvalue for="att2" value="0.078802476"/>
          <attvalue for="att3" value="0.300206336"/>
          <attvalue for="att4" value="greenyellow"/>
          <attvalue for="att5" value="-0.113"/>
          <attvalue for="att6" value="0.434"/>
        </attvalues>
        <viz:color r="173" g="255" b="47" a="255"/>
        <viz:size value="6.6"/>
      </node>
      <node id="592" label="TIRAP">
        <attvalues>
          <attvalue for="att1" value="TIRAP"/>
          <attvalue for="att2" value="0.036690354"/>
          <attvalue for="att3" value="0.087179589"/>
          <attvalue for="att4" value="darkgreen"/>
          <attvalue for="att5" value="0.121"/>
          <attvalue for="att6" value="-0.338"/>
        </attvalues>
        <viz:color r="0" g="100" b="0" a="255"/>
        <viz:size value="5.4"/>
      </node>
      <node id="593" label="TLE1">
        <attvalues>
          <attvalue for="att1" value="TLE1"/>
          <attvalue for="att2" value="0.097630644"/>
          <attvalue for="att3" value="0.240492979"/>
          <attvalue for="att4" value="blue"/>
          <attvalue for="att5" value="0.707"/>
          <attvalue for="att6" value="-0.163"/>
        </attvalues>
        <viz:color r="0" g="0" b="255" a="255"/>
        <viz:size value="5"/>
      </node>
      <node id="594" label="TLN1">
        <attvalues>
          <attvalue for="att1" value="TLN1"/>
          <attvalue for="att2" value="0.417548919"/>
          <attvalue for="att3" value="0.791751703"/>
          <attvalue for="att4" value="blue"/>
          <attvalue for="att5" value="0.682"/>
          <attvalue for="att6" value="-0.106"/>
        </attvalues>
        <viz:color r="0" g="0" b="255" a="255"/>
        <viz:size value="7"/>
      </node>
      <node id="595" label="TMED5">
        <attvalues>
          <attvalue for="att1" value="TMED5"/>
          <attvalue for="att2" value="0.419857329"/>
          <attvalue for="att3" value="0.465088771"/>
          <attvalue for="att4" value="green"/>
          <attvalue for="att5" value="0.0133"/>
          <attvalue for="att6" value="0.4"/>
        </attvalues>
        <viz:color r="0" g="255" b="0" a="255"/>
        <viz:size value="5"/>
      </node>
      <node id="596" label="TMEM214">
        <attvalues>
          <attvalue for="att1" value="TMEM214"/>
          <attvalue for="att2" value="0.090686566"/>
          <attvalue for="att3" value="0.17480067"/>
          <attvalue for="att4" value="darkgreen"/>
          <attvalue for="att5" value="0.334"/>
          <attvalue for="att6" value="-0.284"/>
        </attvalues>
        <viz:color r="0" g="100" b="0" a="255"/>
        <viz:size value="5"/>
      </node>
      <node id="597" label="TMEM67">
        <attvalues>
          <attvalue for="att1" value="TMEM67"/>
          <attvalue for="att2" value="0.12786232"/>
          <attvalue for="att3" value="0.190545383"/>
          <attvalue for="att4" value="greenyellow"/>
          <attvalue for="att5" value="-0.511"/>
          <attvalue for="att6" value="0.0262"/>
        </attvalues>
        <viz:color r="173" g="255" b="47" a="255"/>
        <viz:size value="5"/>
      </node>
      <node id="598" label="TNFRSF1A">
        <attvalues>
          <attvalue for="att1" value="TNFRSF1A"/>
          <attvalue for="att2" value="0.120246638"/>
          <attvalue for="att3" value="0.181777132"/>
          <attvalue for="att4" value="blue"/>
          <attvalue for="att5" value="0.269"/>
          <attvalue for="att6" value="-0.177"/>
        </attvalues>
        <viz:color r="0" g="0" b="255" a="255"/>
        <viz:size value="5"/>
      </node>
      <node id="599" label="TNKS2">
        <attvalues>
          <attvalue for="att1" value="TNKS2"/>
          <attvalue for="att2" value="0.236732498"/>
          <attvalue for="att3" value="0.355456533"/>
          <attvalue for="att4" value="royalblue"/>
          <attvalue for="att5" value="0.338"/>
          <attvalue for="att6" value="0.328"/>
        </attvalues>
        <viz:color r="65" g="105" b="225" a="255"/>
        <viz:size value="6.2"/>
      </node>
      <node id="600" label="TOLLIP">
        <attvalues>
          <attvalue for="att1" value="TOLLIP"/>
          <attvalue for="att2" value="0.564734149"/>
          <attvalue for="att3" value="0.640237041"/>
          <attvalue for="att4" value="green"/>
          <attvalue for="att5" value="0.144"/>
          <attvalue for="att6" value="0.618"/>
        </attvalues>
        <viz:color r="0" g="255" b="0" a="255"/>
        <viz:size value="5.4"/>
      </node>
      <node id="601" label="TOPBP1">
        <attvalues>
          <attvalue for="att1" value="TOPBP1"/>
          <attvalue for="att2" value="0.326487833"/>
          <attvalue for="att3" value="0.164889686"/>
          <attvalue for="att4" value="green"/>
          <attvalue for="att5" value="-0.125"/>
          <attvalue for="att6" value="0.494"/>
        </attvalues>
        <viz:color r="0" g="255" b="0" a="255"/>
        <viz:size value="7.4"/>
      </node>
      <node id="602" label="TOPORS">
        <attvalues>
          <attvalue for="att1" value="TOPORS"/>
          <attvalue for="att2" value="0.053393914"/>
          <attvalue for="att3" value="0.149828886"/>
          <attvalue for="att4" value="royalblue"/>
          <attvalue for="att5" value="0.66"/>
          <attvalue for="att6" value="-0.115"/>
        </attvalues>
        <viz:color r="65" g="105" b="225" a="255"/>
        <viz:size value="5"/>
      </node>
      <node id="603" label="TRAM1">
        <attvalues>
          <attvalue for="att1" value="TRAM1"/>
          <attvalue for="att2" value="0.243417194"/>
          <attvalue for="att3" value="0.239206029"/>
          <attvalue for="att4" value="green"/>
          <attvalue for="att5" value="0.454"/>
          <attvalue for="att6" value="0.183"/>
        </attvalues>
        <viz:color r="0" g="255" b="0" a="255"/>
        <viz:size value="9"/>
      </node>
      <node id="604" label="TRRAP">
        <attvalues>
          <attvalue for="att1" value="TRRAP"/>
          <attvalue for="att2" value="0.146361348"/>
          <attvalue for="att3" value="0.194393192"/>
          <attvalue for="att4" value="royalblue"/>
          <attvalue for="att5" value="0.33"/>
          <attvalue for="att6" value="-0.237"/>
        </attvalues>
        <viz:color r="65" g="105" b="225" a="255"/>
        <viz:size value="5.4"/>
      </node>
      <node id="605" label="TSR1">
        <attvalues>
          <attvalue for="att1" value="TSR1"/>
          <attvalue for="att2" value="0.362836324"/>
          <attvalue for="att3" value="0.680199531"/>
          <attvalue for="att4" value="darkgreen"/>
          <attvalue for="att5" value="0.57"/>
          <attvalue for="att6" value="-0.253"/>
        </attvalues>
        <viz:color r="0" g="100" b="0" a="255"/>
        <viz:size value="6.2"/>
      </node>
      <node id="606" label="TTK">
        <attvalues>
          <attvalue for="att1" value="TTK"/>
          <attvalue for="att2" value="0.102254568"/>
          <attvalue for="att3" value="0.116937279"/>
          <attvalue for="att4" value="black"/>
          <attvalue for="att5" value="-0.127"/>
          <attvalue for="att6" value="-0.198"/>
        </attvalues>
        <viz:color r="190" g="190" b="190" a="255"/>
        <viz:size value="5"/>
      </node>
      <node id="607" label="TUBGCP3">
        <attvalues>
          <attvalue for="att1" value="TUBGCP3"/>
          <attvalue for="att2" value="0.219307628"/>
          <attvalue for="att3" value="0.302852038"/>
          <attvalue for="att4" value="greenyellow"/>
          <attvalue for="att5" value="-0.172"/>
          <attvalue for="att6" value="0.335"/>
        </attvalues>
        <viz:color r="173" g="255" b="47" a="255"/>
        <viz:size value="10.2"/>
      </node>
      <node id="608" label="TUBGCP4">
        <attvalues>
          <attvalue for="att1" value="TUBGCP4"/>
          <attvalue for="att2" value="0.28450301"/>
          <attvalue for="att3" value="0.256114082"/>
          <attvalue for="att4" value="black"/>
          <attvalue for="att5" value="-0.605"/>
          <attvalue for="att6" value="0.489"/>
        </attvalues>
        <viz:color r="190" g="190" b="190" a="255"/>
        <viz:size value="5.8"/>
      </node>
      <node id="609" label="TUBGCP6">
        <attvalues>
          <attvalue for="att1" value="TUBGCP6"/>
          <attvalue for="att2" value="0.379785922"/>
          <attvalue for="att3" value="0.279487455"/>
          <attvalue for="att4" value="black"/>
          <attvalue for="att5" value="-0.217"/>
          <attvalue for="att6" value="0.346"/>
        </attvalues>
        <viz:color r="190" g="190" b="190" a="255"/>
        <viz:size value="5.8"/>
      </node>
      <node id="610" label="U2AF1">
        <attvalues>
          <attvalue for="att1" value="U2AF1"/>
          <attvalue for="att2" value="0.621467119"/>
          <attvalue for="att3" value="0.704850569"/>
          <attvalue for="att4" value="green"/>
          <attvalue for="att5" value="0.0855"/>
          <attvalue for="att6" value="0.563"/>
        </attvalues>
        <viz:color r="0" g="255" b="0" a="255"/>
        <viz:size value="7"/>
      </node>
      <node id="611" label="UBA6">
        <attvalues>
          <attvalue for="att1" value="UBA6"/>
          <attvalue for="att2" value="0.161910906"/>
          <attvalue for="att3" value="0.198013671"/>
          <attvalue for="att4" value="black"/>
          <attvalue for="att5" value="-0.537"/>
          <attvalue for="att6" value="0.319"/>
        </attvalues>
        <viz:color r="190" g="190" b="190" a="255"/>
        <viz:size value="5.4"/>
      </node>
      <node id="612" label="UBASH3B">
        <attvalues>
          <attvalue for="att1" value="UBASH3B"/>
          <attvalue for="att2" value="0.076107798"/>
          <attvalue for="att3" value="0.13042004"/>
          <attvalue for="att4" value="blue"/>
          <attvalue for="att5" value="0.539"/>
          <attvalue for="att6" value="-0.0668"/>
        </attvalues>
        <viz:color r="0" g="0" b="255" a="255"/>
        <viz:size value="5"/>
      </node>
      <node id="613" label="UBE2D1">
        <attvalues>
          <attvalue for="att1" value="UBE2D1"/>
          <attvalue for="att2" value="0.346482792"/>
          <attvalue for="att3" value="0.28445908"/>
          <attvalue for="att4" value="green"/>
          <attvalue for="att5" value="-0.0843"/>
          <attvalue for="att6" value="0.681"/>
        </attvalues>
        <viz:color r="0" g="255" b="0" a="255"/>
        <viz:size value="10.6"/>
      </node>
      <node id="614" label="UBE2J1">
        <attvalues>
          <attvalue for="att1" value="UBE2J1"/>
          <attvalue for="att2" value="0.327360594"/>
          <attvalue for="att3" value="0.480101731"/>
          <attvalue for="att4" value="black"/>
          <attvalue for="att5" value="-0.493"/>
          <attvalue for="att6" value="0.358"/>
        </attvalues>
        <viz:color r="190" g="190" b="190" a="255"/>
        <viz:size value="5.4"/>
      </node>
      <node id="615" label="UBE2N">
        <attvalues>
          <attvalue for="att1" value="UBE2N"/>
          <attvalue for="att2" value="0.230279817"/>
          <attvalue for="att3" value="0.567797132"/>
          <attvalue for="att4" value="darkred"/>
          <attvalue for="att5" value="0.109"/>
          <attvalue for="att6" value="0.794"/>
        </attvalues>
        <viz:color r="139" g="0" b="0" a="255"/>
        <viz:size value="7.8"/>
      </node>
      <node id="616" label="UBE3A">
        <attvalues>
          <attvalue for="att1" value="UBE3A"/>
          <attvalue for="att2" value="0.4780677"/>
          <attvalue for="att3" value="0.323517999"/>
          <attvalue for="att4" value="green"/>
          <attvalue for="att5" value="0.0781"/>
          <attvalue for="att6" value="0.238"/>
        </attvalues>
        <viz:color r="0" g="255" b="0" a="255"/>
        <viz:size value="5"/>
      </node>
      <node id="617" label="UCHL3">
        <attvalues>
          <attvalue for="att1" value="UCHL3"/>
          <attvalue for="att2" value="0.287988755"/>
          <attvalue for="att3" value="0.281520638"/>
          <attvalue for="att4" value="green"/>
          <attvalue for="att5" value="0.158"/>
          <attvalue for="att6" value="0.414"/>
        </attvalues>
        <viz:color r="0" g="255" b="0" a="255"/>
        <viz:size value="5"/>
      </node>
      <node id="618" label="UFM1">
        <attvalues>
          <attvalue for="att1" value="UFM1"/>
          <attvalue for="att2" value="0.289083555"/>
          <attvalue for="att3" value="0.704237535"/>
          <attvalue for="att4" value="darkred"/>
          <attvalue for="att5" value="0.338"/>
          <attvalue for="att6" value="0.616"/>
        </attvalues>
        <viz:color r="139" g="0" b="0" a="255"/>
        <viz:size value="5.4"/>
      </node>
      <node id="619" label="UIMC1">
        <attvalues>
          <attvalue for="att1" value="UIMC1"/>
          <attvalue for="att2" value="0.173977706"/>
          <attvalue for="att3" value="0.439511562"/>
          <attvalue for="att4" value="orange"/>
          <attvalue for="att5" value="-0.471"/>
          <attvalue for="att6" value="0.295"/>
        </attvalues>
        <viz:color r="255" g="165" b="0" a="255"/>
        <viz:size value="5.8"/>
      </node>
      <node id="620" label="USP12">
        <attvalues>
          <attvalue for="att1" value="USP12"/>
          <attvalue for="att2" value="0.185902245"/>
          <attvalue for="att3" value="0.133991898"/>
          <attvalue for="att4" value="green"/>
          <attvalue for="att5" value="0.385"/>
          <attvalue for="att6" value="0.155"/>
        </attvalues>
        <viz:color r="0" g="255" b="0" a="255"/>
        <viz:size value="5.4"/>
      </node>
      <node id="621" label="USP13">
        <attvalues>
          <attvalue for="att1" value="USP13"/>
          <attvalue for="att2" value="0.141666249"/>
          <attvalue for="att3" value="0.3245498"/>
          <attvalue for="att4" value="greenyellow"/>
          <attvalue for="att5" value="-0.342"/>
          <attvalue for="att6" value="0.301"/>
        </attvalues>
        <viz:color r="173" g="255" b="47" a="255"/>
        <viz:size value="5.8"/>
      </node>
      <node id="622" label="USP15">
        <attvalues>
          <attvalue for="att1" value="USP15"/>
          <attvalue for="att2" value="0.642327681"/>
          <attvalue for="att3" value="0.585931713"/>
          <attvalue for="att4" value="green"/>
          <attvalue for="att5" value="0.0483"/>
          <attvalue for="att6" value="0.493"/>
        </attvalues>
        <viz:color r="0" g="255" b="0" a="255"/>
        <viz:size value="6.2"/>
      </node>
      <node id="623" label="USP4">
        <attvalues>
          <attvalue for="att1" value="USP4"/>
          <attvalue for="att2" value="0.240896246"/>
          <attvalue for="att3" value="0.384075317"/>
          <attvalue for="att4" value="black"/>
          <attvalue for="att5" value="-0.544"/>
          <attvalue for="att6" value="-0.0424"/>
        </attvalues>
        <viz:color r="190" g="190" b="190" a="255"/>
        <viz:size value="5"/>
      </node>
      <node id="624" label="UTP15">
        <attvalues>
          <attvalue for="att1" value="UTP15"/>
          <attvalue for="att2" value="0.104461189"/>
          <attvalue for="att3" value="0.2445268"/>
          <attvalue for="att4" value="blue"/>
          <attvalue for="att5" value="0.655"/>
          <attvalue for="att6" value="-0.227"/>
        </attvalues>
        <viz:color r="0" g="0" b="255" a="255"/>
        <viz:size value="5"/>
      </node>
      <node id="625" label="UTP20">
        <attvalues>
          <attvalue for="att1" value="UTP20"/>
          <attvalue for="att2" value="0.088868876"/>
          <attvalue for="att3" value="0.256640785"/>
          <attvalue for="att4" value="royalblue"/>
          <attvalue for="att5" value="0.33"/>
          <attvalue for="att6" value="-0.135"/>
        </attvalues>
        <viz:color r="65" g="105" b="225" a="255"/>
        <viz:size value="5.4"/>
      </node>
      <node id="626" label="UTRN">
        <attvalues>
          <attvalue for="att1" value="UTRN"/>
          <attvalue for="att2" value="0.174056429"/>
          <attvalue for="att3" value="0.355127417"/>
          <attvalue for="att4" value="royalblue"/>
          <attvalue for="att5" value="0.193"/>
          <attvalue for="att6" value="-0.038"/>
        </attvalues>
        <viz:color r="65" g="105" b="225" a="255"/>
        <viz:size value="5.4"/>
      </node>
      <node id="627" label="VAMP1">
        <attvalues>
          <attvalue for="att1" value="VAMP1"/>
          <attvalue for="att2" value="0.14829116"/>
          <attvalue for="att3" value="0.382150899"/>
          <attvalue for="att4" value="greenyellow"/>
          <attvalue for="att5" value="-0.148"/>
          <attvalue for="att6" value="0.551"/>
        </attvalues>
        <viz:color r="173" g="255" b="47" a="255"/>
        <viz:size value="5.4"/>
      </node>
      <node id="628" label="VAV2">
        <attvalues>
          <attvalue for="att1" value="VAV2"/>
          <attvalue for="att2" value="0.068927165"/>
          <attvalue for="att3" value="0.089280213"/>
          <attvalue for="att4" value="black"/>
          <attvalue for="att5" value="-0.17"/>
          <attvalue for="att6" value="-0.106"/>
        </attvalues>
        <viz:color r="190" g="190" b="190" a="255"/>
        <viz:size value="9.4"/>
      </node>
      <node id="629" label="VAV3">
        <attvalues>
          <attvalue for="att1" value="VAV3"/>
          <attvalue for="att2" value="0.145991247"/>
          <attvalue for="att3" value="0.152525408"/>
          <attvalue for="att4" value="green"/>
          <attvalue for="att5" value="0.33"/>
          <attvalue for="att6" value="0.0776"/>
        </attvalues>
        <viz:color r="0" g="255" b="0" a="255"/>
        <viz:size value="11"/>
      </node>
      <node id="630" label="VCL">
        <attvalues>
          <attvalue for="att1" value="VCL"/>
          <attvalue for="att2" value="0.166698267"/>
          <attvalue for="att3" value="0.431517597"/>
          <attvalue for="att4" value="blue"/>
          <attvalue for="att5" value="0.879"/>
          <attvalue for="att6" value="0.0515"/>
        </attvalues>
        <viz:color r="0" g="0" b="255" a="255"/>
        <viz:size value="5.4"/>
      </node>
      <node id="631" label="VEGFA">
        <attvalues>
          <attvalue for="att1" value="VEGFA"/>
          <attvalue for="att2" value="0.1692226"/>
          <attvalue for="att3" value="0.344246526"/>
          <attvalue for="att4" value="blue"/>
          <attvalue for="att5" value="0.714"/>
          <attvalue for="att6" value="-0.173"/>
        </attvalues>
        <viz:color r="0" g="0" b="255" a="255"/>
        <viz:size value="5.8"/>
      </node>
      <node id="632" label="VPS37C">
        <attvalues>
          <attvalue for="att1" value="VPS37C"/>
          <attvalue for="att2" value="0.256271256"/>
          <attvalue for="att3" value="0.244196991"/>
          <attvalue for="att4" value="blue"/>
          <attvalue for="att5" value="0.204"/>
          <attvalue for="att6" value="-0.055"/>
        </attvalues>
        <viz:color r="0" g="0" b="255" a="255"/>
        <viz:size value="5.4"/>
      </node>
      <node id="633" label="VPS4B">
        <attvalues>
          <attvalue for="att1" value="VPS4B"/>
          <attvalue for="att2" value="0.285158238"/>
          <attvalue for="att3" value="0.291309241"/>
          <attvalue for="att4" value="green"/>
          <attvalue for="att5" value="0.505"/>
          <attvalue for="att6" value="0.409"/>
        </attvalues>
        <viz:color r="0" g="255" b="0" a="255"/>
        <viz:size value="6.6"/>
      </node>
      <node id="634" label="VSNL1">
        <attvalues>
          <attvalue for="att1" value="VSNL1"/>
          <attvalue for="att2" value="0.304766804"/>
          <attvalue for="att3" value="0.290111537"/>
          <attvalue for="att4" value="green"/>
          <attvalue for="att5" value="-0.0324"/>
          <attvalue for="att6" value="0.518"/>
        </attvalues>
        <viz:color r="0" g="255" b="0" a="255"/>
        <viz:size value="5"/>
      </node>
      <node id="635" label="VTA1">
        <attvalues>
          <attvalue for="att1" value="VTA1"/>
          <attvalue for="att2" value="0.130144277"/>
          <attvalue for="att3" value="0.125310113"/>
          <attvalue for="att4" value="black"/>
          <attvalue for="att5" value="-0.598"/>
          <attvalue for="att6" value="0.409"/>
        </attvalues>
        <viz:color r="190" g="190" b="190" a="255"/>
        <viz:size value="5.4"/>
      </node>
      <node id="636" label="VTI1A">
        <attvalues>
          <attvalue for="att1" value="VTI1A"/>
          <attvalue for="att2" value="0.689177572"/>
          <attvalue for="att3" value="0.625623005"/>
          <attvalue for="att4" value="black"/>
          <attvalue for="att5" value="-0.362"/>
          <attvalue for="att6" value="0.408"/>
        </attvalues>
        <viz:color r="190" g="190" b="190" a="255"/>
        <viz:size value="5"/>
      </node>
      <node id="637" label="WAPL">
        <attvalues>
          <attvalue for="att1" value="WAPL"/>
          <attvalue for="att2" value="0.253018334"/>
          <attvalue for="att3" value="0.439219648"/>
          <attvalue for="att4" value="royalblue"/>
          <attvalue for="att5" value="0.531"/>
          <attvalue for="att6" value="-0.131"/>
        </attvalues>
        <viz:color r="65" g="105" b="225" a="255"/>
        <viz:size value="5.8"/>
      </node>
      <node id="638" label="WDR1">
        <attvalues>
          <attvalue for="att1" value="WDR1"/>
          <attvalue for="att2" value="0.116902502"/>
          <attvalue for="att3" value="0.312712323"/>
          <attvalue for="att4" value="royalblue"/>
          <attvalue for="att5" value="0.56"/>
          <attvalue for="att6" value="-0.0564"/>
        </attvalues>
        <viz:color r="65" g="105" b="225" a="255"/>
        <viz:size value="5.4"/>
      </node>
      <node id="639" label="WDR34">
        <attvalues>
          <attvalue for="att1" value="WDR34"/>
          <attvalue for="att2" value="0.240123258"/>
          <attvalue for="att3" value="0.487229153"/>
          <attvalue for="att4" value="darkgreen"/>
          <attvalue for="att5" value="0.162"/>
          <attvalue for="att6" value="0.157"/>
        </attvalues>
        <viz:color r="0" g="100" b="0" a="255"/>
        <viz:size value="5"/>
      </node>
      <node id="640" label="WDR6">
        <attvalues>
          <attvalue for="att1" value="WDR6"/>
          <attvalue for="att2" value="0.094605764"/>
          <attvalue for="att3" value="0.315446604"/>
          <attvalue for="att4" value="darkred"/>
          <attvalue for="att5" value="0.00876"/>
          <attvalue for="att6" value="0.171"/>
        </attvalues>
        <viz:color r="139" g="0" b="0" a="255"/>
        <viz:size value="5"/>
      </node>
      <node id="641" label="WDR75">
        <attvalues>
          <attvalue for="att1" value="WDR75"/>
          <attvalue for="att2" value="0.103658912"/>
          <attvalue for="att3" value="0.077092883"/>
          <attvalue for="att4" value="green"/>
          <attvalue for="att5" value="0.146"/>
          <attvalue for="att6" value="0.617"/>
        </attvalues>
        <viz:color r="0" g="255" b="0" a="255"/>
        <viz:size value="7"/>
      </node>
      <node id="642" label="WNT1">
        <attvalues>
          <attvalue for="att1" value="WNT1"/>
          <attvalue for="att2" value="0.176190637"/>
          <attvalue for="att3" value="0.586900892"/>
          <attvalue for="att4" value="greenyellow"/>
          <attvalue for="att5" value="-0.221"/>
          <attvalue for="att6" value="0.441"/>
        </attvalues>
        <viz:color r="173" g="255" b="47" a="255"/>
        <viz:size value="8.2"/>
      </node>
      <node id="643" label="WNT10A">
        <attvalues>
          <attvalue for="att1" value="WNT10A"/>
          <attvalue for="att2" value="0.052538569"/>
          <attvalue for="att3" value="0.11621732"/>
          <attvalue for="att4" value="blue"/>
          <attvalue for="att5" value="0.438"/>
          <attvalue for="att6" value="0.0656"/>
        </attvalues>
        <viz:color r="0" g="0" b="255" a="255"/>
        <viz:size value="5.4"/>
      </node>
      <node id="644" label="WNT4">
        <attvalues>
          <attvalue for="att1" value="WNT4"/>
          <attvalue for="att2" value="0.034058013"/>
          <attvalue for="att3" value="0.065860375"/>
          <attvalue for="att4" value="blue"/>
          <attvalue for="att5" value="0.6"/>
          <attvalue for="att6" value="0.0401"/>
        </attvalues>
        <viz:color r="0" g="0" b="255" a="255"/>
        <viz:size value="6.2"/>
      </node>
      <node id="645" label="WRN">
        <attvalues>
          <attvalue for="att1" value="WRN"/>
          <attvalue for="att2" value="0.108255901"/>
          <attvalue for="att3" value="0.208685746"/>
          <attvalue for="att4" value="darkred"/>
          <attvalue for="att5" value="-0.0236"/>
          <attvalue for="att6" value="0.399"/>
        </attvalues>
        <viz:color r="139" g="0" b="0" a="255"/>
        <viz:size value="7"/>
      </node>
      <node id="646" label="WRNIP1">
        <attvalues>
          <attvalue for="att1" value="WRNIP1"/>
          <attvalue for="att2" value="0.166767539"/>
          <attvalue for="att3" value="0.368626325"/>
          <attvalue for="att4" value="greenyellow"/>
          <attvalue for="att5" value="-0.587"/>
          <attvalue for="att6" value="0.452"/>
        </attvalues>
        <viz:color r="173" g="255" b="47" a="255"/>
        <viz:size value="5"/>
      </node>
      <node id="647" label="WWC1">
        <attvalues>
          <attvalue for="att1" value="WWC1"/>
          <attvalue for="att2" value="0.042778248"/>
          <attvalue for="att3" value="0.05097973"/>
          <attvalue for="att4" value="black"/>
          <attvalue for="att5" value="-0.531"/>
          <attvalue for="att6" value="0.195"/>
        </attvalues>
        <viz:color r="190" g="190" b="190" a="255"/>
        <viz:size value="5"/>
      </node>
      <node id="648" label="XIAP">
        <attvalues>
          <attvalue for="att1" value="XIAP"/>
          <attvalue for="att2" value="0.567338306"/>
          <attvalue for="att3" value="0.382665114"/>
          <attvalue for="att4" value="green"/>
          <attvalue for="att5" value="-0.255"/>
          <attvalue for="att6" value="0.417"/>
        </attvalues>
        <viz:color r="0" g="255" b="0" a="255"/>
        <viz:size value="7"/>
      </node>
      <node id="649" label="XRCC3">
        <attvalues>
          <attvalue for="att1" value="XRCC3"/>
          <attvalue for="att2" value="0.158734811"/>
          <attvalue for="att3" value="0.367932866"/>
          <attvalue for="att4" value="greenyellow"/>
          <attvalue for="att5" value="-0.317"/>
          <attvalue for="att6" value="0.283"/>
        </attvalues>
        <viz:color r="173" g="255" b="47" a="255"/>
        <viz:size value="6.2"/>
      </node>
      <node id="650" label="XRCC6">
        <attvalues>
          <attvalue for="att1" value="XRCC6"/>
          <attvalue for="att2" value="0.302999228"/>
          <attvalue for="att3" value="0.470984485"/>
          <attvalue for="att4" value="black"/>
          <attvalue for="att5" value="-0.532"/>
          <attvalue for="att6" value="0.322"/>
        </attvalues>
        <viz:color r="190" g="190" b="190" a="255"/>
        <viz:size value="6.2"/>
      </node>
      <node id="651" label="YAP1">
        <attvalues>
          <attvalue for="att1" value="YAP1"/>
          <attvalue for="att2" value="0.116961469"/>
          <attvalue for="att3" value="0.254871408"/>
          <attvalue for="att4" value="blue"/>
          <attvalue for="att5" value="0.64"/>
          <attvalue for="att6" value="-0.0489"/>
        </attvalues>
        <viz:color r="0" g="0" b="255" a="255"/>
        <viz:size value="7.8"/>
      </node>
      <node id="652" label="YWHAB">
        <attvalues>
          <attvalue for="att1" value="YWHAB"/>
          <attvalue for="att2" value="0.794473823"/>
          <attvalue for="att3" value="0.328998321"/>
          <attvalue for="att4" value="green"/>
          <attvalue for="att5" value="-0.302"/>
          <attvalue for="att6" value="0.265"/>
        </attvalues>
        <viz:color r="0" g="255" b="0" a="255"/>
        <viz:size value="10.2"/>
      </node>
      <node id="653" label="YWHAH">
        <attvalues>
          <attvalue for="att1" value="YWHAH"/>
          <attvalue for="att2" value="0.061682222"/>
          <attvalue for="att3" value="0.114035947"/>
          <attvalue for="att4" value="blue"/>
          <attvalue for="att5" value="0.701"/>
          <attvalue for="att6" value="0.35"/>
        </attvalues>
        <viz:color r="0" g="0" b="255" a="255"/>
        <viz:size value="7"/>
      </node>
      <node id="654" label="YWHAQ">
        <attvalues>
          <attvalue for="att1" value="YWHAQ"/>
          <attvalue for="att2" value="0.644252348"/>
          <attvalue for="att3" value="0.679898782"/>
          <attvalue for="att4" value="green"/>
          <attvalue for="att5" value="0.0566"/>
          <attvalue for="att6" value="0.542"/>
        </attvalues>
        <viz:color r="0" g="255" b="0" a="255"/>
        <viz:size value="9.8"/>
      </node>
      <node id="655" label="YWHAZ">
        <attvalues>
          <attvalue for="att1" value="YWHAZ"/>
          <attvalue for="att2" value="0.4895405"/>
          <attvalue for="att3" value="0.520187898"/>
          <attvalue for="att4" value="green"/>
          <attvalue for="att5" value="0.0686"/>
          <attvalue for="att6" value="0.581"/>
        </attvalues>
        <viz:color r="0" g="255" b="0" a="255"/>
        <viz:size value="12.2"/>
      </node>
      <node id="656" label="ZBTB17">
        <attvalues>
          <attvalue for="att1" value="ZBTB17"/>
          <attvalue for="att2" value="0.459692483"/>
          <attvalue for="att3" value="0.835322759"/>
          <attvalue for="att4" value="blue"/>
          <attvalue for="att5" value="0.66"/>
          <attvalue for="att6" value="0.0482"/>
        </attvalues>
        <viz:color r="0" g="0" b="255" a="255"/>
        <viz:size value="5"/>
      </node>
      <node id="657" label="ZFYVE19">
        <attvalues>
          <attvalue for="att1" value="ZFYVE19"/>
          <attvalue for="att2" value="0.114171153"/>
          <attvalue for="att3" value="0.493701596"/>
          <attvalue for="att4" value="orange"/>
          <attvalue for="att5" value="-0.545"/>
          <attvalue for="att6" value="0.0247"/>
        </attvalues>
        <viz:color r="255" g="165" b="0" a="255"/>
        <viz:size value="5.8"/>
      </node>
      <node id="658" label="ZMPSTE24">
        <attvalues>
          <attvalue for="att1" value="ZMPSTE24"/>
          <attvalue for="att2" value="0.183171067"/>
          <attvalue for="att3" value="0.13728588"/>
          <attvalue for="att4" value="green"/>
          <attvalue for="att5" value="0.124"/>
          <attvalue for="att6" value="0.317"/>
        </attvalues>
        <viz:color r="0" g="255" b="0" a="255"/>
        <viz:size value="5.4"/>
      </node>
      <node id="659" label="ZMYM2">
        <attvalues>
          <attvalue for="att1" value="ZMYM2"/>
          <attvalue for="att2" value="0.354675728"/>
          <attvalue for="att3" value="0.231861398"/>
          <attvalue for="att4" value="green"/>
          <attvalue for="att5" value="-0.199"/>
          <attvalue for="att6" value="0.523"/>
        </attvalues>
        <viz:color r="0" g="255" b="0" a="255"/>
        <viz:size value="5.4"/>
      </node>
      <node id="660" label="ZNF143">
        <attvalues>
          <attvalue for="att1" value="ZNF143"/>
          <attvalue for="att2" value="0.154854247"/>
          <attvalue for="att3" value="0.389729012"/>
          <attvalue for="att4" value="royalblue"/>
          <attvalue for="att5" value="0.388"/>
          <attvalue for="att6" value="-0.00125"/>
        </attvalues>
        <viz:color r="65" g="105" b="225" a="255"/>
        <viz:size value="5"/>
      </node>
      <node id="661" label="ZNRF2">
        <attvalues>
          <attvalue for="att1" value="ZNRF2"/>
          <attvalue for="att2" value="0.151046538"/>
          <attvalue for="att3" value="0.166185146"/>
          <attvalue for="att4" value="black"/>
          <attvalue for="att5" value="-0.224"/>
          <attvalue for="att6" value="0.0555"/>
        </attvalues>
        <viz:color r="190" g="190" b="190" a="255"/>
        <viz:size value="5"/>
      </node>
      <node id="662" label="ZWILCH">
        <attvalues>
          <attvalue for="att1" value="ZWILCH"/>
          <attvalue for="att2" value="0.27048172"/>
          <attvalue for="att3" value="0.845530213"/>
          <attvalue for="att4" value="orange"/>
          <attvalue for="att5" value="-0.68"/>
          <attvalue for="att6" value="0.239"/>
        </attvalues>
        <viz:color r="255" g="165" b="0" a="255"/>
        <viz:size value="5.4"/>
      </node>
      <node id="663" label="ZYX">
        <attvalues>
          <attvalue for="att1" value="ZYX"/>
          <attvalue for="att2" value="0.097846877"/>
          <attvalue for="att3" value="0.252125051"/>
          <attvalue for="att4" value="blue"/>
          <attvalue for="att5" value="0.52"/>
          <attvalue for="att6" value="-0.0778"/>
        </attvalues>
        <viz:color r="0" g="0" b="255" a="255"/>
        <viz:size value="5"/>
      </node>
    </nodes>
    <edges>
      <edge id="0" source="1" target="163" weight="1.941888">
        <attvalues>
          <attvalue for="att1" value="0"/>
          <attvalue for="att2" value="0"/>
          <attvalue for="att3" value="0"/>
          <attvalue for="att4" value="0"/>
          <attvalue for="att5" value="0"/>
          <attvalue for="att6" value="0"/>
          <attvalue for="att7" value="0"/>
          <attvalue for="att8" value="0"/>
          <attvalue for="att9" value="0"/>
          <attvalue for="att10" value="900"/>
          <attvalue for="att11" value="0"/>
          <attvalue for="att12" value="52"/>
          <attvalue for="att13" value="0"/>
          <attvalue for="att14" value="901"/>
        </attvalues>
      </edge>
      <edge id="1" source="1" target="588" weight="1.771849">
        <attvalues>
          <attvalue for="att1" value="0"/>
          <attvalue for="att2" value="0"/>
          <attvalue for="att3" value="0"/>
          <attvalue for="att4" value="0"/>
          <attvalue for="att5" value="0"/>
          <attvalue for="att6" value="0"/>
          <attvalue for="att7" value="0"/>
          <attvalue for="att8" value="0"/>
          <attvalue for="att9" value="0"/>
          <attvalue for="att10" value="900"/>
          <attvalue for="att11" value="0"/>
          <attvalue for="att12" value="0"/>
          <attvalue for="att13" value="0"/>
          <attvalue for="att14" value="900"/>
        </attvalues>
      </edge>
      <edge id="2" source="1" target="641" weight="1.373469">
        <attvalues>
          <attvalue for="att1" value="0"/>
          <attvalue for="att2" value="0"/>
          <attvalue for="att3" value="0"/>
          <attvalue for="att4" value="0"/>
          <attvalue for="att5" value="0"/>
          <attvalue for="att6" value="0"/>
          <attvalue for="att7" value="741"/>
          <attvalue for="att8" value="0"/>
          <attvalue for="att9" value="836"/>
          <attvalue for="att10" value="0"/>
          <attvalue for="att11" value="0"/>
          <attvalue for="att12" value="0"/>
          <attvalue for="att13" value="366"/>
          <attvalue for="att14" value="970"/>
        </attvalues>
      </edge>
      <edge id="3" source="2" target="480" weight="1.781598">
        <attvalues>
          <attvalue for="att1" value="0"/>
          <attvalue for="att2" value="0"/>
          <attvalue for="att3" value="0"/>
          <attvalue for="att4" value="0"/>
          <attvalue for="att5" value="0"/>
          <attvalue for="att6" value="0"/>
          <attvalue for="att7" value="0"/>
          <attvalue for="att8" value="576"/>
          <attvalue for="att9" value="0"/>
          <attvalue for="att10" value="900"/>
          <attvalue for="att11" value="0"/>
          <attvalue for="att12" value="912"/>
          <attvalue for="att13" value="506"/>
          <attvalue for="att14" value="997"/>
        </attvalues>
      </edge>
      <edge id="4" source="3" target="131" weight="1.855418">
        <attvalues>
          <attvalue for="att1" value="0"/>
          <attvalue for="att2" value="284"/>
          <attvalue for="att3" value="0"/>
          <attvalue for="att4" value="0"/>
          <attvalue for="att5" value="0"/>
          <attvalue for="att6" value="0"/>
          <attvalue for="att7" value="0"/>
          <attvalue for="att8" value="576"/>
          <attvalue for="att9" value="0"/>
          <attvalue for="att10" value="800"/>
          <attvalue for="att11" value="0"/>
          <attvalue for="att12" value="0"/>
          <attvalue for="att13" value="0"/>
          <attvalue for="att14" value="933"/>
        </attvalues>
      </edge>
      <edge id="5" source="4" target="5" weight="3.81749">
        <attvalues>
          <attvalue for="att1" value="0"/>
          <attvalue for="att2" value="0"/>
          <attvalue for="att3" value="0"/>
          <attvalue for="att4" value="0"/>
          <attvalue for="att5" value="888"/>
          <attvalue for="att6" value="0"/>
          <attvalue for="att7" value="0"/>
          <attvalue for="att8" value="0"/>
          <attvalue for="att9" value="544"/>
          <attvalue for="att10" value="900"/>
          <attvalue for="att11" value="0"/>
          <attvalue for="att12" value="72"/>
          <attvalue for="att13" value="561"/>
          <attvalue for="att14" value="955"/>
        </attvalues>
      </edge>
      <edge id="6" source="4" target="6" weight="3.111424">
        <attvalues>
          <attvalue for="att1" value="0"/>
          <attvalue for="att2" value="0"/>
          <attvalue for="att3" value="0"/>
          <attvalue for="att4" value="0"/>
          <attvalue for="att5" value="947"/>
          <attvalue for="att6" value="0"/>
          <attvalue for="att7" value="0"/>
          <attvalue for="att8" value="77"/>
          <attvalue for="att9" value="641"/>
          <attvalue for="att10" value="900"/>
          <attvalue for="att11" value="0"/>
          <attvalue for="att12" value="418"/>
          <attvalue for="att13" value="487"/>
          <attvalue for="att14" value="965"/>
        </attvalues>
      </edge>
      <edge id="7" source="4" target="37" weight="6.803134">
        <attvalues>
          <attvalue for="att1" value="0"/>
          <attvalue for="att2" value="0"/>
          <attvalue for="att3" value="0"/>
          <attvalue for="att4" value="0"/>
          <attvalue for="att5" value="0"/>
          <attvalue for="att6" value="0"/>
          <attvalue for="att7" value="65"/>
          <attvalue for="att8" value="0"/>
          <attvalue for="att9" value="320"/>
          <attvalue for="att10" value="900"/>
          <attvalue for="att11" value="0"/>
          <attvalue for="att12" value="109"/>
          <attvalue for="att13" value="198"/>
          <attvalue for="att14" value="946"/>
        </attvalues>
      </edge>
      <edge id="8" source="4" target="235" weight="7.342325">
        <attvalues>
          <attvalue for="att1" value="0"/>
          <attvalue for="att2" value="0"/>
          <attvalue for="att3" value="0"/>
          <attvalue for="att4" value="0"/>
          <attvalue for="att5" value="0"/>
          <attvalue for="att6" value="0"/>
          <attvalue for="att7" value="0"/>
          <attvalue for="att8" value="0"/>
          <attvalue for="att9" value="0"/>
          <attvalue for="att10" value="900"/>
          <attvalue for="att11" value="0"/>
          <attvalue for="att12" value="0"/>
          <attvalue for="att13" value="0"/>
          <attvalue for="att14" value="900"/>
        </attvalues>
      </edge>
      <edge id="9" source="4" target="353" weight="4.853442">
        <attvalues>
          <attvalue for="att1" value="0"/>
          <attvalue for="att2" value="0"/>
          <attvalue for="att3" value="0"/>
          <attvalue for="att4" value="0"/>
          <attvalue for="att5" value="0"/>
          <attvalue for="att6" value="0"/>
          <attvalue for="att7" value="0"/>
          <attvalue for="att8" value="0"/>
          <attvalue for="att9" value="102"/>
          <attvalue for="att10" value="900"/>
          <attvalue for="att11" value="0"/>
          <attvalue for="att12" value="55"/>
          <attvalue for="att13" value="490"/>
          <attvalue for="att14" value="950"/>
        </attvalues>
      </edge>
      <edge id="10" source="4" target="491" weight="3.195023">
        <attvalues>
          <attvalue for="att1" value="0"/>
          <attvalue for="att2" value="0"/>
          <attvalue for="att3" value="0"/>
          <attvalue for="att4" value="0"/>
          <attvalue for="att5" value="0"/>
          <attvalue for="att6" value="0"/>
          <attvalue for="att7" value="70"/>
          <attvalue for="att8" value="0"/>
          <attvalue for="att9" value="0"/>
          <attvalue for="att10" value="800"/>
          <attvalue for="att11" value="0"/>
          <attvalue for="att12" value="217"/>
          <attvalue for="att13" value="559"/>
          <attvalue for="att14" value="927"/>
        </attvalues>
      </edge>
      <edge id="11" source="5" target="516" weight="1.50282">
        <attvalues>
          <attvalue for="att1" value="0"/>
          <attvalue for="att2" value="0"/>
          <attvalue for="att3" value="0"/>
          <attvalue for="att4" value="0"/>
          <attvalue for="att5" value="0"/>
          <attvalue for="att6" value="0"/>
          <attvalue for="att7" value="161"/>
          <attvalue for="att8" value="951"/>
          <attvalue for="att9" value="830"/>
          <attvalue for="att10" value="900"/>
          <attvalue for="att11" value="0"/>
          <attvalue for="att12" value="565"/>
          <attvalue for="att13" value="373"/>
          <attvalue for="att14" value="999"/>
        </attvalues>
      </edge>
      <edge id="12" source="6" target="36" weight="1.956765">
        <attvalues>
          <attvalue for="att1" value="0"/>
          <attvalue for="att2" value="0"/>
          <attvalue for="att3" value="0"/>
          <attvalue for="att4" value="0"/>
          <attvalue for="att5" value="0"/>
          <attvalue for="att6" value="0"/>
          <attvalue for="att7" value="0"/>
          <attvalue for="att8" value="0"/>
          <attvalue for="att9" value="827"/>
          <attvalue for="att10" value="900"/>
          <attvalue for="att11" value="0"/>
          <attvalue for="att12" value="743"/>
          <attvalue for="att13" value="558"/>
          <attvalue for="att14" value="997"/>
        </attvalues>
      </edge>
      <edge id="13" source="4" target="7" weight="6.720584">
        <attvalues>
          <attvalue for="att1" value="0"/>
          <attvalue for="att2" value="0"/>
          <attvalue for="att3" value="0"/>
          <attvalue for="att4" value="0"/>
          <attvalue for="att5" value="887"/>
          <attvalue for="att6" value="0"/>
          <attvalue for="att7" value="0"/>
          <attvalue for="att8" value="77"/>
          <attvalue for="att9" value="561"/>
          <attvalue for="att10" value="900"/>
          <attvalue for="att11" value="0"/>
          <attvalue for="att12" value="261"/>
          <attvalue for="att13" value="665"/>
          <attvalue for="att14" value="959"/>
        </attvalues>
      </edge>
      <edge id="14" source="7" target="36" weight="3.61486">
        <attvalues>
          <attvalue for="att1" value="0"/>
          <attvalue for="att2" value="0"/>
          <attvalue for="att3" value="0"/>
          <attvalue for="att4" value="0"/>
          <attvalue for="att5" value="0"/>
          <attvalue for="att6" value="0"/>
          <attvalue for="att7" value="0"/>
          <attvalue for="att8" value="0"/>
          <attvalue for="att9" value="667"/>
          <attvalue for="att10" value="900"/>
          <attvalue for="att11" value="0"/>
          <attvalue for="att12" value="746"/>
          <attvalue for="att13" value="551"/>
          <attvalue for="att14" value="995"/>
        </attvalues>
      </edge>
      <edge id="15" source="7" target="47" weight="4.417621">
        <attvalues>
          <attvalue for="att1" value="0"/>
          <attvalue for="att2" value="0"/>
          <attvalue for="att3" value="0"/>
          <attvalue for="att4" value="0"/>
          <attvalue for="att5" value="0"/>
          <attvalue for="att6" value="0"/>
          <attvalue for="att7" value="0"/>
          <attvalue for="att8" value="0"/>
          <attvalue for="att9" value="0"/>
          <attvalue for="att10" value="900"/>
          <attvalue for="att11" value="0"/>
          <attvalue for="att12" value="0"/>
          <attvalue for="att13" value="0"/>
          <attvalue for="att14" value="900"/>
        </attvalues>
      </edge>
      <edge id="16" source="7" target="405" weight="5.732285">
        <attvalues>
          <attvalue for="att1" value="0"/>
          <attvalue for="att2" value="0"/>
          <attvalue for="att3" value="0"/>
          <attvalue for="att4" value="0"/>
          <attvalue for="att5" value="0"/>
          <attvalue for="att6" value="0"/>
          <attvalue for="att7" value="0"/>
          <attvalue for="att8" value="0"/>
          <attvalue for="att9" value="0"/>
          <attvalue for="att10" value="900"/>
          <attvalue for="att11" value="0"/>
          <attvalue for="att12" value="0"/>
          <attvalue for="att13" value="0"/>
          <attvalue for="att14" value="900"/>
        </attvalues>
      </edge>
      <edge id="17" source="7" target="638" weight="3.596676">
        <attvalues>
          <attvalue for="att1" value="0"/>
          <attvalue for="att2" value="0"/>
          <attvalue for="att3" value="0"/>
          <attvalue for="att4" value="0"/>
          <attvalue for="att5" value="0"/>
          <attvalue for="att6" value="0"/>
          <attvalue for="att7" value="133"/>
          <attvalue for="att8" value="0"/>
          <attvalue for="att9" value="302"/>
          <attvalue for="att10" value="360"/>
          <attvalue for="att11" value="0"/>
          <attvalue for="att12" value="240"/>
          <attvalue for="att13" value="759"/>
          <attvalue for="att14" value="916"/>
        </attvalues>
      </edge>
      <edge id="18" source="8" target="516" weight="1.545306">
        <attvalues>
          <attvalue for="att1" value="0"/>
          <attvalue for="att2" value="0"/>
          <attvalue for="att3" value="0"/>
          <attvalue for="att4" value="0"/>
          <attvalue for="att5" value="0"/>
          <attvalue for="att6" value="0"/>
          <attvalue for="att7" value="77"/>
          <attvalue for="att8" value="299"/>
          <attvalue for="att9" value="850"/>
          <attvalue for="att10" value="0"/>
          <attvalue for="att11" value="0"/>
          <attvalue for="att12" value="130"/>
          <attvalue for="att13" value="226"/>
          <attvalue for="att14" value="922"/>
        </attvalues>
      </edge>
      <edge id="19" source="9" target="443" weight="2.429719">
        <attvalues>
          <attvalue for="att1" value="0"/>
          <attvalue for="att2" value="0"/>
          <attvalue for="att3" value="0"/>
          <attvalue for="att4" value="0"/>
          <attvalue for="att5" value="0"/>
          <attvalue for="att6" value="0"/>
          <attvalue for="att7" value="0"/>
          <attvalue for="att8" value="0"/>
          <attvalue for="att9" value="0"/>
          <attvalue for="att10" value="900"/>
          <attvalue for="att11" value="0"/>
          <attvalue for="att12" value="0"/>
          <attvalue for="att13" value="119"/>
          <attvalue for="att14" value="908"/>
        </attvalues>
      </edge>
      <edge id="20" source="10" target="56" weight="1.232502">
        <attvalues>
          <attvalue for="att1" value="0"/>
          <attvalue for="att2" value="0"/>
          <attvalue for="att3" value="0"/>
          <attvalue for="att4" value="0"/>
          <attvalue for="att5" value="0"/>
          <attvalue for="att6" value="0"/>
          <attvalue for="att7" value="0"/>
          <attvalue for="att8" value="0"/>
          <attvalue for="att9" value="0"/>
          <attvalue for="att10" value="0"/>
          <attvalue for="att11" value="0"/>
          <attvalue for="att12" value="893"/>
          <attvalue for="att13" value="266"/>
          <attvalue for="att14" value="918"/>
        </attvalues>
      </edge>
      <edge id="21" source="12" target="518" weight="1.307367">
        <attvalues>
          <attvalue for="att1" value="0"/>
          <attvalue for="att2" value="0"/>
          <attvalue for="att3" value="0"/>
          <attvalue for="att4" value="0"/>
          <attvalue for="att5" value="0"/>
          <attvalue for="att6" value="0"/>
          <attvalue for="att7" value="0"/>
          <attvalue for="att8" value="0"/>
          <attvalue for="att9" value="0"/>
          <attvalue for="att10" value="900"/>
          <attvalue for="att11" value="0"/>
          <attvalue for="att12" value="80"/>
          <attvalue for="att13" value="104"/>
          <attvalue for="att14" value="910"/>
        </attvalues>
      </edge>
      <edge id="22" source="13" target="588" weight="1.814663">
        <attvalues>
          <attvalue for="att1" value="0"/>
          <attvalue for="att2" value="0"/>
          <attvalue for="att3" value="0"/>
          <attvalue for="att4" value="0"/>
          <attvalue for="att5" value="0"/>
          <attvalue for="att6" value="0"/>
          <attvalue for="att7" value="0"/>
          <attvalue for="att8" value="0"/>
          <attvalue for="att9" value="0"/>
          <attvalue for="att10" value="900"/>
          <attvalue for="att11" value="0"/>
          <attvalue for="att12" value="341"/>
          <attvalue for="att13" value="0"/>
          <attvalue for="att14" value="931"/>
        </attvalues>
      </edge>
      <edge id="23" source="11" target="14" weight="1.845731">
        <attvalues>
          <attvalue for="att1" value="0"/>
          <attvalue for="att2" value="0"/>
          <attvalue for="att3" value="0"/>
          <attvalue for="att4" value="0"/>
          <attvalue for="att5" value="0"/>
          <attvalue for="att6" value="0"/>
          <attvalue for="att7" value="0"/>
          <attvalue for="att8" value="0"/>
          <attvalue for="att9" value="0"/>
          <attvalue for="att10" value="900"/>
          <attvalue for="att11" value="0"/>
          <attvalue for="att12" value="159"/>
          <attvalue for="att13" value="0"/>
          <attvalue for="att14" value="912"/>
        </attvalues>
      </edge>
      <edge id="24" source="14" target="107" weight="4.828443">
        <attvalues>
          <attvalue for="att1" value="0"/>
          <attvalue for="att2" value="0"/>
          <attvalue for="att3" value="0"/>
          <attvalue for="att4" value="0"/>
          <attvalue for="att5" value="0"/>
          <attvalue for="att6" value="0"/>
          <attvalue for="att7" value="0"/>
          <attvalue for="att8" value="0"/>
          <attvalue for="att9" value="0"/>
          <attvalue for="att10" value="900"/>
          <attvalue for="att11" value="0"/>
          <attvalue for="att12" value="0"/>
          <attvalue for="att13" value="0"/>
          <attvalue for="att14" value="900"/>
        </attvalues>
      </edge>
      <edge id="25" source="14" target="137" weight="2.932212">
        <attvalues>
          <attvalue for="att1" value="0"/>
          <attvalue for="att2" value="0"/>
          <attvalue for="att3" value="0"/>
          <attvalue for="att4" value="0"/>
          <attvalue for="att5" value="0"/>
          <attvalue for="att6" value="0"/>
          <attvalue for="att7" value="0"/>
          <attvalue for="att8" value="0"/>
          <attvalue for="att9" value="0"/>
          <attvalue for="att10" value="900"/>
          <attvalue for="att11" value="0"/>
          <attvalue for="att12" value="0"/>
          <attvalue for="att13" value="0"/>
          <attvalue for="att14" value="900"/>
        </attvalues>
      </edge>
      <edge id="26" source="14" target="165" weight="1.895838">
        <attvalues>
          <attvalue for="att1" value="0"/>
          <attvalue for="att2" value="0"/>
          <attvalue for="att3" value="0"/>
          <attvalue for="att4" value="0"/>
          <attvalue for="att5" value="0"/>
          <attvalue for="att6" value="0"/>
          <attvalue for="att7" value="0"/>
          <attvalue for="att8" value="0"/>
          <attvalue for="att9" value="0"/>
          <attvalue for="att10" value="900"/>
          <attvalue for="att11" value="0"/>
          <attvalue for="att12" value="700"/>
          <attvalue for="att13" value="0"/>
          <attvalue for="att14" value="968"/>
        </attvalues>
      </edge>
      <edge id="27" source="14" target="256" weight="4.053725">
        <attvalues>
          <attvalue for="att1" value="0"/>
          <attvalue for="att2" value="0"/>
          <attvalue for="att3" value="0"/>
          <attvalue for="att4" value="0"/>
          <attvalue for="att5" value="0"/>
          <attvalue for="att6" value="0"/>
          <attvalue for="att7" value="0"/>
          <attvalue for="att8" value="0"/>
          <attvalue for="att9" value="0"/>
          <attvalue for="att10" value="900"/>
          <attvalue for="att11" value="0"/>
          <attvalue for="att12" value="92"/>
          <attvalue for="att13" value="89"/>
          <attvalue for="att14" value="910"/>
        </attvalues>
      </edge>
      <edge id="28" source="14" target="354" weight="5.803543">
        <attvalues>
          <attvalue for="att1" value="0"/>
          <attvalue for="att2" value="0"/>
          <attvalue for="att3" value="0"/>
          <attvalue for="att4" value="0"/>
          <attvalue for="att5" value="0"/>
          <attvalue for="att6" value="0"/>
          <attvalue for="att7" value="0"/>
          <attvalue for="att8" value="0"/>
          <attvalue for="att9" value="0"/>
          <attvalue for="att10" value="900"/>
          <attvalue for="att11" value="0"/>
          <attvalue for="att12" value="45"/>
          <attvalue for="att13" value="0"/>
          <attvalue for="att14" value="900"/>
        </attvalues>
      </edge>
      <edge id="29" source="14" target="581" weight="2.290629">
        <attvalues>
          <attvalue for="att1" value="0"/>
          <attvalue for="att2" value="0"/>
          <attvalue for="att3" value="0"/>
          <attvalue for="att4" value="0"/>
          <attvalue for="att5" value="0"/>
          <attvalue for="att6" value="0"/>
          <attvalue for="att7" value="0"/>
          <attvalue for="att8" value="0"/>
          <attvalue for="att9" value="0"/>
          <attvalue for="att10" value="900"/>
          <attvalue for="att11" value="0"/>
          <attvalue for="att12" value="0"/>
          <attvalue for="att13" value="0"/>
          <attvalue for="att14" value="900"/>
        </attvalues>
      </edge>
      <edge id="30" source="15" target="370" weight="4.062724">
        <attvalues>
          <attvalue for="att1" value="0"/>
          <attvalue for="att2" value="0"/>
          <attvalue for="att3" value="0"/>
          <attvalue for="att4" value="0"/>
          <attvalue for="att5" value="0"/>
          <attvalue for="att6" value="0"/>
          <attvalue for="att7" value="0"/>
          <attvalue for="att8" value="576"/>
          <attvalue for="att9" value="0"/>
          <attvalue for="att10" value="0"/>
          <attvalue for="att11" value="0"/>
          <attvalue for="att12" value="960"/>
          <attvalue for="att13" value="69"/>
          <attvalue for="att14" value="982"/>
        </attvalues>
      </edge>
      <edge id="31" source="15" target="597" weight="1.692083">
        <attvalues>
          <attvalue for="att1" value="0"/>
          <attvalue for="att2" value="0"/>
          <attvalue for="att3" value="0"/>
          <attvalue for="att4" value="0"/>
          <attvalue for="att5" value="0"/>
          <attvalue for="att6" value="0"/>
          <attvalue for="att7" value="0"/>
          <attvalue for="att8" value="0"/>
          <attvalue for="att9" value="0"/>
          <attvalue for="att10" value="720"/>
          <attvalue for="att11" value="0"/>
          <attvalue for="att12" value="727"/>
          <attvalue for="att13" value="0"/>
          <attvalue for="att14" value="920"/>
        </attvalues>
      </edge>
      <edge id="32" source="16" target="216" weight="3.376421">
        <attvalues>
          <attvalue for="att1" value="0"/>
          <attvalue for="att2" value="0"/>
          <attvalue for="att3" value="0"/>
          <attvalue for="att4" value="524"/>
          <attvalue for="att5" value="794"/>
          <attvalue for="att6" value="0"/>
          <attvalue for="att7" value="0"/>
          <attvalue for="att8" value="0"/>
          <attvalue for="att9" value="0"/>
          <attvalue for="att10" value="900"/>
          <attvalue for="att11" value="0"/>
          <attvalue for="att12" value="103"/>
          <attvalue for="att13" value="89"/>
          <attvalue for="att14" value="912"/>
        </attvalues>
      </edge>
      <edge id="33" source="18" target="468" weight="1.666082">
        <attvalues>
          <attvalue for="att1" value="0"/>
          <attvalue for="att2" value="0"/>
          <attvalue for="att3" value="0"/>
          <attvalue for="att4" value="0"/>
          <attvalue for="att5" value="0"/>
          <attvalue for="att6" value="0"/>
          <attvalue for="att7" value="0"/>
          <attvalue for="att8" value="576"/>
          <attvalue for="att9" value="0"/>
          <attvalue for="att10" value="800"/>
          <attvalue for="att11" value="0"/>
          <attvalue for="att12" value="912"/>
          <attvalue for="att13" value="64"/>
          <attvalue for="att14" value="992"/>
        </attvalues>
      </edge>
      <edge id="34" source="18" target="469" weight="1.074928">
        <attvalues>
          <attvalue for="att1" value="0"/>
          <attvalue for="att2" value="0"/>
          <attvalue for="att3" value="0"/>
          <attvalue for="att4" value="0"/>
          <attvalue for="att5" value="0"/>
          <attvalue for="att6" value="0"/>
          <attvalue for="att7" value="65"/>
          <attvalue for="att8" value="576"/>
          <attvalue for="att9" value="0"/>
          <attvalue for="att10" value="800"/>
          <attvalue for="att11" value="0"/>
          <attvalue for="att12" value="865"/>
          <attvalue for="att13" value="86"/>
          <attvalue for="att14" value="988"/>
        </attvalues>
      </edge>
      <edge id="35" source="19" target="652" weight="3.525612">
        <attvalues>
          <attvalue for="att1" value="0"/>
          <attvalue for="att2" value="0"/>
          <attvalue for="att3" value="0"/>
          <attvalue for="att4" value="0"/>
          <attvalue for="att5" value="0"/>
          <attvalue for="att6" value="0"/>
          <attvalue for="att7" value="0"/>
          <attvalue for="att8" value="0"/>
          <attvalue for="att9" value="0"/>
          <attvalue for="att10" value="900"/>
          <attvalue for="att11" value="0"/>
          <attvalue for="att12" value="0"/>
          <attvalue for="att13" value="89"/>
          <attvalue for="att14" value="905"/>
        </attvalues>
      </edge>
      <edge id="36" source="20" target="59" weight="2.498112">
        <attvalues>
          <attvalue for="att1" value="0"/>
          <attvalue for="att2" value="0"/>
          <attvalue for="att3" value="0"/>
          <attvalue for="att4" value="0"/>
          <attvalue for="att5" value="0"/>
          <attvalue for="att6" value="0"/>
          <attvalue for="att7" value="0"/>
          <attvalue for="att8" value="0"/>
          <attvalue for="att9" value="0"/>
          <attvalue for="att10" value="900"/>
          <attvalue for="att11" value="0"/>
          <attvalue for="att12" value="0"/>
          <attvalue for="att13" value="0"/>
          <attvalue for="att14" value="900"/>
        </attvalues>
      </edge>
      <edge id="37" source="20" target="457" weight="1.028219">
        <attvalues>
          <attvalue for="att1" value="0"/>
          <attvalue for="att2" value="0"/>
          <attvalue for="att3" value="0"/>
          <attvalue for="att4" value="0"/>
          <attvalue for="att5" value="0"/>
          <attvalue for="att6" value="0"/>
          <attvalue for="att7" value="0"/>
          <attvalue for="att8" value="0"/>
          <attvalue for="att9" value="0"/>
          <attvalue for="att10" value="900"/>
          <attvalue for="att11" value="0"/>
          <attvalue for="att12" value="0"/>
          <attvalue for="att13" value="72"/>
          <attvalue for="att14" value="903"/>
        </attvalues>
      </edge>
      <edge id="38" source="20" target="460" weight="1.594112">
        <attvalues>
          <attvalue for="att1" value="0"/>
          <attvalue for="att2" value="0"/>
          <attvalue for="att3" value="0"/>
          <attvalue for="att4" value="0"/>
          <attvalue for="att5" value="0"/>
          <attvalue for="att6" value="0"/>
          <attvalue for="att7" value="0"/>
          <attvalue for="att8" value="0"/>
          <attvalue for="att9" value="0"/>
          <attvalue for="att10" value="900"/>
          <attvalue for="att11" value="0"/>
          <attvalue for="att12" value="0"/>
          <attvalue for="att13" value="0"/>
          <attvalue for="att14" value="900"/>
        </attvalues>
      </edge>
      <edge id="39" source="20" target="613" weight="1.784597">
        <attvalues>
          <attvalue for="att1" value="0"/>
          <attvalue for="att2" value="0"/>
          <attvalue for="att3" value="0"/>
          <attvalue for="att4" value="0"/>
          <attvalue for="att5" value="0"/>
          <attvalue for="att6" value="0"/>
          <attvalue for="att7" value="0"/>
          <attvalue for="att8" value="0"/>
          <attvalue for="att9" value="0"/>
          <attvalue for="att10" value="900"/>
          <attvalue for="att11" value="0"/>
          <attvalue for="att12" value="43"/>
          <attvalue for="att13" value="64"/>
          <attvalue for="att14" value="902"/>
        </attvalues>
      </edge>
      <edge id="40" source="14" target="21" weight="1.870995">
        <attvalues>
          <attvalue for="att1" value="0"/>
          <attvalue for="att2" value="0"/>
          <attvalue for="att3" value="0"/>
          <attvalue for="att4" value="0"/>
          <attvalue for="att5" value="0"/>
          <attvalue for="att6" value="0"/>
          <attvalue for="att7" value="0"/>
          <attvalue for="att8" value="0"/>
          <attvalue for="att9" value="0"/>
          <attvalue for="att10" value="900"/>
          <attvalue for="att11" value="0"/>
          <attvalue for="att12" value="309"/>
          <attvalue for="att13" value="124"/>
          <attvalue for="att14" value="934"/>
        </attvalues>
      </edge>
      <edge id="41" source="21" target="217" weight="1.724761">
        <attvalues>
          <attvalue for="att1" value="0"/>
          <attvalue for="att2" value="0"/>
          <attvalue for="att3" value="0"/>
          <attvalue for="att4" value="0"/>
          <attvalue for="att5" value="0"/>
          <attvalue for="att6" value="0"/>
          <attvalue for="att7" value="0"/>
          <attvalue for="att8" value="0"/>
          <attvalue for="att9" value="0"/>
          <attvalue for="att10" value="900"/>
          <attvalue for="att11" value="0"/>
          <attvalue for="att12" value="108"/>
          <attvalue for="att13" value="0"/>
          <attvalue for="att14" value="906"/>
        </attvalues>
      </edge>
      <edge id="42" source="14" target="22" weight="2.107733">
        <attvalues>
          <attvalue for="att1" value="0"/>
          <attvalue for="att2" value="0"/>
          <attvalue for="att3" value="0"/>
          <attvalue for="att4" value="0"/>
          <attvalue for="att5" value="0"/>
          <attvalue for="att6" value="0"/>
          <attvalue for="att7" value="0"/>
          <attvalue for="att8" value="0"/>
          <attvalue for="att9" value="0"/>
          <attvalue for="att10" value="900"/>
          <attvalue for="att11" value="0"/>
          <attvalue for="att12" value="80"/>
          <attvalue for="att13" value="0"/>
          <attvalue for="att14" value="904"/>
        </attvalues>
      </edge>
      <edge id="43" source="22" target="225" weight="2.413649">
        <attvalues>
          <attvalue for="att1" value="0"/>
          <attvalue for="att2" value="0"/>
          <attvalue for="att3" value="0"/>
          <attvalue for="att4" value="0"/>
          <attvalue for="att5" value="0"/>
          <attvalue for="att6" value="0"/>
          <attvalue for="att7" value="0"/>
          <attvalue for="att8" value="0"/>
          <attvalue for="att9" value="0"/>
          <attvalue for="att10" value="900"/>
          <attvalue for="att11" value="0"/>
          <attvalue for="att12" value="0"/>
          <attvalue for="att13" value="0"/>
          <attvalue for="att14" value="900"/>
        </attvalues>
      </edge>
      <edge id="44" source="22" target="561" weight="1.719512">
        <attvalues>
          <attvalue for="att1" value="0"/>
          <attvalue for="att2" value="0"/>
          <attvalue for="att3" value="0"/>
          <attvalue for="att4" value="0"/>
          <attvalue for="att5" value="0"/>
          <attvalue for="att6" value="0"/>
          <attvalue for="att7" value="0"/>
          <attvalue for="att8" value="0"/>
          <attvalue for="att9" value="0"/>
          <attvalue for="att10" value="900"/>
          <attvalue for="att11" value="0"/>
          <attvalue for="att12" value="53"/>
          <attvalue for="att13" value="0"/>
          <attvalue for="att14" value="901"/>
        </attvalues>
      </edge>
      <edge id="45" source="23" target="189" weight="1.407826">
        <attvalues>
          <attvalue for="att1" value="0"/>
          <attvalue for="att2" value="0"/>
          <attvalue for="att3" value="0"/>
          <attvalue for="att4" value="0"/>
          <attvalue for="att5" value="0"/>
          <attvalue for="att6" value="0"/>
          <attvalue for="att7" value="0"/>
          <attvalue for="att8" value="0"/>
          <attvalue for="att9" value="0"/>
          <attvalue for="att10" value="900"/>
          <attvalue for="att11" value="0"/>
          <attvalue for="att12" value="0"/>
          <attvalue for="att13" value="0"/>
          <attvalue for="att14" value="900"/>
        </attvalues>
      </edge>
      <edge id="46" source="24" target="33" weight="3.278498">
        <attvalues>
          <attvalue for="att1" value="0"/>
          <attvalue for="att2" value="0"/>
          <attvalue for="att3" value="0"/>
          <attvalue for="att4" value="0"/>
          <attvalue for="att5" value="0"/>
          <attvalue for="att6" value="0"/>
          <attvalue for="att7" value="0"/>
          <attvalue for="att8" value="0"/>
          <attvalue for="att9" value="0"/>
          <attvalue for="att10" value="900"/>
          <attvalue for="att11" value="0"/>
          <attvalue for="att12" value="349"/>
          <attvalue for="att13" value="0"/>
          <attvalue for="att14" value="932"/>
        </attvalues>
      </edge>
      <edge id="47" source="24" target="281" weight="1.77033">
        <attvalues>
          <attvalue for="att1" value="0"/>
          <attvalue for="att2" value="0"/>
          <attvalue for="att3" value="0"/>
          <attvalue for="att4" value="0"/>
          <attvalue for="att5" value="0"/>
          <attvalue for="att6" value="0"/>
          <attvalue for="att7" value="0"/>
          <attvalue for="att8" value="0"/>
          <attvalue for="att9" value="0"/>
          <attvalue for="att10" value="900"/>
          <attvalue for="att11" value="0"/>
          <attvalue for="att12" value="0"/>
          <attvalue for="att13" value="0"/>
          <attvalue for="att14" value="900"/>
        </attvalues>
      </edge>
      <edge id="48" source="24" target="491" weight="2.293764">
        <attvalues>
          <attvalue for="att1" value="0"/>
          <attvalue for="att2" value="0"/>
          <attvalue for="att3" value="0"/>
          <attvalue for="att4" value="0"/>
          <attvalue for="att5" value="0"/>
          <attvalue for="att6" value="0"/>
          <attvalue for="att7" value="0"/>
          <attvalue for="att8" value="0"/>
          <attvalue for="att9" value="92"/>
          <attvalue for="att10" value="900"/>
          <attvalue for="att11" value="0"/>
          <attvalue for="att12" value="470"/>
          <attvalue for="att13" value="130"/>
          <attvalue for="att14" value="952"/>
        </attvalues>
      </edge>
      <edge id="49" source="24" target="629" weight="1.936979">
        <attvalues>
          <attvalue for="att1" value="0"/>
          <attvalue for="att2" value="0"/>
          <attvalue for="att3" value="0"/>
          <attvalue for="att4" value="0"/>
          <attvalue for="att5" value="0"/>
          <attvalue for="att6" value="0"/>
          <attvalue for="att7" value="0"/>
          <attvalue for="att8" value="0"/>
          <attvalue for="att9" value="0"/>
          <attvalue for="att10" value="900"/>
          <attvalue for="att11" value="0"/>
          <attvalue for="att12" value="43"/>
          <attvalue for="att13" value="92"/>
          <attvalue for="att14" value="905"/>
        </attvalues>
      </edge>
      <edge id="50" source="25" target="38" weight="6.647721">
        <attvalues>
          <attvalue for="att1" value="0"/>
          <attvalue for="att2" value="0"/>
          <attvalue for="att3" value="0"/>
          <attvalue for="att4" value="0"/>
          <attvalue for="att5" value="0"/>
          <attvalue for="att6" value="0"/>
          <attvalue for="att7" value="0"/>
          <attvalue for="att8" value="0"/>
          <attvalue for="att9" value="240"/>
          <attvalue for="att10" value="0"/>
          <attvalue for="att11" value="0"/>
          <attvalue for="att12" value="889"/>
          <attvalue for="att13" value="202"/>
          <attvalue for="att14" value="927"/>
        </attvalues>
      </edge>
      <edge id="51" source="26" target="491" weight="1.817415">
        <attvalues>
          <attvalue for="att1" value="0"/>
          <attvalue for="att2" value="0"/>
          <attvalue for="att3" value="0"/>
          <attvalue for="att4" value="0"/>
          <attvalue for="att5" value="0"/>
          <attvalue for="att6" value="0"/>
          <attvalue for="att7" value="0"/>
          <attvalue for="att8" value="0"/>
          <attvalue for="att9" value="94"/>
          <attvalue for="att10" value="900"/>
          <attvalue for="att11" value="0"/>
          <attvalue for="att12" value="399"/>
          <attvalue for="att13" value="130"/>
          <attvalue for="att14" value="946"/>
        </attvalues>
      </edge>
      <edge id="52" source="27" target="369" weight="2.258163">
        <attvalues>
          <attvalue for="att1" value="0"/>
          <attvalue for="att2" value="0"/>
          <attvalue for="att3" value="0"/>
          <attvalue for="att4" value="0"/>
          <attvalue for="att5" value="0"/>
          <attvalue for="att6" value="0"/>
          <attvalue for="att7" value="0"/>
          <attvalue for="att8" value="0"/>
          <attvalue for="att9" value="0"/>
          <attvalue for="att10" value="900"/>
          <attvalue for="att11" value="0"/>
          <attvalue for="att12" value="415"/>
          <attvalue for="att13" value="70"/>
          <attvalue for="att14" value="940"/>
        </attvalues>
      </edge>
      <edge id="53" source="28" target="205" weight="2.499196">
        <attvalues>
          <attvalue for="att1" value="0"/>
          <attvalue for="att2" value="0"/>
          <attvalue for="att3" value="0"/>
          <attvalue for="att4" value="0"/>
          <attvalue for="att5" value="0"/>
          <attvalue for="att6" value="0"/>
          <attvalue for="att7" value="0"/>
          <attvalue for="att8" value="0"/>
          <attvalue for="att9" value="0"/>
          <attvalue for="att10" value="900"/>
          <attvalue for="att11" value="0"/>
          <attvalue for="att12" value="0"/>
          <attvalue for="att13" value="113"/>
          <attvalue for="att14" value="907"/>
        </attvalues>
      </edge>
      <edge id="54" source="28" target="308" weight="2.28286">
        <attvalues>
          <attvalue for="att1" value="0"/>
          <attvalue for="att2" value="0"/>
          <attvalue for="att3" value="0"/>
          <attvalue for="att4" value="0"/>
          <attvalue for="att5" value="0"/>
          <attvalue for="att6" value="0"/>
          <attvalue for="att7" value="0"/>
          <attvalue for="att8" value="0"/>
          <attvalue for="att9" value="0"/>
          <attvalue for="att10" value="900"/>
          <attvalue for="att11" value="0"/>
          <attvalue for="att12" value="61"/>
          <attvalue for="att13" value="0"/>
          <attvalue for="att14" value="902"/>
        </attvalues>
      </edge>
      <edge id="55" source="28" target="422" weight="2.746894">
        <attvalues>
          <attvalue for="att1" value="0"/>
          <attvalue for="att2" value="0"/>
          <attvalue for="att3" value="0"/>
          <attvalue for="att4" value="0"/>
          <attvalue for="att5" value="0"/>
          <attvalue for="att6" value="0"/>
          <attvalue for="att7" value="0"/>
          <attvalue for="att8" value="0"/>
          <attvalue for="att9" value="0"/>
          <attvalue for="att10" value="900"/>
          <attvalue for="att11" value="0"/>
          <attvalue for="att12" value="0"/>
          <attvalue for="att13" value="0"/>
          <attvalue for="att14" value="900"/>
        </attvalues>
      </edge>
      <edge id="56" source="28" target="492" weight="3.701611">
        <attvalues>
          <attvalue for="att1" value="0"/>
          <attvalue for="att2" value="0"/>
          <attvalue for="att3" value="0"/>
          <attvalue for="att4" value="0"/>
          <attvalue for="att5" value="0"/>
          <attvalue for="att6" value="0"/>
          <attvalue for="att7" value="0"/>
          <attvalue for="att8" value="0"/>
          <attvalue for="att9" value="109"/>
          <attvalue for="att10" value="900"/>
          <attvalue for="att11" value="0"/>
          <attvalue for="att12" value="0"/>
          <attvalue for="att13" value="71"/>
          <attvalue for="att14" value="909"/>
        </attvalues>
      </edge>
      <edge id="57" source="28" target="628" weight="1.325239">
        <attvalues>
          <attvalue for="att1" value="0"/>
          <attvalue for="att2" value="0"/>
          <attvalue for="att3" value="0"/>
          <attvalue for="att4" value="0"/>
          <attvalue for="att5" value="0"/>
          <attvalue for="att6" value="0"/>
          <attvalue for="att7" value="0"/>
          <attvalue for="att8" value="0"/>
          <attvalue for="att9" value="0"/>
          <attvalue for="att10" value="900"/>
          <attvalue for="att11" value="0"/>
          <attvalue for="att12" value="43"/>
          <attvalue for="att13" value="0"/>
          <attvalue for="att14" value="900"/>
        </attvalues>
      </edge>
      <edge id="58" source="29" target="204" weight="1.732699">
        <attvalues>
          <attvalue for="att1" value="0"/>
          <attvalue for="att2" value="0"/>
          <attvalue for="att3" value="0"/>
          <attvalue for="att4" value="0"/>
          <attvalue for="att5" value="0"/>
          <attvalue for="att6" value="0"/>
          <attvalue for="att7" value="0"/>
          <attvalue for="att8" value="0"/>
          <attvalue for="att9" value="0"/>
          <attvalue for="att10" value="900"/>
          <attvalue for="att11" value="0"/>
          <attvalue for="att12" value="0"/>
          <attvalue for="att13" value="0"/>
          <attvalue for="att14" value="900"/>
        </attvalues>
      </edge>
      <edge id="59" source="29" target="205" weight="1.68856">
        <attvalues>
          <attvalue for="att1" value="0"/>
          <attvalue for="att2" value="0"/>
          <attvalue for="att3" value="0"/>
          <attvalue for="att4" value="0"/>
          <attvalue for="att5" value="0"/>
          <attvalue for="att6" value="0"/>
          <attvalue for="att7" value="0"/>
          <attvalue for="att8" value="0"/>
          <attvalue for="att9" value="0"/>
          <attvalue for="att10" value="900"/>
          <attvalue for="att11" value="0"/>
          <attvalue for="att12" value="0"/>
          <attvalue for="att13" value="0"/>
          <attvalue for="att14" value="900"/>
        </attvalues>
      </edge>
      <edge id="60" source="29" target="308" weight="1.591567">
        <attvalues>
          <attvalue for="att1" value="0"/>
          <attvalue for="att2" value="0"/>
          <attvalue for="att3" value="0"/>
          <attvalue for="att4" value="0"/>
          <attvalue for="att5" value="0"/>
          <attvalue for="att6" value="0"/>
          <attvalue for="att7" value="0"/>
          <attvalue for="att8" value="0"/>
          <attvalue for="att9" value="0"/>
          <attvalue for="att10" value="900"/>
          <attvalue for="att11" value="0"/>
          <attvalue for="att12" value="0"/>
          <attvalue for="att13" value="0"/>
          <attvalue for="att14" value="900"/>
        </attvalues>
      </edge>
      <edge id="61" source="29" target="422" weight="1.809772">
        <attvalues>
          <attvalue for="att1" value="0"/>
          <attvalue for="att2" value="0"/>
          <attvalue for="att3" value="0"/>
          <attvalue for="att4" value="0"/>
          <attvalue for="att5" value="0"/>
          <attvalue for="att6" value="0"/>
          <attvalue for="att7" value="0"/>
          <attvalue for="att8" value="0"/>
          <attvalue for="att9" value="0"/>
          <attvalue for="att10" value="900"/>
          <attvalue for="att11" value="0"/>
          <attvalue for="att12" value="0"/>
          <attvalue for="att13" value="0"/>
          <attvalue for="att14" value="900"/>
        </attvalues>
      </edge>
      <edge id="62" source="29" target="492" weight="2.258744">
        <attvalues>
          <attvalue for="att1" value="0"/>
          <attvalue for="att2" value="0"/>
          <attvalue for="att3" value="0"/>
          <attvalue for="att4" value="0"/>
          <attvalue for="att5" value="0"/>
          <attvalue for="att6" value="0"/>
          <attvalue for="att7" value="0"/>
          <attvalue for="att8" value="0"/>
          <attvalue for="att9" value="0"/>
          <attvalue for="att10" value="900"/>
          <attvalue for="att11" value="0"/>
          <attvalue for="att12" value="0"/>
          <attvalue for="att13" value="150"/>
          <attvalue for="att14" value="911"/>
        </attvalues>
      </edge>
      <edge id="63" source="29" target="628" weight="1.145371">
        <attvalues>
          <attvalue for="att1" value="0"/>
          <attvalue for="att2" value="0"/>
          <attvalue for="att3" value="0"/>
          <attvalue for="att4" value="0"/>
          <attvalue for="att5" value="0"/>
          <attvalue for="att6" value="0"/>
          <attvalue for="att7" value="0"/>
          <attvalue for="att8" value="0"/>
          <attvalue for="att9" value="0"/>
          <attvalue for="att10" value="900"/>
          <attvalue for="att11" value="0"/>
          <attvalue for="att12" value="0"/>
          <attvalue for="att13" value="0"/>
          <attvalue for="att14" value="900"/>
        </attvalues>
      </edge>
      <edge id="64" source="30" target="33" weight="4.962852">
        <attvalues>
          <attvalue for="att1" value="0"/>
          <attvalue for="att2" value="0"/>
          <attvalue for="att3" value="0"/>
          <attvalue for="att4" value="0"/>
          <attvalue for="att5" value="0"/>
          <attvalue for="att6" value="0"/>
          <attvalue for="att7" value="0"/>
          <attvalue for="att8" value="0"/>
          <attvalue for="att9" value="0"/>
          <attvalue for="att10" value="900"/>
          <attvalue for="att11" value="0"/>
          <attvalue for="att12" value="105"/>
          <attvalue for="att13" value="0"/>
          <attvalue for="att14" value="906"/>
        </attvalues>
      </edge>
      <edge id="65" source="30" target="491" weight="3.412231">
        <attvalues>
          <attvalue for="att1" value="0"/>
          <attvalue for="att2" value="0"/>
          <attvalue for="att3" value="0"/>
          <attvalue for="att4" value="0"/>
          <attvalue for="att5" value="0"/>
          <attvalue for="att6" value="0"/>
          <attvalue for="att7" value="0"/>
          <attvalue for="att8" value="900"/>
          <attvalue for="att9" value="0"/>
          <attvalue for="att10" value="900"/>
          <attvalue for="att11" value="0"/>
          <attvalue for="att12" value="165"/>
          <attvalue for="att13" value="0"/>
          <attvalue for="att14" value="990"/>
        </attvalues>
      </edge>
      <edge id="66" source="30" target="629" weight="2.672931">
        <attvalues>
          <attvalue for="att1" value="0"/>
          <attvalue for="att2" value="0"/>
          <attvalue for="att3" value="0"/>
          <attvalue for="att4" value="0"/>
          <attvalue for="att5" value="0"/>
          <attvalue for="att6" value="0"/>
          <attvalue for="att7" value="0"/>
          <attvalue for="att8" value="0"/>
          <attvalue for="att9" value="0"/>
          <attvalue for="att10" value="900"/>
          <attvalue for="att11" value="0"/>
          <attvalue for="att12" value="0"/>
          <attvalue for="att13" value="0"/>
          <attvalue for="att14" value="900"/>
        </attvalues>
      </edge>
      <edge id="67" source="31" target="33" weight="1.571355">
        <attvalues>
          <attvalue for="att1" value="0"/>
          <attvalue for="att2" value="0"/>
          <attvalue for="att3" value="0"/>
          <attvalue for="att4" value="0"/>
          <attvalue for="att5" value="0"/>
          <attvalue for="att6" value="0"/>
          <attvalue for="att7" value="0"/>
          <attvalue for="att8" value="0"/>
          <attvalue for="att9" value="0"/>
          <attvalue for="att10" value="900"/>
          <attvalue for="att11" value="0"/>
          <attvalue for="att12" value="0"/>
          <attvalue for="att13" value="88"/>
          <attvalue for="att14" value="904"/>
        </attvalues>
      </edge>
      <edge id="68" source="31" target="491" weight="1.337936">
        <attvalues>
          <attvalue for="att1" value="0"/>
          <attvalue for="att2" value="0"/>
          <attvalue for="att3" value="0"/>
          <attvalue for="att4" value="0"/>
          <attvalue for="att5" value="0"/>
          <attvalue for="att6" value="0"/>
          <attvalue for="att7" value="0"/>
          <attvalue for="att8" value="570"/>
          <attvalue for="att9" value="109"/>
          <attvalue for="att10" value="900"/>
          <attvalue for="att11" value="0"/>
          <attvalue for="att12" value="360"/>
          <attvalue for="att13" value="0"/>
          <attvalue for="att14" value="972"/>
        </attvalues>
      </edge>
      <edge id="69" source="31" target="629" weight="1.235613">
        <attvalues>
          <attvalue for="att1" value="0"/>
          <attvalue for="att2" value="0"/>
          <attvalue for="att3" value="0"/>
          <attvalue for="att4" value="0"/>
          <attvalue for="att5" value="0"/>
          <attvalue for="att6" value="0"/>
          <attvalue for="att7" value="0"/>
          <attvalue for="att8" value="0"/>
          <attvalue for="att9" value="0"/>
          <attvalue for="att10" value="900"/>
          <attvalue for="att11" value="0"/>
          <attvalue for="att12" value="0"/>
          <attvalue for="att13" value="0"/>
          <attvalue for="att14" value="900"/>
        </attvalues>
      </edge>
      <edge id="70" source="32" target="33" weight="1.547964">
        <attvalues>
          <attvalue for="att1" value="0"/>
          <attvalue for="att2" value="0"/>
          <attvalue for="att3" value="0"/>
          <attvalue for="att4" value="0"/>
          <attvalue for="att5" value="0"/>
          <attvalue for="att6" value="0"/>
          <attvalue for="att7" value="0"/>
          <attvalue for="att8" value="0"/>
          <attvalue for="att9" value="0"/>
          <attvalue for="att10" value="900"/>
          <attvalue for="att11" value="0"/>
          <attvalue for="att12" value="0"/>
          <attvalue for="att13" value="65"/>
          <attvalue for="att14" value="902"/>
        </attvalues>
      </edge>
      <edge id="71" source="32" target="491" weight="1.313892">
        <attvalues>
          <attvalue for="att1" value="0"/>
          <attvalue for="att2" value="0"/>
          <attvalue for="att3" value="0"/>
          <attvalue for="att4" value="0"/>
          <attvalue for="att5" value="0"/>
          <attvalue for="att6" value="0"/>
          <attvalue for="att7" value="0"/>
          <attvalue for="att8" value="0"/>
          <attvalue for="att9" value="299"/>
          <attvalue for="att10" value="900"/>
          <attvalue for="att11" value="0"/>
          <attvalue for="att12" value="47"/>
          <attvalue for="att13" value="222"/>
          <attvalue for="att14" value="941"/>
        </attvalues>
      </edge>
      <edge id="72" source="32" target="629" weight="1.226202">
        <attvalues>
          <attvalue for="att1" value="0"/>
          <attvalue for="att2" value="0"/>
          <attvalue for="att3" value="0"/>
          <attvalue for="att4" value="0"/>
          <attvalue for="att5" value="0"/>
          <attvalue for="att6" value="0"/>
          <attvalue for="att7" value="0"/>
          <attvalue for="att8" value="0"/>
          <attvalue for="att9" value="0"/>
          <attvalue for="att10" value="900"/>
          <attvalue for="att11" value="0"/>
          <attvalue for="att12" value="0"/>
          <attvalue for="att13" value="0"/>
          <attvalue for="att14" value="900"/>
        </attvalues>
      </edge>
      <edge id="73" source="33" target="492" weight="5.167008">
        <attvalues>
          <attvalue for="att1" value="0"/>
          <attvalue for="att2" value="0"/>
          <attvalue for="att3" value="0"/>
          <attvalue for="att4" value="0"/>
          <attvalue for="att5" value="0"/>
          <attvalue for="att6" value="0"/>
          <attvalue for="att7" value="0"/>
          <attvalue for="att8" value="0"/>
          <attvalue for="att9" value="0"/>
          <attvalue for="att10" value="900"/>
          <attvalue for="att11" value="0"/>
          <attvalue for="att12" value="54"/>
          <attvalue for="att13" value="82"/>
          <attvalue for="att14" value="905"/>
        </attvalues>
      </edge>
      <edge id="74" source="34" target="124" weight="2.0158">
        <attvalues>
          <attvalue for="att1" value="0"/>
          <attvalue for="att2" value="0"/>
          <attvalue for="att3" value="0"/>
          <attvalue for="att4" value="0"/>
          <attvalue for="att5" value="0"/>
          <attvalue for="att6" value="0"/>
          <attvalue for="att7" value="77"/>
          <attvalue for="att8" value="0"/>
          <attvalue for="att9" value="960"/>
          <attvalue for="att10" value="900"/>
          <attvalue for="att11" value="0"/>
          <attvalue for="att12" value="980"/>
          <attvalue for="att13" value="373"/>
          <attvalue for="att14" value="999"/>
        </attvalues>
      </edge>
      <edge id="75" source="6" target="35" weight="2.441051">
        <attvalues>
          <attvalue for="att1" value="0"/>
          <attvalue for="att2" value="0"/>
          <attvalue for="att3" value="0"/>
          <attvalue for="att4" value="0"/>
          <attvalue for="att5" value="0"/>
          <attvalue for="att6" value="0"/>
          <attvalue for="att7" value="0"/>
          <attvalue for="att8" value="978"/>
          <attvalue for="att9" value="788"/>
          <attvalue for="att10" value="900"/>
          <attvalue for="att11" value="0"/>
          <attvalue for="att12" value="459"/>
          <attvalue for="att13" value="486"/>
          <attvalue for="att14" value="999"/>
        </attvalues>
      </edge>
      <edge id="76" source="7" target="35" weight="4.93557">
        <attvalues>
          <attvalue for="att1" value="0"/>
          <attvalue for="att2" value="0"/>
          <attvalue for="att3" value="0"/>
          <attvalue for="att4" value="0"/>
          <attvalue for="att5" value="0"/>
          <attvalue for="att6" value="0"/>
          <attvalue for="att7" value="0"/>
          <attvalue for="att8" value="999"/>
          <attvalue for="att9" value="686"/>
          <attvalue for="att10" value="900"/>
          <attvalue for="att11" value="0"/>
          <attvalue for="att12" value="456"/>
          <attvalue for="att13" value="553"/>
          <attvalue for="att14" value="999"/>
        </attvalues>
      </edge>
      <edge id="77" source="35" target="37" weight="5.047452">
        <attvalues>
          <attvalue for="att1" value="0"/>
          <attvalue for="att2" value="0"/>
          <attvalue for="att3" value="0"/>
          <attvalue for="att4" value="0"/>
          <attvalue for="att5" value="0"/>
          <attvalue for="att6" value="0"/>
          <attvalue for="att7" value="110"/>
          <attvalue for="att8" value="999"/>
          <attvalue for="att9" value="699"/>
          <attvalue for="att10" value="900"/>
          <attvalue for="att11" value="0"/>
          <attvalue for="att12" value="329"/>
          <attvalue for="att13" value="541"/>
          <attvalue for="att14" value="999"/>
        </attvalues>
      </edge>
      <edge id="78" source="35" target="353" weight="3.438264">
        <attvalues>
          <attvalue for="att1" value="0"/>
          <attvalue for="att2" value="0"/>
          <attvalue for="att3" value="0"/>
          <attvalue for="att4" value="0"/>
          <attvalue for="att5" value="0"/>
          <attvalue for="att6" value="0"/>
          <attvalue for="att7" value="0"/>
          <attvalue for="att8" value="0"/>
          <attvalue for="att9" value="0"/>
          <attvalue for="att10" value="900"/>
          <attvalue for="att11" value="0"/>
          <attvalue for="att12" value="136"/>
          <attvalue for="att13" value="63"/>
          <attvalue for="att14" value="911"/>
        </attvalues>
      </edge>
      <edge id="79" source="35" target="469" weight="1.373019">
        <attvalues>
          <attvalue for="att1" value="0"/>
          <attvalue for="att2" value="0"/>
          <attvalue for="att3" value="0"/>
          <attvalue for="att4" value="0"/>
          <attvalue for="att5" value="0"/>
          <attvalue for="att6" value="0"/>
          <attvalue for="att7" value="65"/>
          <attvalue for="att8" value="0"/>
          <attvalue for="att9" value="0"/>
          <attvalue for="att10" value="900"/>
          <attvalue for="att11" value="0"/>
          <attvalue for="att12" value="397"/>
          <attvalue for="att13" value="130"/>
          <attvalue for="att14" value="944"/>
        </attvalues>
      </edge>
      <edge id="80" source="36" target="37" weight="3.692031">
        <attvalues>
          <attvalue for="att1" value="0"/>
          <attvalue for="att2" value="0"/>
          <attvalue for="att3" value="0"/>
          <attvalue for="att4" value="0"/>
          <attvalue for="att5" value="0"/>
          <attvalue for="att6" value="0"/>
          <attvalue for="att7" value="675"/>
          <attvalue for="att8" value="0"/>
          <attvalue for="att9" value="722"/>
          <attvalue for="att10" value="720"/>
          <attvalue for="att11" value="0"/>
          <attvalue for="att12" value="749"/>
          <attvalue for="att13" value="564"/>
          <attvalue for="att14" value="996"/>
        </attvalues>
      </edge>
      <edge id="81" source="38" target="491" weight="4.082743">
        <attvalues>
          <attvalue for="att1" value="0"/>
          <attvalue for="att2" value="0"/>
          <attvalue for="att3" value="0"/>
          <attvalue for="att4" value="0"/>
          <attvalue for="att5" value="0"/>
          <attvalue for="att6" value="0"/>
          <attvalue for="att7" value="0"/>
          <attvalue for="att8" value="0"/>
          <attvalue for="att9" value="92"/>
          <attvalue for="att10" value="900"/>
          <attvalue for="att11" value="0"/>
          <attvalue for="att12" value="210"/>
          <attvalue for="att13" value="130"/>
          <attvalue for="att14" value="929"/>
        </attvalues>
      </edge>
      <edge id="82" source="39" target="53" weight="2.802715">
        <attvalues>
          <attvalue for="att1" value="0"/>
          <attvalue for="att2" value="0"/>
          <attvalue for="att3" value="0"/>
          <attvalue for="att4" value="0"/>
          <attvalue for="att5" value="0"/>
          <attvalue for="att6" value="0"/>
          <attvalue for="att7" value="0"/>
          <attvalue for="att8" value="576"/>
          <attvalue for="att9" value="0"/>
          <attvalue for="att10" value="900"/>
          <attvalue for="att11" value="0"/>
          <attvalue for="att12" value="214"/>
          <attvalue for="att13" value="0"/>
          <attvalue for="att14" value="963"/>
        </attvalues>
      </edge>
      <edge id="83" source="40" target="240" weight="4.535915">
        <attvalues>
          <attvalue for="att1" value="0"/>
          <attvalue for="att2" value="0"/>
          <attvalue for="att3" value="0"/>
          <attvalue for="att4" value="0"/>
          <attvalue for="att5" value="0"/>
          <attvalue for="att6" value="0"/>
          <attvalue for="att7" value="168"/>
          <attvalue for="att8" value="0"/>
          <attvalue for="att9" value="722"/>
          <attvalue for="att10" value="0"/>
          <attvalue for="att11" value="0"/>
          <attvalue for="att12" value="270"/>
          <attvalue for="att13" value="500"/>
          <attvalue for="att14" value="904"/>
        </attvalues>
      </edge>
      <edge id="84" source="41" target="649" weight="2.793689">
        <attvalues>
          <attvalue for="att1" value="0"/>
          <attvalue for="att2" value="0"/>
          <attvalue for="att3" value="0"/>
          <attvalue for="att4" value="0"/>
          <attvalue for="att5" value="0"/>
          <attvalue for="att6" value="0"/>
          <attvalue for="att7" value="0"/>
          <attvalue for="att8" value="0"/>
          <attvalue for="att9" value="857"/>
          <attvalue for="att10" value="0"/>
          <attvalue for="att11" value="0"/>
          <attvalue for="att12" value="69"/>
          <attvalue for="att13" value="348"/>
          <attvalue for="att14" value="905"/>
        </attvalues>
      </edge>
      <edge id="85" source="4" target="42" weight="10.31352">
        <attvalues>
          <attvalue for="att1" value="0"/>
          <attvalue for="att2" value="0"/>
          <attvalue for="att3" value="0"/>
          <attvalue for="att4" value="0"/>
          <attvalue for="att5" value="0"/>
          <attvalue for="att6" value="0"/>
          <attvalue for="att7" value="0"/>
          <attvalue for="att8" value="0"/>
          <attvalue for="att9" value="0"/>
          <attvalue for="att10" value="900"/>
          <attvalue for="att11" value="0"/>
          <attvalue for="att12" value="92"/>
          <attvalue for="att13" value="78"/>
          <attvalue for="att14" value="908"/>
        </attvalues>
      </edge>
      <edge id="86" source="42" target="50" weight="3.168244">
        <attvalues>
          <attvalue for="att1" value="0"/>
          <attvalue for="att2" value="0"/>
          <attvalue for="att3" value="0"/>
          <attvalue for="att4" value="0"/>
          <attvalue for="att5" value="0"/>
          <attvalue for="att6" value="0"/>
          <attvalue for="att7" value="0"/>
          <attvalue for="att8" value="0"/>
          <attvalue for="att9" value="0"/>
          <attvalue for="att10" value="900"/>
          <attvalue for="att11" value="0"/>
          <attvalue for="att12" value="395"/>
          <attvalue for="att13" value="107"/>
          <attvalue for="att14" value="941"/>
        </attvalues>
      </edge>
      <edge id="87" source="42" target="121" weight="6.085095">
        <attvalues>
          <attvalue for="att1" value="0"/>
          <attvalue for="att2" value="0"/>
          <attvalue for="att3" value="0"/>
          <attvalue for="att4" value="0"/>
          <attvalue for="att5" value="0"/>
          <attvalue for="att6" value="0"/>
          <attvalue for="att7" value="0"/>
          <attvalue for="att8" value="0"/>
          <attvalue for="att9" value="83"/>
          <attvalue for="att10" value="800"/>
          <attvalue for="att11" value="0"/>
          <attvalue for="att12" value="472"/>
          <attvalue for="att13" value="603"/>
          <attvalue for="att14" value="956"/>
        </attvalues>
      </edge>
      <edge id="88" source="42" target="161" weight="9.453552">
        <attvalues>
          <attvalue for="att1" value="0"/>
          <attvalue for="att2" value="0"/>
          <attvalue for="att3" value="0"/>
          <attvalue for="att4" value="0"/>
          <attvalue for="att5" value="0"/>
          <attvalue for="att6" value="0"/>
          <attvalue for="att7" value="0"/>
          <attvalue for="att8" value="0"/>
          <attvalue for="att9" value="124"/>
          <attvalue for="att10" value="900"/>
          <attvalue for="att11" value="0"/>
          <attvalue for="att12" value="180"/>
          <attvalue for="att13" value="173"/>
          <attvalue for="att14" value="932"/>
        </attvalues>
      </edge>
      <edge id="89" source="42" target="209" weight="8.219217">
        <attvalues>
          <attvalue for="att1" value="0"/>
          <attvalue for="att2" value="0"/>
          <attvalue for="att3" value="0"/>
          <attvalue for="att4" value="0"/>
          <attvalue for="att5" value="0"/>
          <attvalue for="att6" value="0"/>
          <attvalue for="att7" value="0"/>
          <attvalue for="att8" value="976"/>
          <attvalue for="att9" value="0"/>
          <attvalue for="att10" value="0"/>
          <attvalue for="att11" value="0"/>
          <attvalue for="att12" value="660"/>
          <attvalue for="att13" value="0"/>
          <attvalue for="att14" value="991"/>
        </attvalues>
      </edge>
      <edge id="90" source="42" target="236" weight="5.82157">
        <attvalues>
          <attvalue for="att1" value="0"/>
          <attvalue for="att2" value="0"/>
          <attvalue for="att3" value="0"/>
          <attvalue for="att4" value="0"/>
          <attvalue for="att5" value="0"/>
          <attvalue for="att6" value="0"/>
          <attvalue for="att7" value="0"/>
          <attvalue for="att8" value="0"/>
          <attvalue for="att9" value="87"/>
          <attvalue for="att10" value="900"/>
          <attvalue for="att11" value="0"/>
          <attvalue for="att12" value="53"/>
          <attvalue for="att13" value="195"/>
          <attvalue for="att14" value="921"/>
        </attvalues>
      </edge>
      <edge id="91" source="42" target="246" weight="2.612898">
        <attvalues>
          <attvalue for="att1" value="0"/>
          <attvalue for="att2" value="0"/>
          <attvalue for="att3" value="0"/>
          <attvalue for="att4" value="0"/>
          <attvalue for="att5" value="0"/>
          <attvalue for="att6" value="0"/>
          <attvalue for="att7" value="0"/>
          <attvalue for="att8" value="0"/>
          <attvalue for="att9" value="0"/>
          <attvalue for="att10" value="900"/>
          <attvalue for="att11" value="0"/>
          <attvalue for="att12" value="0"/>
          <attvalue for="att13" value="0"/>
          <attvalue for="att14" value="900"/>
        </attvalues>
      </edge>
      <edge id="92" source="42" target="272" weight="9.966804">
        <attvalues>
          <attvalue for="att1" value="0"/>
          <attvalue for="att2" value="0"/>
          <attvalue for="att3" value="0"/>
          <attvalue for="att4" value="0"/>
          <attvalue for="att5" value="0"/>
          <attvalue for="att6" value="0"/>
          <attvalue for="att7" value="0"/>
          <attvalue for="att8" value="0"/>
          <attvalue for="att9" value="0"/>
          <attvalue for="att10" value="900"/>
          <attvalue for="att11" value="0"/>
          <attvalue for="att12" value="159"/>
          <attvalue for="att13" value="0"/>
          <attvalue for="att14" value="912"/>
        </attvalues>
      </edge>
      <edge id="93" source="42" target="304" weight="3.145529">
        <attvalues>
          <attvalue for="att1" value="0"/>
          <attvalue for="att2" value="0"/>
          <attvalue for="att3" value="0"/>
          <attvalue for="att4" value="0"/>
          <attvalue for="att5" value="0"/>
          <attvalue for="att6" value="0"/>
          <attvalue for="att7" value="0"/>
          <attvalue for="att8" value="0"/>
          <attvalue for="att9" value="83"/>
          <attvalue for="att10" value="900"/>
          <attvalue for="att11" value="0"/>
          <attvalue for="att12" value="159"/>
          <attvalue for="att13" value="106"/>
          <attvalue for="att14" value="921"/>
        </attvalues>
      </edge>
      <edge id="94" source="42" target="355" weight="1.964616">
        <attvalues>
          <attvalue for="att1" value="0"/>
          <attvalue for="att2" value="0"/>
          <attvalue for="att3" value="0"/>
          <attvalue for="att4" value="0"/>
          <attvalue for="att5" value="0"/>
          <attvalue for="att6" value="0"/>
          <attvalue for="att7" value="0"/>
          <attvalue for="att8" value="812"/>
          <attvalue for="att9" value="0"/>
          <attvalue for="att10" value="0"/>
          <attvalue for="att11" value="0"/>
          <attvalue for="att12" value="813"/>
          <attvalue for="att13" value="0"/>
          <attvalue for="att14" value="963"/>
        </attvalues>
      </edge>
      <edge id="95" source="42" target="369" weight="5.020784">
        <attvalues>
          <attvalue for="att1" value="0"/>
          <attvalue for="att2" value="0"/>
          <attvalue for="att3" value="0"/>
          <attvalue for="att4" value="0"/>
          <attvalue for="att5" value="0"/>
          <attvalue for="att6" value="0"/>
          <attvalue for="att7" value="0"/>
          <attvalue for="att8" value="0"/>
          <attvalue for="att9" value="0"/>
          <attvalue for="att10" value="900"/>
          <attvalue for="att11" value="0"/>
          <attvalue for="att12" value="0"/>
          <attvalue for="att13" value="221"/>
          <attvalue for="att14" value="918"/>
        </attvalues>
      </edge>
      <edge id="96" source="42" target="420" weight="4.147341">
        <attvalues>
          <attvalue for="att1" value="0"/>
          <attvalue for="att2" value="0"/>
          <attvalue for="att3" value="0"/>
          <attvalue for="att4" value="0"/>
          <attvalue for="att5" value="0"/>
          <attvalue for="att6" value="0"/>
          <attvalue for="att7" value="0"/>
          <attvalue for="att8" value="0"/>
          <attvalue for="att9" value="0"/>
          <attvalue for="att10" value="900"/>
          <attvalue for="att11" value="0"/>
          <attvalue for="att12" value="92"/>
          <attvalue for="att13" value="131"/>
          <attvalue for="att14" value="914"/>
        </attvalues>
      </edge>
      <edge id="97" source="42" target="516" weight="2.76991">
        <attvalues>
          <attvalue for="att1" value="0"/>
          <attvalue for="att2" value="0"/>
          <attvalue for="att3" value="0"/>
          <attvalue for="att4" value="0"/>
          <attvalue for="att5" value="0"/>
          <attvalue for="att6" value="0"/>
          <attvalue for="att7" value="0"/>
          <attvalue for="att8" value="808"/>
          <attvalue for="att9" value="0"/>
          <attvalue for="att10" value="900"/>
          <attvalue for="att11" value="0"/>
          <attvalue for="att12" value="859"/>
          <attvalue for="att13" value="0"/>
          <attvalue for="att14" value="997"/>
        </attvalues>
      </edge>
      <edge id="98" source="42" target="589" weight="5.745349">
        <attvalues>
          <attvalue for="att1" value="0"/>
          <attvalue for="att2" value="0"/>
          <attvalue for="att3" value="0"/>
          <attvalue for="att4" value="0"/>
          <attvalue for="att5" value="0"/>
          <attvalue for="att6" value="0"/>
          <attvalue for="att7" value="0"/>
          <attvalue for="att8" value="0"/>
          <attvalue for="att9" value="0"/>
          <attvalue for="att10" value="900"/>
          <attvalue for="att11" value="0"/>
          <attvalue for="att12" value="817"/>
          <attvalue for="att13" value="129"/>
          <attvalue for="att14" value="982"/>
        </attvalues>
      </edge>
      <edge id="99" source="43" target="179" weight="1.442846">
        <attvalues>
          <attvalue for="att1" value="0"/>
          <attvalue for="att2" value="0"/>
          <attvalue for="att3" value="0"/>
          <attvalue for="att4" value="0"/>
          <attvalue for="att5" value="0"/>
          <attvalue for="att6" value="0"/>
          <attvalue for="att7" value="0"/>
          <attvalue for="att8" value="0"/>
          <attvalue for="att9" value="0"/>
          <attvalue for="att10" value="900"/>
          <attvalue for="att11" value="0"/>
          <attvalue for="att12" value="0"/>
          <attvalue for="att13" value="86"/>
          <attvalue for="att14" value="904"/>
        </attvalues>
      </edge>
      <edge id="100" source="43" target="339" weight="1.536835">
        <attvalues>
          <attvalue for="att1" value="0"/>
          <attvalue for="att2" value="284"/>
          <attvalue for="att3" value="0"/>
          <attvalue for="att4" value="0"/>
          <attvalue for="att5" value="0"/>
          <attvalue for="att6" value="0"/>
          <attvalue for="att7" value="307"/>
          <attvalue for="att8" value="0"/>
          <attvalue for="att9" value="0"/>
          <attvalue for="att10" value="900"/>
          <attvalue for="att11" value="0"/>
          <attvalue for="att12" value="141"/>
          <attvalue for="att13" value="226"/>
          <attvalue for="att14" value="960"/>
        </attvalues>
      </edge>
      <edge id="101" source="43" target="531" weight="1.370134">
        <attvalues>
          <attvalue for="att1" value="0"/>
          <attvalue for="att2" value="0"/>
          <attvalue for="att3" value="0"/>
          <attvalue for="att4" value="0"/>
          <attvalue for="att5" value="0"/>
          <attvalue for="att6" value="0"/>
          <attvalue for="att7" value="736"/>
          <attvalue for="att8" value="0"/>
          <attvalue for="att9" value="0"/>
          <attvalue for="att10" value="900"/>
          <attvalue for="att11" value="0"/>
          <attvalue for="att12" value="479"/>
          <attvalue for="att13" value="340"/>
          <attvalue for="att14" value="989"/>
        </attvalues>
      </edge>
      <edge id="102" source="43" target="579" weight="1.717927">
        <attvalues>
          <attvalue for="att1" value="0"/>
          <attvalue for="att2" value="0"/>
          <attvalue for="att3" value="0"/>
          <attvalue for="att4" value="0"/>
          <attvalue for="att5" value="0"/>
          <attvalue for="att6" value="0"/>
          <attvalue for="att7" value="0"/>
          <attvalue for="att8" value="0"/>
          <attvalue for="att9" value="0"/>
          <attvalue for="att10" value="0"/>
          <attvalue for="att11" value="0"/>
          <attvalue for="att12" value="941"/>
          <attvalue for="att13" value="0"/>
          <attvalue for="att14" value="941"/>
        </attvalues>
      </edge>
      <edge id="103" source="45" target="521" weight="3.427985">
        <attvalues>
          <attvalue for="att1" value="0"/>
          <attvalue for="att2" value="0"/>
          <attvalue for="att3" value="0"/>
          <attvalue for="att4" value="0"/>
          <attvalue for="att5" value="0"/>
          <attvalue for="att6" value="0"/>
          <attvalue for="att7" value="0"/>
          <attvalue for="att8" value="0"/>
          <attvalue for="att9" value="0"/>
          <attvalue for="att10" value="900"/>
          <attvalue for="att11" value="0"/>
          <attvalue for="att12" value="125"/>
          <attvalue for="att13" value="64"/>
          <attvalue for="att14" value="910"/>
        </attvalues>
      </edge>
      <edge id="104" source="6" target="47" weight="2.258782">
        <attvalues>
          <attvalue for="att1" value="0"/>
          <attvalue for="att2" value="0"/>
          <attvalue for="att3" value="0"/>
          <attvalue for="att4" value="0"/>
          <attvalue for="att5" value="0"/>
          <attvalue for="att6" value="0"/>
          <attvalue for="att7" value="0"/>
          <attvalue for="att8" value="0"/>
          <attvalue for="att9" value="0"/>
          <attvalue for="att10" value="900"/>
          <attvalue for="att11" value="0"/>
          <attvalue for="att12" value="101"/>
          <attvalue for="att13" value="0"/>
          <attvalue for="att14" value="906"/>
        </attvalues>
      </edge>
      <edge id="105" source="37" target="47" weight="4.538341">
        <attvalues>
          <attvalue for="att1" value="0"/>
          <attvalue for="att2" value="0"/>
          <attvalue for="att3" value="0"/>
          <attvalue for="att4" value="0"/>
          <attvalue for="att5" value="0"/>
          <attvalue for="att6" value="0"/>
          <attvalue for="att7" value="0"/>
          <attvalue for="att8" value="0"/>
          <attvalue for="att9" value="0"/>
          <attvalue for="att10" value="900"/>
          <attvalue for="att11" value="0"/>
          <attvalue for="att12" value="101"/>
          <attvalue for="att13" value="0"/>
          <attvalue for="att14" value="906"/>
        </attvalues>
      </edge>
      <edge id="106" source="47" target="353" weight="3.44695">
        <attvalues>
          <attvalue for="att1" value="0"/>
          <attvalue for="att2" value="0"/>
          <attvalue for="att3" value="0"/>
          <attvalue for="att4" value="0"/>
          <attvalue for="att5" value="0"/>
          <attvalue for="att6" value="0"/>
          <attvalue for="att7" value="0"/>
          <attvalue for="att8" value="0"/>
          <attvalue for="att9" value="0"/>
          <attvalue for="att10" value="900"/>
          <attvalue for="att11" value="0"/>
          <attvalue for="att12" value="502"/>
          <attvalue for="att13" value="0"/>
          <attvalue for="att14" value="948"/>
        </attvalues>
      </edge>
      <edge id="107" source="47" target="469" weight="1.380946">
        <attvalues>
          <attvalue for="att1" value="0"/>
          <attvalue for="att2" value="0"/>
          <attvalue for="att3" value="0"/>
          <attvalue for="att4" value="0"/>
          <attvalue for="att5" value="0"/>
          <attvalue for="att6" value="0"/>
          <attvalue for="att7" value="0"/>
          <attvalue for="att8" value="992"/>
          <attvalue for="att9" value="0"/>
          <attvalue for="att10" value="900"/>
          <attvalue for="att11" value="0"/>
          <attvalue for="att12" value="514"/>
          <attvalue for="att13" value="93"/>
          <attvalue for="att14" value="999"/>
        </attvalues>
      </edge>
      <edge id="108" source="47" target="629" weight="2.03921">
        <attvalues>
          <attvalue for="att1" value="0"/>
          <attvalue for="att2" value="0"/>
          <attvalue for="att3" value="0"/>
          <attvalue for="att4" value="0"/>
          <attvalue for="att5" value="0"/>
          <attvalue for="att6" value="0"/>
          <attvalue for="att7" value="0"/>
          <attvalue for="att8" value="0"/>
          <attvalue for="att9" value="0"/>
          <attvalue for="att10" value="900"/>
          <attvalue for="att11" value="0"/>
          <attvalue for="att12" value="108"/>
          <attvalue for="att13" value="0"/>
          <attvalue for="att14" value="906"/>
        </attvalues>
      </edge>
      <edge id="109" source="20" target="48" weight="1.620881">
        <attvalues>
          <attvalue for="att1" value="0"/>
          <attvalue for="att2" value="0"/>
          <attvalue for="att3" value="0"/>
          <attvalue for="att4" value="0"/>
          <attvalue for="att5" value="0"/>
          <attvalue for="att6" value="0"/>
          <attvalue for="att7" value="0"/>
          <attvalue for="att8" value="0"/>
          <attvalue for="att9" value="0"/>
          <attvalue for="att10" value="900"/>
          <attvalue for="att11" value="0"/>
          <attvalue for="att12" value="0"/>
          <attvalue for="att13" value="0"/>
          <attvalue for="att14" value="900"/>
        </attvalues>
      </edge>
      <edge id="110" source="44" target="48" weight="2.631333">
        <attvalues>
          <attvalue for="att1" value="0"/>
          <attvalue for="att2" value="0"/>
          <attvalue for="att3" value="0"/>
          <attvalue for="att4" value="0"/>
          <attvalue for="att5" value="0"/>
          <attvalue for="att6" value="0"/>
          <attvalue for="att7" value="0"/>
          <attvalue for="att8" value="0"/>
          <attvalue for="att9" value="105"/>
          <attvalue for="att10" value="900"/>
          <attvalue for="att11" value="0"/>
          <attvalue for="att12" value="211"/>
          <attvalue for="att13" value="97"/>
          <attvalue for="att14" value="927"/>
        </attvalues>
      </edge>
      <edge id="111" source="48" target="55" weight="3.402075">
        <attvalues>
          <attvalue for="att1" value="0"/>
          <attvalue for="att2" value="0"/>
          <attvalue for="att3" value="0"/>
          <attvalue for="att4" value="0"/>
          <attvalue for="att5" value="0"/>
          <attvalue for="att6" value="0"/>
          <attvalue for="att7" value="0"/>
          <attvalue for="att8" value="0"/>
          <attvalue for="att9" value="0"/>
          <attvalue for="att10" value="900"/>
          <attvalue for="att11" value="0"/>
          <attvalue for="att12" value="235"/>
          <attvalue for="att13" value="0"/>
          <attvalue for="att14" value="920"/>
        </attvalues>
      </edge>
      <edge id="112" source="48" target="71" weight="1.565274">
        <attvalues>
          <attvalue for="att1" value="0"/>
          <attvalue for="att2" value="0"/>
          <attvalue for="att3" value="0"/>
          <attvalue for="att4" value="0"/>
          <attvalue for="att5" value="0"/>
          <attvalue for="att6" value="0"/>
          <attvalue for="att7" value="0"/>
          <attvalue for="att8" value="0"/>
          <attvalue for="att9" value="0"/>
          <attvalue for="att10" value="900"/>
          <attvalue for="att11" value="0"/>
          <attvalue for="att12" value="0"/>
          <attvalue for="att13" value="0"/>
          <attvalue for="att14" value="900"/>
        </attvalues>
      </edge>
      <edge id="113" source="48" target="85" weight="2.253447">
        <attvalues>
          <attvalue for="att1" value="0"/>
          <attvalue for="att2" value="0"/>
          <attvalue for="att3" value="0"/>
          <attvalue for="att4" value="0"/>
          <attvalue for="att5" value="0"/>
          <attvalue for="att6" value="0"/>
          <attvalue for="att7" value="0"/>
          <attvalue for="att8" value="0"/>
          <attvalue for="att9" value="0"/>
          <attvalue for="att10" value="900"/>
          <attvalue for="att11" value="0"/>
          <attvalue for="att12" value="92"/>
          <attvalue for="att13" value="0"/>
          <attvalue for="att14" value="905"/>
        </attvalues>
      </edge>
      <edge id="114" source="48" target="198" weight="4.094854">
        <attvalues>
          <attvalue for="att1" value="0"/>
          <attvalue for="att2" value="0"/>
          <attvalue for="att3" value="0"/>
          <attvalue for="att4" value="0"/>
          <attvalue for="att5" value="0"/>
          <attvalue for="att6" value="0"/>
          <attvalue for="att7" value="0"/>
          <attvalue for="att8" value="0"/>
          <attvalue for="att9" value="0"/>
          <attvalue for="att10" value="900"/>
          <attvalue for="att11" value="0"/>
          <attvalue for="att12" value="243"/>
          <attvalue for="att13" value="212"/>
          <attvalue for="att14" value="935"/>
        </attvalues>
      </edge>
      <edge id="115" source="48" target="619" weight="2.789406">
        <attvalues>
          <attvalue for="att1" value="0"/>
          <attvalue for="att2" value="0"/>
          <attvalue for="att3" value="0"/>
          <attvalue for="att4" value="0"/>
          <attvalue for="att5" value="0"/>
          <attvalue for="att6" value="0"/>
          <attvalue for="att7" value="0"/>
          <attvalue for="att8" value="883"/>
          <attvalue for="att9" value="0"/>
          <attvalue for="att10" value="900"/>
          <attvalue for="att11" value="0"/>
          <attvalue for="att12" value="649"/>
          <attvalue for="att13" value="107"/>
          <attvalue for="att14" value="995"/>
        </attvalues>
      </edge>
      <edge id="116" source="48" target="650" weight="2.867979">
        <attvalues>
          <attvalue for="att1" value="0"/>
          <attvalue for="att2" value="0"/>
          <attvalue for="att3" value="0"/>
          <attvalue for="att4" value="0"/>
          <attvalue for="att5" value="0"/>
          <attvalue for="att6" value="0"/>
          <attvalue for="att7" value="0"/>
          <attvalue for="att8" value="581"/>
          <attvalue for="att9" value="0"/>
          <attvalue for="att10" value="900"/>
          <attvalue for="att11" value="0"/>
          <attvalue for="att12" value="241"/>
          <attvalue for="att13" value="145"/>
          <attvalue for="att14" value="969"/>
        </attvalues>
      </edge>
      <edge id="117" source="49" target="373" weight="1.953287">
        <attvalues>
          <attvalue for="att1" value="0"/>
          <attvalue for="att2" value="0"/>
          <attvalue for="att3" value="0"/>
          <attvalue for="att4" value="0"/>
          <attvalue for="att5" value="0"/>
          <attvalue for="att6" value="0"/>
          <attvalue for="att7" value="0"/>
          <attvalue for="att8" value="607"/>
          <attvalue for="att9" value="74"/>
          <attvalue for="att10" value="0"/>
          <attvalue for="att11" value="0"/>
          <attvalue for="att12" value="933"/>
          <attvalue for="att13" value="0"/>
          <attvalue for="att14" value="973"/>
        </attvalues>
      </edge>
      <edge id="118" source="46" target="50" weight="1.254217">
        <attvalues>
          <attvalue for="att1" value="0"/>
          <attvalue for="att2" value="0"/>
          <attvalue for="att3" value="0"/>
          <attvalue for="att4" value="0"/>
          <attvalue for="att5" value="0"/>
          <attvalue for="att6" value="0"/>
          <attvalue for="att7" value="0"/>
          <attvalue for="att8" value="808"/>
          <attvalue for="att9" value="0"/>
          <attvalue for="att10" value="0"/>
          <attvalue for="att11" value="0"/>
          <attvalue for="att12" value="942"/>
          <attvalue for="att13" value="198"/>
          <attvalue for="att14" value="990"/>
        </attvalues>
      </edge>
      <edge id="119" source="50" target="397" weight="1.90535">
        <attvalues>
          <attvalue for="att1" value="0"/>
          <attvalue for="att2" value="0"/>
          <attvalue for="att3" value="0"/>
          <attvalue for="att4" value="0"/>
          <attvalue for="att5" value="0"/>
          <attvalue for="att6" value="0"/>
          <attvalue for="att7" value="0"/>
[truncated: 974,651 more chars]
