# Supplementary material for: FoxP2 isoforms delineate spatiotemporal transcriptional networks for vocal learning in the zebra finch
Source: eLife. 2018 Jan 23;7:e30649. doi: 10.7554/eLife.30649 (PMC5826274; doi:10.7554/eLife.30649)
Supplement: Supplementary file 1. — (A) xlsx table summarizing all gene level Area X and VSP network data for the juvenile birds presented in this study. Area X connectivity data in the adult network are included (Hilliard et al., 2012a). Columns are sortable using Microsoft Excel and defined as follows: [A] Gene symbol as annotated by NCBI Taeniopygia guttata genome assembly 3.2.4 annotation release 103. [B] Human homolog of the zebra finch genes in column A, as dictated by NCBI. [C] Gene’s module assignment in the Area X overall network. NA implies the gene was in the VSP but not the Area X network. [D-E] Gene kIN and kTotal for juvenile Area X. [F-G] Gene kIN and kTotal for juvenile VSP. [H-I] Gene kIN and kTotal for adult Area X. [J-S] Gene significances (‘gs’) and q value for each gene-behavior trait relationship using Area X expression data. [T-BK] Module membership (‘MM’) as defined by correlation between the gene’s expression profile across all samples and a module’s eigengene and p-value for the correlation. [BL] Gene’s module assignment in the VSP network. [BM-BT] Same as columns J through S except using VSP expression data. [file elife-30649-supp1.xlsx]

## Sheet: supplementaryTable1
gene	humanHomolog	module.x	kIN.x	kTotal.x	kIN.v	kTotal.v	kIN.x.adult	kTotal.x.adult	gs.n.motifs.x	q.gs.n.motifs.x	gs.tutor.pct.learning.x	q.gs.tutor.pct.learning.x	gs.ns.ud.entropy.effect	q.gs.ns.ud.entropy.effect	gs.motif.identity.x	q.gs.motif.identity.x	gs.motifs.adult	q.gs.motifs.adult	MMblack	p.MM.black	MMblue	p.MM.blue	MMbrown	p.MM.brown	MMcyan	p.MM.cyan	MMdarkgreen	p.MM.darkgreen	MMdarkgrey	p.MM.darkgrey	MMdarkred	p.MM.darkred	MMdarkturquoise	p.MM.darkturquoise	MMgreen	p.MM.green	MMgreenyellow	p.MM.greenyellow	MMgrey	p.MM.grey	MMgrey60	p.MM.grey60	MMlightgreen	p.MM.lightgreen	MMmagenta	p.MM.magenta	MMmidnightblue	p.MM.midnightblue	MMorange
AAAS	AAAS	NA	NA	NA	0.0930556	0.101468	NA	NA	NA	NA	NA	NA	NA	NA	NA	NA	NA	NA	NA	NA	NA	NA	NA	NA	NA	NA	NA	NA	NA	NA	NA	NA	NA	NA	NA	NA	NA	NA	NA	NA	NA	NA	NA	NA	NA	NA	NA	NA	NA
AADAT	AADAT	midnightblue	0.225005	0.0677747	0.138402	0.134115	NA	NA	-0.0569	0.689866	0.072	0.727601	0.133	0.27455	0.297	0.572447	NA	NA	-0.00128317	0.99584	-0.145788	0.55149	-0.146137	0.550527	0.301769	0.20926	-0.253826	0.294369	0.470506	0.0420488	-0.239085	0.324236	-0.559653	0.0127159	0.158508	0.5169	-0.535314	0.0181808	0.157098	0.520682	0.571217	0.0106296	-0.59018	0.00781244	-0.15439	0.527984	0.609305	0.00561822	-0.206974
AAED1	AAED1	NA	NA	NA	0.484132	0.280838	NA	NA	NA	NA	NA	NA	NA	NA	NA	NA	NA	NA	NA	NA	NA	NA	NA	NA	NA	NA	NA	NA	NA	NA	NA	NA	NA	NA	NA	NA	NA	NA	NA	NA	NA	NA	NA	NA	NA	NA	NA	NA	NA
AAGAB	AAGAB	white	0.159612	0.0924332	0.18902	0.103612	0.0550493	0.0564942	-0.14	0.610925	-0.02	0.764017	-0.343	0.11352	-0.123	0.729691	0.261	0.327	0.0999759	0.683844	-0.0578099	0.81415	0.197746	0.41708	-0.186391	0.444846	0.134979	0.581668	-0.464108	0.0453175	0.0166833	0.945954	-0.0918529	0.708413	-0.10104	0.680647	0.0587752	0.811099	0.478435	0.038253	-0.579808	0.00926632	0.275286	0.253998	-0.121737	0.619565	-0.0339971	0.890107	0.389133
AAK1	AAK1	NA	NA	NA	0.410013	0.269797	NA	NA	NA	NA	NA	NA	NA	NA	NA	NA	NA	NA	NA	NA	NA	NA	NA	NA	NA	NA	NA	NA	NA	NA	NA	NA	NA	NA	NA	NA	NA	NA	NA	NA	NA	NA	NA	NA	NA	NA	NA	NA	NA
AAMP	AAMP	greenyellow	0.581317	0.204735	NA	NA	0.235777	0.108774	-0.476	0.198476	0.52	0.324626	-0.49	0.0436462	0.137	0.715931	0.537	0.0235	0.424085	0.0703634	-0.393591	0.0954673	-0.181529	0.457021	-0.288503	0.230971	-0.0770138	0.753999	-0.227456	0.349012	0.632388	0.00366864	0.386808	0.101839	0.250509	0.300938	0.821953	1.58e-05	0.101204	0.680156	-0.591383	0.0076566	0.749918	0.000217914	0.0836044	0.733646	-0.703774	0.000772164	0.375063
AARS	AARS	white	0.686695	0.330549	0.791673	0.18096	0.727037	0.293923	-0.233	0.50061	0.044	0.749428	-0.125	0.281175	-0.126	0.727154	-0.0798	0.617	0.0260628	0.915654	-0.0349258	0.887123	0.501992	0.0285191	-0.0839553	0.732567	0.216475	0.373384	-0.755695	0.000182545	-0.267032	0.269088	0.286156	0.234958	-0.563581	0.0119732	0.325063	0.17448	-0.233723	0.335528	-0.634564	0.00351818	0.557295	0.0131791	-0.0986808	0.687742	-0.30881	0.198302	0.548771
AARS2	AARS2	red	0.4829	0.3129	0.436049	0.214316	0.235053	0.117486	-0.405	0.280031	0.149	0.663486	-0.207	0.213657	-0.0909	0.753353	-0.593	0.00983	0.063189	0.797185	-0.0528974	0.829712	0.289249	0.229713	-0.355751	0.134962	0.248499	0.304961	-0.610887	0.00546201	0.241142	0.319963	0.0890761	0.716876	-0.238423	0.325616	0.325109	0.174416	0.107913	0.660128	-0.787402	6.3e-05	0.729212	0.000396431	0.172151	0.480974	-0.33582	0.15983	0.431118
AARSD1	AARSD1	NA	NA	NA	0.131112	0.042776	NA	NA	NA	NA	NA	NA	NA	NA	NA	NA	NA	NA	NA	NA	NA	NA	NA	NA	NA	NA	NA	NA	NA	NA	NA	NA	NA	NA	NA	NA	NA	NA	NA	NA	NA	NA	NA	NA	NA	NA	NA	NA	NA
AASDH	AASDH	black	0.162839	0.116826	NA	NA	0.735425	0.716745	-0.474	0.200094	0.498	0.33899	-0.308	0.136493	0.346	0.517083	-0.0411	0.659	0.618776	0.00473536	-0.684458	0.00122675	-0.333001	0.163585	0.340694	0.153478	-0.598211	0.00681896	0.199091	0.413854	0.127481	0.603007	0.0250787	0.918829	0.219171	0.367312	0.400062	0.0896646	-0.123812	0.613561	0.192276	0.430338	0.223418	0.357866	-0.2979	0.215447	-0.18265	0.4542	0.439276
AASDHPPT	AASDHPPT	green	0.0516149	0.0759104	0.233858	0.226869	NA	NA	-0.0319	0.708488	0.544	0.304804	0.00672	0.376038	0.567	0.349003	NA	NA	0.198679	0.414841	-0.102931	0.674981	-0.511652	0.0251394	-0.372965	0.115784	-0.267625	0.267985	0.0919913	0.707992	0.488008	0.0340288	-0.287172	0.233227	0.527912	0.0201684	0.212684	0.382012	-0.17947	0.462228	-0.0588013	0.811017	0.204811	0.400285	-0.149291	0.541862	-0.0737601	0.764105	-0.156744
AATF	AATF	blue	0.283731	0.130306	0.195788	0.066464	0.186219	0.0559167	0.424	0.255351	0.0744	0.725594	0.177	0.237282	-0.232	0.630258	0.0754	0.622	-0.690193	0.00107303	0.716744	0.000554452	0.33218	0.164689	-0.656346	0.00227252	0.609624	0.00558646	-0.456067	0.049697	-0.0116578	0.962221	0.0434738	0.859732	-0.290183	0.228145	-0.0920636	0.707772	-0.217937	0.370085	-0.494608	0.0313338	0.0131042	0.957537	0.231132	0.341066	0.00766399	0.975159	-0.396058
ABAT	ABAT	cyan	0.394246	0.119229	0.314617	0.146189	0.165222	0.0829357	-0.254	0.478624	-0.264	0.555361	0.0805	0.316819	0.0645	0.770625	0.0916	0.602	0.241699	0.318813	-0.415592	0.076795	0.0789432	0.748024	0.803029	3.48e-05	-0.243768	0.314559	0.477295	0.0387819	-0.356558	0.134017	0.224337	0.35584	-0.0954902	0.697376	-0.0288563	0.906649	-0.0202769	0.934335	0.592338	0.00753464	-0.365021	0.124377	-0.0376532	0.878369	-0.0758862	0.757497	0.174662
ABCA2	ABCA2	white	0.417176	0.323495	NA	NA	0.231008	0.155981	-0.429	0.250292	-0.182	0.632247	0.216	0.205467	0.0497	0.779264	-0.0753	0.622	0.0688786	0.779336	-0.245767	0.310483	0.779003	8.49e-05	0.339218	0.155383	0.286533	0.234314	-0.489836	0.0332648	-0.473909	0.0403859	0.355488	0.135272	-0.698893	0.000870848	0.178996	0.46343	0.103794	0.6724	-0.504748	0.0275206	0.509027	0.0260247	0.0808296	0.742195	-0.347852	0.14447	0.663281
ABCA3	ABCA3	brown	0.71685	0.319	0.964039	0.500642	0.115613	0.108227	0.123	0.630223	-0.323	0.495631	0.773	0.00208963	-0.0777	0.76294	0.0772	0.62	-0.650114	0.00258398	0.330102	0.167508	0.87595	8.89e-07	0.101301	0.679865	0.785544	6.73e-05	-0.179206	0.462896	-0.486366	0.0347263	0.304282	0.205305	-0.700383	0.000839653	-0.213746	0.379585	0.0356845	0.884687	-0.171978	0.481424	-0.0750406	0.760123	0.542019	0.0165174	-0.0887388	0.717907	-0.164499
ABCA5	ABCA5	brown	0.263429	0.130541	NA	NA	NA	NA	0.28	0.440978	-0.347	0.470529	0.465	0.0522902	-0.199	0.660279	NA	NA	-0.489245	0.0335103	0.329774	0.167957	0.732561	0.000361172	0.114447	0.640834	0.572494	0.0104174	-0.279654	0.246233	-0.489598	0.0333637	0.37434	0.114342	-0.682809	0.00127421	-0.0994979	0.685282	-0.19919	0.413616	-0.179896	0.461147	0.000451302	0.998537	0.359492	0.130617	-0.146449	0.549667	-0.0421521
ABCB1	ABCB1	NA	NA	NA	0.37147	0.156125	NA	NA	NA	NA	NA	NA	NA	NA	NA	NA	NA	NA	NA	NA	NA	NA	NA	NA	NA	NA	NA	NA	NA	NA	NA	NA	NA	NA	NA	NA	NA	NA	NA	NA	NA	NA	NA	NA	NA	NA	NA	NA	NA
ABCB10	ABCB10	pink	0.112719	0.230712	0.57469	0.525734	NA	NA	-0.0577	0.689254	0.0262	0.759444	-0.898	5.28e-05	-0.0464	0.780596	NA	NA	0.652147	0.0024787	-0.371121	0.11774	-0.707547	0.000702487	0.128552	0.599939	-0.724308	0.000453294	0.108045	0.659736	0.240442	0.321414	-0.251568	0.298831	0.532895	0.0188125	0.190071	0.435745	0.246955	0.308074	0.184412	0.449781	-0.0497784	0.839625	-0.630468	0.00380582	0.0630797	0.797529	0.281366
ABCB6	ABCB6	white	0.246148	0.199405	0.227189	0.0982993	NA	NA	-0.402	0.284169	0.0685	0.730501	-0.604	0.0157992	-0.254	0.612139	NA	NA	0.355993	0.134678	-0.358656	0.13158	0.240381	0.321539	0.0063349	0.979466	0.0531131	0.829028	-0.471167	0.041722	0.0679774	0.782156	0.310569	0.195625	-0.188396	0.439874	0.468119	0.0432465	0.477793	0.03855	-0.634234	0.00354064	0.574798	0.010043	-0.0709736	0.772789	-0.439848	0.059502	0.681764
ABCB7	ABCB7	NA	NA	NA	0.217267	0.0944121	NA	NA	NA	NA	NA	NA	NA	NA	NA	NA	NA	NA	NA	NA	NA	NA	NA	NA	NA	NA	NA	NA	NA	NA	NA	NA	NA	NA	NA	NA	NA	NA	NA	NA	NA	NA	NA	NA	NA	NA	NA	NA	NA
ABCB9	ABCB9	darkgreen	0.312566	0.196556	0.805994	0.387883	NA	NA	0.219	0.521906	-0.479	0.350761	0.312	0.133636	-0.58	0.336826	NA	NA	-0.608713	0.00567762	0.526113	0.0206768	0.682042	0.0012968	-0.157655	0.519187	0.771541	0.000109489	-0.336208	0.159317	-0.251102	0.299756	0.39555	0.0936828	-0.569904	0.0108517	-0.0538918	0.826557	0.027462	0.911142	-0.312029	0.19342	0.130901	0.593234	0.613927	0.00517196	-0.221013	0.363197	-0.17683
ABCC1	ABCC1	NA	NA	NA	0.327811	0.112058	NA	NA	NA	NA	NA	NA	NA	NA	NA	NA	NA	NA	NA	NA	NA	NA	NA	NA	NA	NA	NA	NA	NA	NA	NA	NA	NA	NA	NA	NA	NA	NA	NA	NA	NA	NA	NA	NA	NA	NA	NA	NA	NA
ABCC10	ABCC10	red	0.0481895	0.0388663	NA	NA	NA	NA	-0.148	0.602213	0.0788	0.722708	-0.139	0.268796	-0.342	0.523542	NA	NA	0.0552722	0.822181	-0.035284	0.885973	0.137419	0.574796	-0.250497	0.300961	0.190025	0.435856	-0.314991	0.189001	0.148456	0.54415	0.419489	0.0737922	-0.0657059	0.789277	0.40141	0.0884883	0.0680859	0.781816	-0.445843	0.0557217	0.398703	0.0908608	0.0737496	0.764138	-0.34022	0.154088	0.213839
ABCC4	ABCC4	NA	NA	NA	0.254526	0.318632	NA	NA	NA	NA	NA	NA	NA	NA	NA	NA	NA	NA	NA	NA	NA	NA	NA	NA	NA	NA	NA	NA	NA	NA	NA	NA	NA	NA	NA	NA	NA	NA	NA	NA	NA	NA	NA	NA	NA	NA	NA	NA	NA
ABCC5	ABCC11	black	0.747543	0.458988	NA	NA	0.551337	0.219784	-0.71	0.0390997	0.0462	0.748982	-0.598	0.0167104	0.0762	0.763139	-0.748	0.000376	0.893337	2.62e-07	-0.803158	3.47e-05	-0.525542	0.0208401	0.429317	0.0666067	-0.825662	1.34e-05	0.122887	0.616234	0.171092	0.48372	-0.13441	0.583277	0.309683	0.19697	0.324489	0.175288	0.164506	0.500951	0.194992	0.423728	0.290074	0.228327	-0.555151	0.0136117	-0.145001	0.553662	0.656239
ABCC8	ABCC8	green	0.154925	0.206516	0.354601	0.0455972	NA	NA	0.0518	0.694754	0.218	0.597272	0.143	0.265638	0.592	0.329574	NA	NA	0.191891	0.431279	-0.252487	0.29701	-0.597103	0.00694959	0.0537347	0.827055	-0.404559	0.0857864	0.688885	0.0011066	0.408325	0.0826349	-0.479759	0.0376459	0.640935	0.00310645	-0.211004	0.385872	0.221266	0.362634	0.492675	0.0321052	-0.257365	0.287457	-0.0232463	0.924743	0.251464	0.299036	-0.361587
ABCC9	ABCC9	white	0.0760298	0.0752878	NA	NA	NA	NA	-0.0991	0.651028	0.3	0.513617	-0.251	0.178225	-0.205	0.652457	NA	NA	0.276067	0.252597	-0.124498	0.611581	-0.0105894	0.965681	-0.283732	0.239122	-0.0273043	0.911651	-0.464839	0.0449346	0.163838	0.502718	0.27987	0.245852	-0.0578245	0.814103	0.500833	0.0289471	0.0553923	0.821801	-0.531378	0.0192174	0.576893	0.00971205	-0.148467	0.544119	-0.405945	0.0846167	0.394115
ABCD2	ABCD2	black	0.307428	0.22684	0.368253	0.173051	0.241775	0.107363	-0.335	0.371224	0.381	0.435508	-0.449	0.0588211	0.285	0.583435	-0.22	0.4	0.706484	0.000721558	-0.518375	0.022979	-0.5006	0.029034	0.0816116	0.739783	-0.716761	0.000554198	-0.154596	0.527428	0.164583	0.500748	-0.0802141	0.744096	0.30971	0.196929	0.371395	0.117448	-0.22727	0.349417	-0.0512336	0.834997	0.341648	0.152256	-0.637412	0.0033289	-0.0965248	0.694247	0.550972
ABCD3	ABCD3	pink	0.241097	0.408978	0.815141	0.857338	0.682923	0.630267	-0.113	0.641538	0.242	0.576735	-0.788	0.00153475	-0.00167	0.806082	0.167	0.492	0.621968	0.00446492	-0.32779	0.170684	-0.736894	0.000319516	-0.187999	0.440857	-0.518081	0.0230705	0.0679374	0.782282	0.448238	0.0542629	-0.121621	0.619901	0.739904	0.00029304	0.376358	0.112246	0.294516	0.220958	-0.044207	0.857389	0.104117	0.671432	-0.564416	0.0118201	-0.162216	0.507014	0.155637
ABCE1	ABCE1	blue	0.0635667	0.0413102	0.549282	0.665953	0.39018	0.214871	0.545	0.131969	0.137	0.674363	0.0457	0.345024	-0.0511	0.779264	0.604	0.0082	-0.327485	0.171105	0.476485	0.0391612	-0.0801882	0.744175	-0.50048	0.0290788	0.115495	0.637759	-0.204005	0.402183	-0.0165166	0.946493	-0.395733	0.0935169	0.065679	0.789361	-0.391454	0.0974428	0.0383301	0.876198	-0.152722	0.532506	-0.210768	0.386416	-0.161903	0.507844	0.511553	0.0251722	-0.315924
ABCF2	ABCF2	white	0.549665	0.27863	0.174757	0.10774	0.924008	0.519236	-0.105	0.647449	-0.0918	0.715164	-0.603	0.0159147	-0.506	0.400667	0.0935	0.6	-0.0850934	0.729071	0.269826	0.263919	0.216192	0.374024	-0.485925	0.0349157	0.183778	0.451367	-0.887063	4.17e-07	-0.00107633	0.996511	-0.160362	0.511944	-0.346549	0.146081	0.0988225	0.687315	-0.00902369	0.970753	-0.72573	0.000436144	0.503568	0.0279447	-0.124831	0.610624	0.0513372	0.834668	0.335949
ABCF3	ABCF3	white	0.812769	0.493746	0.498635	0.296249	NA	NA	-0.216	0.52509	0.0375	0.754547	-0.482	0.0465578	-0.419	0.447084	NA	NA	-0.0407376	0.868484	0.12042	0.623387	0.453288	0.0512826	-0.338256	0.156633	0.310731	0.195379	-0.857389	2.72e-06	0.0109681	0.964455	0.273665	0.256919	-0.522699	0.0216689	0.389949	0.0988514	-0.116468	0.634909	-0.849617	4.16e-06	0.720278	0.000505042	0.109678	0.654895	-0.348437	0.14375	0.502471
ABCG1	ABCG1	black	0.578486	0.362706	0.188293	0.0439563	NA	NA	-0.638	0.0653566	-0.0172	0.765333	-0.461	0.0541827	0.09	0.753612	NA	NA	0.834928	8.71e-06	-0.833663	9.26e-06	-0.173668	0.477058	0.55255	0.0141521	-0.544872	0.0158477	0.0318225	0.8971	-0.0685399	0.780396	0.208627	0.39137	0.140465	0.566264	0.394842	0.0943249	0.334969	0.160957	0.0275673	0.910803	0.301282	0.210033	-0.473136	0.0407592	-0.365935	0.123366	0.785044
ABCG4	ABCG4	brown	0.284901	0.129551	0.390419	0.15929	0.695393	0.743553	0.0498	0.695519	-0.252	0.569897	0.623	0.0130997	0.122	0.730511	0.0441	0.656	-0.419618	0.0736939	0.132614	0.588365	0.719006	0.000522381	0.115341	0.638211	0.575072	0.00999924	-0.205282	0.399178	-0.352397	0.138944	0.184465	0.44965	-0.560777	0.0124996	-0.148868	0.543019	0.233448	0.336113	-0.270217	0.2632	0.00609186	0.980253	0.344449	0.148705	-0.0614113	0.802782	0.0355372
ABHD10	ABHD10	NA	NA	NA	0.44845	0.300994	NA	NA	NA	NA	NA	NA	NA	NA	NA	NA	NA	NA	NA	NA	NA	NA	NA	NA	NA	NA	NA	NA	NA	NA	NA	NA	NA	NA	NA	NA	NA	NA	NA	NA	NA	NA	NA	NA	NA	NA	NA	NA	NA
ABHD12	ABHD12	red	0.379694	0.258846	NA	NA	0.215383	0.104531	0.0282	0.712087	0.293	0.520095	-0.101	0.300626	-0.0736	0.763387	-0.404	0.112	0.0271067	0.912288	0.107476	0.661427	0.0768325	0.754561	-0.602486	0.00633364	0.222182	0.3606	-0.597535	0.00689843	0.414183	0.0779028	0.35041	0.141341	-0.051931	0.832781	0.553681	0.0139151	-0.124163	0.61255	-0.803887	3.37e-05	0.78787	6.19e-05	0.117313	0.632438	-0.464339	0.0451963	0.252615
ABHD13	ABHD13	darkred	0.328275	0.14273	0.21697	0.144067	0.0778362	0.123579	0.141	0.610701	0.348	0.469832	-0.157	0.253649	0.378	0.495232	0.51	0.0342	0.217597	0.370849	-0.0426375	0.862405	-0.559725	0.0127019	-0.401811	0.0881412	-0.170541	0.48515	0.207269	0.394529	0.744351	0.000257343	0.285689	0.235757	0.614705	0.00509978	0.555691	0.0135018	-0.23147	0.34034	-0.112537	0.64645	0.366651	0.122578	0.106398	0.664632	-0.505653	0.0271985	-0.212466
ABHD17A	ABHD17A	darkgreen	0.501293	0.305135	0.919121	0.557861	0.182716	0.0852908	0.584	0.103823	-0.291	0.521632	0.613	0.0144472	-0.372	0.497894	0.497	0.0402	-0.857759	2.67e-06	0.809416	2.7e-05	0.63493	0.00349336	-0.298209	0.214949	0.789722	5.79e-05	-0.321825	0.179063	-0.40407	0.0862019	0.205072	0.399672	-0.53734	0.0176646	-0.29831	0.214786	-0.373262	0.115471	-0.16488	0.499967	-0.213849	0.379348	0.456497	0.0494548	0.112836	0.645571	-0.486689
ABHD17B	ABHD17B	darkgrey	0.395964	0.348292	0.765435	0.809459	NA	NA	0.361	0.338521	0.358	0.457894	0.353	0.107957	0.56	0.358777	NA	NA	-0.0528397	0.829895	0.0564356	0.818497	-0.56684	0.0113841	-0.181695	0.456602	-0.0889744	0.717187	0.755706	0.000182484	0.454173	0.0507737	-0.131395	0.591829	0.780678	8e-05	-0.0316704	0.897589	0.112003	0.648027	0.448569	0.0540636	-0.478544	0.0382028	0.0812576	0.740875	0.0446014	0.856129	-0.691714
ABHD17C	ABHD17C	pink	0.340513	0.408593	0.277489	0.321788	0.276156	0.18877	-0.257	0.47261	0.237	0.581951	-0.565	0.0232224	0.342	0.523542	-0.435	0.0824	0.682775	0.00127518	-0.572263	0.0104555	-0.564943	0.0117242	0.323596	0.176547	-0.651225	0.00252602	0.378216	0.110343	0.0691773	0.778402	-0.308781	0.198346	0.587594	0.00815626	-0.0135071	0.956233	0.561974	0.0122728	0.306101	0.202472	-0.289494	0.229301	-0.667588	0.00178943	0.135227	0.58097	0.293692
ABHD3	ABHD3	green	0.242212	0.316885	0.518015	0.640212	0.179387	0.0674917	0.144	0.607718	0.135	0.677151	-0.351	0.108885	0.161	0.693624	0.1	0.591	0.301665	0.209424	-0.151136	0.536822	-0.738777	0.000302729	-0.0260498	0.915696	-0.478369	0.0382832	0.503174	0.0280874	0.392069	0.0968707	-0.408414	0.0825614	0.752069	0.000204118	-0.0495098	0.84048	0.140846	0.565202	0.43506	0.0626577	-0.31637	0.186966	-0.258899	0.284491	0.21882	0.368101	-0.275921
ABHD5	ABHD5	pink	0.122148	0.205741	0.37776	0.414671	NA	NA	-0.143	0.607955	0.0436	0.749428	-0.648	0.00989851	-0.131	0.722757	NA	NA	0.651153	0.00252974	-0.410918	0.0805148	-0.53598	0.0180098	0.0549916	0.82307	-0.53028	0.0195148	-0.0203686	0.934038	0.2744	0.255592	-0.100982	0.680821	0.518037	0.0230841	0.295878	0.218728	0.235457	0.33185	-0.0398364	0.87137	0.183958	0.450917	-0.453334	0.0512562	-0.115296	0.638343	0.385637
ABHD6	ABHD6	orange	0.523565	0.13263	0.302851	0.197191	0.736315	0.359512	-0.556	0.122899	0.132	0.680388	-0.766	0.00229677	-0.065	0.77015	-0.115	0.571	0.593381	0.0074032	-0.532046	0.0190382	-0.0323739	0.895326	0.201895	0.407172	-0.415536	0.0768387	-0.399197	0.090425	0.0482244	0.844573	0.0450605	0.854663	-0.153096	0.53149	0.408655	0.0823623	0.0816299	0.739727	-0.35585	0.134847	0.513842	0.0244188	-0.354026	0.137	-0.214216	0.378511	0.801151
ABHD8	ABHD8	brown	0.578889	0.254331	0.242928	0.14826	NA	NA	0.246	0.48437	-0.0756	0.725594	0.83	0.000595366	-0.0118	0.798872	NA	NA	-0.5956	0.00712996	0.33591	0.15971	0.808613	2.79e-05	0.0155153	0.949733	0.740234	0.000290252	-0.201339	0.408491	-0.494983	0.0311857	0.255344	0.29139	-0.576662	0.00974809	-0.225586	0.353096	0.0233443	0.924426	-0.239075	0.324255	-0.176224	0.470496	0.390337	0.0984869	-0.0108583	0.96481	-0.154832
ABI1	ABI1	purple	0.151923	0.188026	NA	NA	0.229163	0.147742	-0.11	0.645421	0.224	0.593333	-0.625	0.0128853	-0.0181	0.796045	0.565	0.0155	0.548365	0.0150573	-0.362523	0.12717	-0.666824	0.00181929	0.147127	0.547799	-0.603168	0.00625891	0.319136	0.182931	0.321391	0.179684	-0.0739697	0.763453	0.601237	0.0064725	0.215212	0.376245	0.120422	0.623381	0.295435	0.219452	-0.11213	0.647651	-0.350968	0.140665	-0.0142194	0.953927	0.121651
ABI2	ABI2	midnightblue	0.146855	0.0324427	NA	NA	0.257127	0.133651	0.00405	0.728894	-0.251	0.569897	0.184	0.231818	-0.00492	0.804202	0.139	0.537	-0.0891994	0.7165	0.0735396	0.764791	0.196961	0.418968	0.117759	0.631135	-0.0349706	0.886979	-0.227592	0.348717	-0.377945	0.110619	-0.536668	0.0178345	-0.277139	0.250686	-0.538978	0.0172562	0.161169	0.509797	0.012839	0.958396	-0.137673	0.574081	-0.214943	0.376858	0.542264	0.016459	0.176571
ABL1	ABL1	brown	0.221266	0.244607	NA	NA	0.255306	0.169149	0.236	0.496417	-0.245	0.574675	-0.212	0.209037	-0.571	0.346545	0.168	0.491	-0.516386	0.0236023	0.505742	0.0271671	0.640466	0.00313537	-0.250472	0.301012	0.473975	0.0403542	-0.809961	2.64e-05	-0.371379	0.117465	0.0940086	0.701865	-0.706567	0.000720054	-0.0699117	0.776106	-0.409294	0.0818379	-0.586513	0.00830352	0.196571	0.41991	0.194206	0.425634	0.105093	0.66852	0.127555
ABL2	ABL2	NA	NA	NA	0.198264	0.0975456	NA	NA	NA	NA	NA	NA	NA	NA	NA	NA	NA	NA	NA	NA	NA	NA	NA	NA	NA	NA	NA	NA	NA	NA	NA	NA	NA	NA	NA	NA	NA	NA	NA	NA	NA	NA	NA	NA	NA	NA	NA	NA	NA
ABLIM2	ABLIM2	purple	0.442994	0.466774	0.50658	0.41862	0.229876	0.0698088	-0.22	0.52063	0.583	0.288766	-0.412	0.07517	0.51	0.398607	-0.126	0.556	0.660077	0.0021015	-0.553691	0.013913	-0.733387	0.000352893	-0.00537312	0.982583	-0.638424	0.00326366	0.340887	0.15323	0.440752	0.0589204	-0.139156	0.569924	0.723655	0.000461359	0.413057	0.078796	0.0621269	0.800528	0.160415	0.511804	0.0564294	0.818516	-0.511709	0.0251203	-0.176809	0.469001	0.113424
ABLIM3	ABLIM3	NA	NA	NA	0.133435	0.0917401	NA	NA	NA	NA	NA	NA	NA	NA	NA	NA	NA	NA	NA	NA	NA	NA	NA	NA	NA	NA	NA	NA	NA	NA	NA	NA	NA	NA	NA	NA	NA	NA	NA	NA	NA	NA	NA	NA	NA	NA	NA	NA	NA
ABR	ABR	brown	0.316211	0.155196	0.418443	0.212907	NA	NA	-0.246	0.48437	-0.439	0.380724	0.411	0.0755214	-0.113	0.736182	NA	NA	-0.0633597	0.796648	-0.234462	0.333958	0.698574	0.000877656	0.593094	0.00743922	0.260907	0.280639	-0.106606	0.664013	-0.568493	0.0110943	0.274207	0.25594	-0.632488	0.00366163	-0.103843	0.672252	0.199037	0.413983	-0.0167424	0.945763	0.0241015	0.921982	0.201681	0.407679	-0.113304	0.644192	0.404232
ABTB1	ABTB1	white	0.428639	0.261745	NA	NA	0.269904	0.145348	-0.473	0.200669	-0.0283	0.759284	-0.547	0.0274578	-0.192	0.670142	-0.112	0.575	0.404034	0.0862324	-0.250253	0.301448	0.1505	0.538556	-0.037381	0.879242	-0.124017	0.61297	-0.660522	0.00208181	-0.0648258	0.79204	-0.00596111	0.980677	-0.22742	0.349092	0.226041	0.3521	0.206232	0.396952	-0.602008	0.00638646	0.55328	0.0139987	-0.355844	0.134853	-0.1801	0.46063	0.771646
ABTB2	ABTB2	white	0.255232	0.159475	NA	NA	0.100949	0.08092	-0.197	0.54831	-0.0871	0.719508	-0.27	0.164283	-0.401	0.468245	-0.356	0.17	0.169454	0.487978	-0.0599008	0.807545	0.387444	0.101228	0.0542071	0.825557	0.136413	0.577626	-0.602975	0.00627998	-0.237612	0.327315	0.511417	0.0252177	-0.424963	0.0697222	0.381606	0.106928	-0.0949407	0.69904	-0.526583	0.0205429	0.412224	0.079462	-0.147942	0.54556	-0.423732	0.0706225	0.602141
ACAA1	ACAA1	NA	NA	NA	0.321229	0.135216	NA	NA	NA	NA	NA	NA	NA	NA	NA	NA	NA	NA	NA	NA	NA	NA	NA	NA	NA	NA	NA	NA	NA	NA	NA	NA	NA	NA	NA	NA	NA	NA	NA	NA	NA	NA	NA	NA	NA	NA	NA	NA	NA
ACAA2	ACAA2	magenta	0.277248	0.0949112	NA	NA	NA	NA	0.0971	0.653802	0.273	0.548248	0.32	0.128074	0.0132	0.797914	NA	NA	-0.316707	0.186472	0.144322	0.555542	0.179353	0.462524	-0.299826	0.212352	0.515771	0.0237975	0.205995	0.397506	0.423907	0.0704944	0.600392	0.00656777	0.0612871	0.803174	0.417707	0.0751542	-0.000356563	0.998844	-0.224928	0.354539	0.182245	0.455218	0.674016	0.00155396	-0.528529	0.0199964	-0.379271
ACACA	ACACA	NA	NA	NA	0.156956	0.0932667	NA	NA	NA	NA	NA	NA	NA	NA	NA	NA	NA	NA	NA	NA	NA	NA	NA	NA	NA	NA	NA	NA	NA	NA	NA	NA	NA	NA	NA	NA	NA	NA	NA	NA	NA	NA	NA	NA	NA	NA	NA	NA	NA
ACAD11	ACAD11	NA	NA	NA	0.0521056	0.0563495	NA	NA	NA	NA	NA	NA	NA	NA	NA	NA	NA	NA	NA	NA	NA	NA	NA	NA	NA	NA	NA	NA	NA	NA	NA	NA	NA	NA	NA	NA	NA	NA	NA	NA	NA	NA	NA	NA	NA	NA	NA	NA	NA
ACAD8	ACAD8	brown	0.20913	0.152585	NA	NA	NA	NA	0.095	0.656058	-0.0503	0.745345	0.364	0.101381	-0.169	0.687368	NA	NA	-0.41686	0.075808	0.250062	0.301829	0.636612	0.0033812	-0.115473	0.637825	0.639054	0.00322366	-0.318905	0.183265	-0.0839038	0.732726	0.658139	0.00218894	-0.567789	0.011217	0.391327	0.0975605	-0.221233	0.362708	-0.419898	0.0734817	0.357487	0.132934	0.539216	0.0171973	-0.540753	0.0168218	-0.00437728
ACADL	ACADL	lightgreen	0.399589	0.133586	0.237738	0.0833516	0.749935	0.356167	-0.536	0.137867	0.203	0.614599	-0.535	0.0306337	-0.13	0.723436	0.147	0.525	0.356489	0.134097	-0.22247	0.359962	-0.114891	0.639531	-0.309939	0.196581	-0.0449585	0.854989	-0.309564	0.197151	0.48098	0.0370924	0.289862	0.228683	0.114274	0.641343	0.600575	0.00654694	0.0570742	0.816476	-0.543254	0.0162248	0.738976	0.000300992	0.0617672	0.801661	-0.584027	0.0086505	0.377895
ACADM	ACADM	turquoise	0.562558	0.568292	0.411179	0.184041	0.244886	0.0835026	-0.523	0.149855	0.0243	0.760723	-0.678	0.00721341	0.0623	0.772933	0.0183	0.681	0.701301	0.000820912	-0.56767	0.0112378	-0.689838	0.00108206	0.348821	0.143278	-0.914166	4.44e-08	0.248679	0.304599	0.0340365	0.889981	-0.545181	0.0157764	0.397387	0.092031	-0.0866831	0.724196	0.0542356	0.825466	0.508108	0.0263406	-0.0826417	0.736609	-0.684676	0.00122059	0.336787	0.158555	0.318556
ACAN	ACAN	NA	NA	NA	0.25857	0.0456152	NA	NA	NA	NA	NA	NA	NA	NA	NA	NA	NA	NA	NA	NA	NA	NA	NA	NA	NA	NA	NA	NA	NA	NA	NA	NA	NA	NA	NA	NA	NA	NA	NA	NA	NA	NA	NA	NA	NA	NA	NA	NA	NA
ACAP3	ACAP3	NA	NA	NA	0.441312	0.227237	NA	NA	NA	NA	NA	NA	NA	NA	NA	NA	NA	NA	NA	NA	NA	NA	NA	NA	NA	NA	NA	NA	NA	NA	NA	NA	NA	NA	NA	NA	NA	NA	NA	NA	NA	NA	NA	NA	NA	NA	NA	NA	NA
ACAT1	ACAT1	NA	NA	NA	0.132028	0.142184	NA	NA	NA	NA	NA	NA	NA	NA	NA	NA	NA	NA	NA	NA	NA	NA	NA	NA	NA	NA	NA	NA	NA	NA	NA	NA	NA	NA	NA	NA	NA	NA	NA	NA	NA	NA	NA	NA	NA	NA	NA	NA	NA
ACAT2	ACAT2	white	0.156676	0.173634	NA	NA	0.227403	0.163624	0.375	0.316684	0.0687	0.730501	0.167	0.245015	-0.334	0.532446	0.0587	0.641	-0.603359	0.00623809	0.657498	0.00221852	0.317699	0.18502	-0.673796	0.00156157	0.549287	0.0148539	-0.576927	0.00970669	0.0246335	0.920265	-0.043562	0.85945	-0.319153	0.182906	-0.0350128	0.886844	-0.280699	0.244398	-0.516257	0.0236432	0.207216	0.394654	0.274532	0.255354	0.0985149	0.688242	-0.29595
ACBD3	ACBD3	green	0.101106	0.150147	0.456886	0.0854663	0.432073	0.188629	0.307	0.401931	0.394	0.424086	-0.147	0.262334	0.135	0.717048	0.71	0.000986	-0.100766	0.681469	0.373966	0.114732	-0.529199	0.0198111	-0.765654	0.000132987	0.0215787	0.930128	-0.0469028	0.848785	0.634056	0.00355282	-0.14403	0.55635	0.584945	0.00852106	0.212147	0.383244	-0.174334	0.475345	-0.232867	0.337351	0.117722	0.631244	-0.0136523	0.955763	-0.0805212	0.743147	-0.45959
ACBD5	ACBD5	green	0.448685	0.439147	0.42616	0.401877	0.155895	0.175321	0.202	0.541327	0.403	0.416815	-0.622	0.0132823	0.188	0.67418	0.304	0.251	0.389222	0.0995373	-0.163844	0.5027	-0.757805	0.000170907	-0.317634	0.185115	-0.362012	0.127746	0.274921	0.254653	0.59787	0.00685893	-0.0852278	0.728658	0.856355	2.89e-06	0.373533	0.115187	0.264604	0.273631	0.010369	0.966395	-0.0545734	0.824396	-0.318873	0.183312	-0.172092	0.481127	-0.179752
ACBD6	ACBD6	white	0.35359	0.215815	0.539849	0.132502	0.451305	0.217592	-0.289	0.427438	-0.00283	0.775576	-0.463	0.0534873	-0.169	0.687368	-0.175	0.479	0.282366	0.241489	-0.215695	0.375148	0.237547	0.327451	-0.109115	0.656563	0.0400112	0.870811	-0.606022	0.00595389	-0.0393646	0.872882	0.188257	0.440218	-0.239524	0.32332	0.314232	0.190128	0.284817	0.237252	-0.638398	0.00326538	0.603093	0.00626707	-0.18994	0.436068	-0.281347	0.243264	0.650686
ACBD7	ACBD7	NA	NA	NA	0.320223	0.299438	NA	NA	NA	NA	NA	NA	NA	NA	NA	NA	NA	NA	NA	NA	NA	NA	NA	NA	NA	NA	NA	NA	NA	NA	NA	NA	NA	NA	NA	NA	NA	NA	NA	NA	NA	NA	NA	NA	NA	NA	NA	NA	NA
ACCS	ACCS	white	0.107217	0.0931448	NA	NA	0.0469116	0.0670518	-0.311	0.398509	0.136	0.675501	-0.778	0.00191828	-0.201	0.65804	-0.209	0.42	0.367968	0.121138	-0.192988	0.428601	-0.0698496	0.7763	-0.262627	0.277365	-0.118359	0.629387	-0.527467	0.0202934	0.198313	0.415719	-0.0658521	0.788818	0.014961	0.951527	0.292025	0.225071	0.46761	0.0435051	-0.607081	0.00584384	0.521794	0.021938	-0.285264	0.236485	-0.18669	0.444103	0.526538
ACE	ACE	brown	0.143084	0.0654763	NA	NA	NA	NA	-0.0237	0.715144	-0.0979	0.709825	0.477	0.0484744	0.257	0.608867	NA	NA	-0.214489	0.37789	-0.055757	0.820645	0.591003	0.00770556	0.202455	0.405843	0.316235	0.187166	-0.114241	0.641437	-0.436307	0.061824	-0.0254556	0.917612	-0.458434	0.0483755	-0.305901	0.202782	0.221508	0.362098	-0.149114	0.542347	-0.0293815	0.904957	0.133951	0.584576	0.135106	0.581311	0.149333
ACER3	ACER3	NA	NA	NA	0.314437	0.25369	NA	NA	NA	NA	NA	NA	NA	NA	NA	NA	NA	NA	NA	NA	NA	NA	NA	NA	NA	NA	NA	NA	NA	NA	NA	NA	NA	NA	NA	NA	NA	NA	NA	NA	NA	NA	NA	NA	NA	NA	NA	NA	NA
ACLY	ACLY	brown	0.23758	0.0979815	0.259503	0.0710547	0.138918	0.0945494	-0.101	0.649833	-0.316	0.503881	0.425	0.0690477	-0.214	0.644589	0.402	0.114	-0.37098	0.117891	0.0968347	0.693311	0.679614	0.00137053	0.422251	0.0717173	0.300927	0.210597	-0.159559	0.514088	-0.683741	0.00124718	0.0338724	0.890508	-0.761418	0.000152446	-0.336367	0.159108	-0.278759	0.247811	0.15368	0.529907	-0.219706	0.366116	0.180163	0.460471	0.237297	0.327976	0.0641734
ACO2	ACO2	white	0.594312	0.343021	NA	NA	0.224034	0.110231	-0.243	0.487296	0.0397	0.752506	-0.347	0.11074	-0.19	0.67149	0.146	0.526	0.277254	0.25048	-0.199708	0.412378	0.319811	0.181955	-0.013643	0.955793	0.0323238	0.895487	-0.759401	0.000162531	-0.103574	0.673058	0.434156	0.0632678	-0.407344	0.0834468	0.581576	0.00900409	-0.196017	0.421246	-0.646356	0.00278833	0.685682	0.00119249	-0.143054	0.559057	-0.514594	0.0241751	0.680791
ACOT11	ACOT11	greenyellow	0.465147	0.176187	NA	NA	NA	NA	-0.0562	0.6907	0.229	0.589222	0.227	0.196483	0.219	0.643029	NA	NA	0.0421203	0.86406	-0.121512	0.620216	0.280285	0.245124	-0.142315	0.56111	0.292343	0.224543	-0.29039	0.227798	0.228653	0.346414	0.701375	0.000819426	-0.161377	0.509241	0.735389	0.000333494	-0.161758	0.508229	-0.548679	0.0149879	0.637344	0.00333329	0.287411	0.232822	-0.800084	3.91e-05	0.265653
ACOT13	ACOT13	NA	NA	NA	0.37154	0.241218	NA	NA	NA	NA	NA	NA	NA	NA	NA	NA	NA	NA	NA	NA	NA	NA	NA	NA	NA	NA	NA	NA	NA	NA	NA	NA	NA	NA	NA	NA	NA	NA	NA	NA	NA	NA	NA	NA	NA	NA	NA	NA	NA
ACOT7	ACOT7	magenta	0.28156	0.139927	NA	NA	0.213526	0.090243	0.255	0.476023	0.0978	0.709825	0.877	0.000120002	0.234	0.629738	-0.271	0.309	-0.702482	0.000797318	0.387072	0.101585	0.634643	0.00351277	-0.124694	0.611017	0.654294	0.00237142	-0.0376271	0.878452	-0.135527	0.580121	0.20048	0.410537	-0.516078	0.0237001	-0.140196	0.567016	-0.409142	0.0819623	-0.123243	0.615205	0.00829393	0.973118	0.685229	0.00120506	-0.00263994	0.991442	-0.374658
ACOT8	ACOT8	red	0.159697	0.0956545	0.282194	0.170037	NA	NA	-0.0791	0.67024	-0.0173	0.765333	0.0492	0.342315	-0.174	0.684043	NA	NA	-0.240917	0.32043	0.218807	0.36813	0.388589	0.100137	-0.288886	0.230325	0.476361	0.0392193	-0.360141	0.129873	0.154258	0.528342	0.156508	0.522269	-0.230555	0.342306	0.0983222	0.688823	0.172071	0.481184	-0.570915	0.0106805	0.327105	0.171632	0.400631	0.0891671	-0.23474	0.333367	0.0885988
ACOT9	ACOT9	midnightblue	0.267163	0.0554395	NA	NA	0.0964738	0.0848582	0.119	0.635516	-0.274	0.546159	-0.114	0.290304	-0.0116	0.798931	0.0167	0.682	-0.069584	0.77713	0.180838	0.458766	-0.189034	0.438299	-0.0872819	0.722362	-0.111064	0.650796	0.000247868	0.999196	-0.0944372	0.700565	-0.714389	0.000589586	0.167275	0.493671	-0.621658	0.00449057	0.484109	0.0357031	0.129948	0.595949	-0.348923	0.143153	-0.284342	0.23807	0.615745	0.00500459	-0.135987
ACOX1	ACOX1	white	0.339002	0.269655	0.127667	0.0902902	0.193978	0.122373	-0.354	0.346625	-0.239	0.580534	-0.296	0.1454	-0.5	0.403183	-0.563	0.0158	-0.193706	0.42685	0.146855	0.548548	0.710699	0.000648394	-0.0297329	0.903826	0.371709	0.117114	-0.725722	0.00043623	-0.338607	0.156176	0.440766	0.058911	-0.816424	2.01e-05	0.264012	0.274745	-0.351142	0.140455	-0.5942	0.00730145	0.587578	0.0081584	0.188868	0.438709	-0.30738	0.200495	0.442083
ACOX2	ACOX2	white	0.332112	0.17929	NA	NA	0.244212	0.116016	0.0203	0.717752	0.102	0.705616	-0.19	0.226973	-0.393	0.479109	0.0687	0.63	-0.059089	0.810108	0.252977	0.296041	0.175939	0.471226	-0.402739	0.0873408	0.0904532	0.712675	-0.790779	5.56e-05	0.0152794	0.950497	0.134026	0.584362	-0.395534	0.0936973	0.284516	0.23777	-0.442104	0.0580573	-0.598147	0.00682646	0.564526	0.0118001	-0.0968489	0.693268	-0.10451	0.670259	0.339894
ACOX3	ACOX3	NA	NA	NA	0.103631	0.10412	NA	NA	NA	NA	NA	NA	NA	NA	NA	NA	NA	NA	NA	NA	NA	NA	NA	NA	NA	NA	NA	NA	NA	NA	NA	NA	NA	NA	NA	NA	NA	NA	NA	NA	NA	NA	NA	NA	NA	NA	NA	NA	NA
ACP1	ACP1	darkred	0.296064	0.214957	0.569273	0.637114	0.128967	0.0925904	0.0437	0.700446	0.601	0.275804	-0.343	0.11352	0.366	0.507283	0.395	0.121	0.42084	0.0727718	-0.262284	0.278016	-0.602236	0.00636131	-0.369925	0.11902	-0.330521	0.166937	0.209418	0.389535	0.717319	0.000546143	0.032527	0.894834	0.685947	0.00118517	0.426809	0.0683882	0.126176	0.606752	-0.201907	0.407142	0.302308	0.208408	-0.107929	0.660081	-0.287855	0.232068	-0.00945737
ACP6	ACP6	red	0.251237	0.163187	0.259922	0.154479	NA	NA	0.289	0.426456	0.239	0.580178	-0.0179	0.366112	0.0757	0.763387	NA	NA	-0.41216	0.0795138	0.531698	0.0191315	0.200821	0.409724	-0.72634	0.000428946	0.477249	0.0388031	-0.531526	0.0191774	0.281442	0.2431	0.0350535	0.886713	-0.115896	0.636585	0.156704	0.521741	-0.170643	0.484884	-0.694387	0.00097114	0.316471	0.186819	0.215541	0.375498	-0.117036	0.633249	-0.166973
ACRC	ACRC	black	0.272984	0.194986	NA	NA	0.0462682	0.0696199	-0.535	0.138792	0.179	0.635898	-0.505	0.0390094	0.164	0.690599	-0.254	0.338	0.734715	0.000339926	-0.670041	0.00169629	-0.351556	0.139955	0.190296	0.43519	-0.52373	0.0213652	-0.0260124	0.915816	0.314674	0.189471	0.111821	0.648563	0.308173	0.199276	0.467523	0.0435496	0.134458	0.583142	-0.141587	0.563135	0.530871	0.0193542	-0.245821	0.310373	-0.390257	0.0985617	0.590536
ACSBG1	ACSBG1	grey60	0.065819	0.177408	NA	NA	NA	NA	-0.271	0.45356	0.317	0.502234	-0.428	0.0679372	0.385	0.492616	NA	NA	0.370982	0.117888	-0.275045	0.254429	-0.673024	0.00158851	0.0303174	0.901944	-0.636585	0.00338295	0.427036	0.0682256	0.281698	0.242653	-0.544206	0.016002	0.497865	0.0300666	-0.153186	0.531247	0.0335631	0.891502	0.4552	0.0501875	-0.150458	0.53867	-0.352446	0.138885	0.317053	0.185964	-0.0928835
ACSBG2	ACSBG2	blue	0.425858	0.205959	NA	NA	0.260575	0.114648	0.618	0.081796	0.0139	0.767764	0.585	0.0191449	-0.0901	0.753612	0.784	0.000126	-0.805867	3.11e-05	0.751858	0.000205435	0.490984	0.0327923	-0.334373	0.161749	0.574307	0.0101218	-0.304882	0.204367	-0.303341	0.20678	0.0603112	0.806251	-0.504122	0.0277449	-0.294351	0.221228	-0.659928	0.00210809	-0.127582	0.602716	-0.21729	0.371542	0.344122	0.149117	0.285689	0.235756	-0.474491
ACSF3	ACSF3	white	0.2697	0.156408	0.580247	0.402715	0.0548515	0.0886877	-0.341	0.365119	0.0455	0.749151	-0.593	0.0176986	-0.427	0.443038	-0.144	0.53	0.190476	0.434748	-0.0795146	0.746257	0.207073	0.394986	-0.194438	0.425071	-0.0383033	0.876284	-0.714298	0.000590969	-0.0564036	0.818598	0.0659498	0.788511	-0.408987	0.0820897	0.25851	0.285242	0.0411321	0.867222	-0.589724	0.00787217	0.620037	0.00462695	-0.174515	0.474878	-0.123159	0.615449	0.601151
ACSL1	ACSL1	NA	NA	NA	0.319059	0.416457	NA	NA	NA	NA	NA	NA	NA	NA	NA	NA	NA	NA	NA	NA	NA	NA	NA	NA	NA	NA	NA	NA	NA	NA	NA	NA	NA	NA	NA	NA	NA	NA	NA	NA	NA	NA	NA	NA	NA	NA	NA	NA	NA
ACSL3	ACSL3	royalblue	0.347322	0.0988111	0.585088	0.46089	0.208136	0.108984	0.51	0.160421	-0.0591	0.739376	0.0836	0.314777	-0.0043	0.804202	0.555	0.0181	-0.291439	0.226045	0.390164	0.0986488	-0.331889	0.165082	-0.300558	0.211184	0.124062	0.61284	0.350961	0.140674	0.335464	0.1603	-0.160476	0.511642	0.489431	0.0334329	-0.161126	0.50991	-0.107327	0.661868	0.233118	0.336817	-0.359626	0.130463	0.253828	0.294365	0.152236	0.533826	-0.674878
ACSL4	ACSL4	turquoise	0.677404	0.50403	0.115683	0.151699	NA	NA	-0.105	0.647449	0.0443	0.749428	-0.501	0.0403164	0.11	0.736696	NA	NA	0.512512	0.0248543	-0.312164	0.193218	-0.682469	0.00128417	0.243356	0.315403	-0.73865	0.000303837	0.302256	0.208489	-0.0466642	0.849546	-0.606588	0.0058949	0.543029	0.0162778	-0.24814	0.305683	0.0594437	0.808988	0.528881	0.0198988	-0.439271	0.0598763	-0.735849	0.00032917	0.469185	0.0427083	0.0600266
ACSL6	ACSL6	NA	NA	NA	0.237249	0.118022	NA	NA	NA	NA	NA	NA	NA	NA	NA	NA	NA	NA	NA	NA	NA	NA	NA	NA	NA	NA	NA	NA	NA	NA	NA	NA	NA	NA	NA	NA	NA	NA	NA	NA	NA	NA	NA	NA	NA	NA	NA	NA	NA
ACSS1	ACSS1	black	0.172034	0.120969	NA	NA	NA	NA	-0.219	0.521906	0.0304	0.759192	-0.256	0.174879	0.125	0.728609	NA	NA	0.632218	0.00368066	-0.574834	0.0100371	-0.300559	0.211183	0.479778	0.0376373	-0.579795	0.00926815	0.156755	0.521605	-0.0733572	0.765359	0.212513	0.382404	0.140558	0.566005	0.302883	0.207501	0.0577453	0.814354	0.247288	0.3074	0.114831	0.639705	-0.449059	0.0537701	-0.244115	0.313849	0.478746
ACTB	ACTB	blue	0.656315	0.261219	0.223205	0.0317347	0.645261	0.286217	0.702	0.040942	-0.0561	0.740674	0.599	0.0164373	-0.0495	0.779264	0.737	0.000499	-0.89053	3.23e-07	0.851406	3.78e-06	0.337616	0.157469	-0.44696	0.0550377	0.70162	0.000814487	-0.0250402	0.918953	-0.100158	0.683297	-0.0598279	0.807775	-0.165109	0.499362	-0.401754	0.0881907	-0.309266	0.197604	-0.0285714	0.907567	-0.430913	0.0654915	0.477161	0.0388445	0.295793	0.218868	-0.777914
ACTC1	ACTC1	red	0.186649	0.13402	NA	NA	0.339074	0.286289	-0.0125	0.72247	0.442	0.380135	-0.126	0.280385	0.137	0.715931	0.492	0.043	-0.140702	0.565603	0.202732	0.405188	0.080911	0.741944	-0.584224	0.00862269	0.317968	0.184628	-0.37913	0.109414	0.498605	0.0297844	0.437218	0.0612202	-0.0573891	0.81548	0.631152	0.00375649	-0.333359	0.163105	-0.636674	0.0033771	0.634151	0.00354633	0.321696	0.179249	-0.57269	0.010385	-0.0191361
ACTL6A	ACTL6A	green	0.248236	0.37407	0.148802	0.126628	0.1465	0.102357	-0.0111	0.722976	0.171	0.642237	-0.685	0.00670932	-0.143	0.710463	0.27	0.311	0.429904	0.066195	-0.124874	0.610498	-0.860764	2.25e-06	-0.246459	0.309078	-0.548807	0.0149596	0.180364	0.459962	0.583281	0.00875694	-0.242747	0.316654	0.77198	0.000107889	0.274898	0.254694	-0.0511445	0.83528	0.165115	0.499347	0.019592	0.936548	-0.319389	0.182565	9.82e-06	0.999968	-0.111604
ACTN1	ACTN1	turquoise	0.225183	0.146059	NA	NA	0.376327	0.169854	-0.0104	0.72368	0.0869	0.719508	-0.355	0.105951	0.0847	0.757348	0.605	0.00809	0.385423	0.103176	-0.184683	0.449103	-0.46921	0.0426959	0.233008	0.33705	-0.593752	0.00735698	0.0511578	0.835238	-0.0991259	0.686401	-0.458213	0.048498	0.315422	0.188363	-0.123573	0.614253	-0.167601	0.492818	0.321054	0.180167	-0.370871	0.118006	-0.647869	0.00270451	0.369636	0.119332	0.159602
ACTR1A	ACTR1A	white	0.705092	0.389994	NA	NA	0.249605	0.147858	-0.196	0.549342	-0.0436	0.749428	-0.137	0.27057	-0.335	0.532446	0.435	0.0825	-0.170626	0.484928	0.181433	0.457262	0.584236	0.00862096	-0.24571	0.310597	0.432614	0.0643177	-0.752541	0.000201189	-0.232947	0.337181	0.145497	0.552293	-0.537579	0.0176046	0.0716348	0.770726	0.0493273	0.841061	-0.710941	0.000644401	0.422238	0.0717266	0.0699725	0.775916	-0.123848	0.613459	0.402709
ACTR2	ACTR2	green	0.184371	0.190414	0.328596	0.350669	0.35491	0.157338	0.265	0.461895	0.199	0.617558	-0.248	0.181131	0.116	0.734602	0.642	0.00418	-0.0725193	0.767969	0.249779	0.302396	-0.449654	0.0534147	-0.515275	0.0239564	0.126923	0.604607	0.257594	0.287012	0.558765	0.0128886	-0.0532243	0.828675	0.691037	0.00105183	0.135946	0.57894	0.313519	0.191189	-0.0768209	0.754597	-0.165106	0.49937	0.071963	0.769703	-0.134307	0.583568	-0.501101
ACTR3	ACTR3	green	0.500792	0.477283	0.0902302	0.0689577	0.190508	0.0954654	0.129	0.624548	0.203	0.614599	-0.495	0.0420232	0.312	0.561032	0.616	0.0066	0.332193	0.164671	-0.17169	0.482168	-0.748251	0.000229138	-0.0935521	0.70325	-0.369639	0.119329	0.59699	0.00696294	0.478131	0.0383933	-0.142076	0.561774	0.862132	2.08e-06	0.140062	0.567391	0.313261	0.191573	0.377166	0.111416	-0.319583	0.182285	-0.263992	0.274783	-0.0826785	0.736496	-0.401888
ACTR5	ACTR5	NA	NA	NA	0.0973981	0.0579574	NA	NA	NA	NA	NA	NA	NA	NA	NA	NA	NA	NA	NA	NA	NA	NA	NA	NA	NA	NA	NA	NA	NA	NA	NA	NA	NA	NA	NA	NA	NA	NA	NA	NA	NA	NA	NA	NA	NA	NA	NA	NA	NA
ACTR6	ACTR6	green	0.291145	0.295981	0.72813	0.60391	0.199945	0.195707	0.0444	0.700327	0.412	0.40524	-0.18	0.23478	0.457	0.419965	0.494	0.0416	0.214013	0.378975	-0.0728536	0.766927	-0.741194	0.000282276	-0.362948	0.126691	-0.395547	0.0936852	0.334047	0.162185	0.552685	0.0141235	-0.569603	0.0109031	0.778949	8.5e-05	-0.0719593	0.769715	0.187889	0.441129	0.165957	0.497131	-0.122874	0.616272	-0.218598	0.368598	0.275712	0.253233	-0.311113
ACVR1	ACVR1	royalblue	0.0982203	0.0409876	0.146116	0.156726	0.171634	0.116533	0.496	0.174408	0.0711	0.728301	-0.0583	0.33449	0.105	0.740385	-0.0425	0.658	-0.204798	0.400315	0.39299	0.0960199	-0.29225	0.224697	-0.452794	0.0515687	-0.00190346	0.993829	-0.070816	0.773281	0.203376	0.403665	-0.531994	0.0190521	0.302717	0.207761	-0.30421	0.205416	0.204246	0.401614	-0.0954759	0.697419	-0.243146	0.315835	-0.168863	0.489519	0.425195	0.0695537	-0.331217
ACVR1B	ACVR1B	brown	0.211816	0.0895393	0.729558	0.314197	0.362524	0.21537	-0.167	0.57832	-0.492	0.344406	0.369	0.0980816	-0.298	0.572447	-0.635	0.00478	-0.292188	0.224801	0.0667615	0.785966	0.645651	0.00282811	0.330907	0.166412	0.338043	0.156911	-0.200838	0.409683	-0.550665	0.0145542	0.247063	0.307855	-0.712881	0.000613058	-0.165061	0.49949	-0.0951316	0.698461	0.0193128	0.937451	0.0566632	0.817776	0.25913	0.284046	-0.0491413	0.841653	0.133395
ACVR2A	ACVR2A	black	0.334584	0.211761	0.287671	0.106764	0.626354	0.248915	-0.673	0.0525597	0.0615	0.738231	-0.563	0.0236853	-0.00346	0.804202	-0.779	0.000148	0.740266	0.000289981	-0.71465	0.000585595	-0.276655	0.251547	0.221264	0.362639	-0.457565	0.0488573	0.0218658	0.929201	0.234929	0.332967	0.0139491	0.954802	0.249808	0.302337	0.326492	0.172484	0.605617	0.00599649	-0.13894	0.57053	0.47283	0.0409076	-0.271423	0.260991	-0.321275	0.17985	0.628845
ACY1	ABHD14A-ACY1	white	0.0476772	0.0389192	NA	NA	0.12165	0.135638	-0.211	0.529437	0.141	0.670554	0.0327	0.354539	0.0444	0.781713	0.298	0.261	0.238806	0.324816	-0.220895	0.363461	0.00855949	0.972257	-0.0552151	0.822362	-0.164313	0.501461	-0.316528	0.186735	-0.0866391	0.724331	-0.444651	0.0564586	-0.0265464	0.914094	-0.158424	0.517124	0.226958	0.350097	-0.263725	0.275287	0.244024	0.314034	-0.297328	0.216373	0.230854	0.341664	0.378978
ACYP2	ACYP2	NA	NA	NA	0.550862	0.603533	NA	NA	NA	NA	NA	NA	NA	NA	NA	NA	NA	NA	NA	NA	NA	NA	NA	NA	NA	NA	NA	NA	NA	NA	NA	NA	NA	NA	NA	NA	NA	NA	NA	NA	NA	NA	NA	NA	NA	NA	NA	NA	NA
ADA	ADA	orange	0.161901	0.0725142	0.168132	0.056135	NA	NA	-0.354	0.346187	0.104	0.705221	-0.189	0.227658	0.162	0.692628	NA	NA	0.548695	0.0149842	-0.553749	0.013901	-0.0277456	0.910228	0.468313	0.043148	-0.467783	0.0434168	-0.0126497	0.959009	-0.2842	0.238314	0.154343	0.528113	-0.109411	0.655685	0.185782	0.446362	0.0182968	0.940736	0.0931962	0.70433	0.103099	0.674477	-0.48411	0.0357029	-0.109765	0.654638	0.615341
ADAD1	ADAD1	NA	NA	NA	0.0740908	0.0952411	NA	NA	NA	NA	NA	NA	NA	NA	NA	NA	NA	NA	NA	NA	NA	NA	NA	NA	NA	NA	NA	NA	NA	NA	NA	NA	NA	NA	NA	NA	NA	NA	NA	NA	NA	NA	NA	NA	NA	NA	NA	NA	NA
ADAL	ADAL	black	0.213153	0.215881	NA	NA	0.122146	0.185024	-0.614	0.0846447	0.368	0.447848	-0.405	0.0787996	0.12	0.732244	-0.123	0.559	0.627327	0.00403935	-0.620579	0.00458099	-0.120199	0.624029	0.121041	0.621584	-0.219911	0.365657	-0.0547118	0.823957	0.343652	0.149709	0.519941	0.0224975	0.168458	0.490577	0.804621	3.27e-05	0.188341	0.44001	-0.32734	0.171307	0.602913	0.00628683	-0.0829231	0.735742	-0.778272	8.71e-05	0.594586
ADAM10	ADAM10	pink	0.60239	0.717775	0.957342	0.881417	0.0332411	0.094677	-0.207	0.534349	0.095	0.711138	-0.732	0.00361135	0.215	0.643797	-0.02	0.68	0.724349	0.00045279	-0.570293	0.0107854	-0.715387	0.000574476	0.261987	0.278581	-0.692066	0.00102648	0.425581	0.0692736	0.200146	0.411333	-0.290926	0.2269	0.724605	0.000449662	0.0950012	0.698856	0.520005	0.022478	0.356278	0.134345	-0.202486	0.40577	-0.619538	0.00466965	0.0395039	0.872436	0.197362
ADAM15	ADAM15	NA	NA	NA	0.4442	0.236464	NA	NA	NA	NA	NA	NA	NA	NA	NA	NA	NA	NA	NA	NA	NA	NA	NA	NA	NA	NA	NA	NA	NA	NA	NA	NA	NA	NA	NA	NA	NA	NA	NA	NA	NA	NA	NA	NA	NA	NA	NA	NA	NA
ADAM17	ADAM17	turquoise	0.0922038	0.0719134	0.401156	0.316025	0.251604	0.101749	-0.0556	0.691104	-0.0458	0.749151	-0.657	0.0090776	-0.306	0.566927	-0.0888	0.605	0.30111	0.210305	-0.0400258	0.870764	-0.449175	0.0537002	-0.144869	0.554029	-0.518861	0.0228286	-0.262634	0.277351	0.134505	0.583008	-0.342068	0.15172	0.14601	0.550878	-0.0484159	0.843963	-0.0954362	0.697539	-0.00871628	0.971749	0.175481	0.472398	-0.442954	0.05752	0.32048	0.180991	0.21175
ADAM22	ADAM22	pink	0.106449	0.220322	0.428797	0.502448	0.409889	0.369304	-0.519	0.154167	0.213	0.602453	-0.351	0.108408	0.333	0.532446	0.0282	0.672	0.64095	0.00310556	-0.623258	0.00435922	-0.480038	0.0375189	0.406046	0.0845314	-0.686834	0.00116097	0.38399	0.104573	-0.0270323	0.912528	-0.389304	0.0994595	0.408728	0.0823023	-0.144474	0.555119	0.280961	0.24394	0.426922	0.0683077	-0.170823	0.484417	-0.532567	0.0188994	0.214164	0.378631	0.286132
ADAM23	ADAM23	midnightblue	0.363474	0.21354	0.501811	0.439899	0.0248104	0.0706132	-0.0942	0.656353	-0.0688	0.73039	-0.107	0.29616	0.242	0.621806	-0.0635	0.636	0.340671	0.153507	-0.331564	0.165522	-0.366261	0.123007	0.478683	0.0381386	-0.606965	0.0058559	0.378812	0.109737	-0.287119	0.233317	-0.691523	0.0010398	0.268956	0.265522	-0.57737	0.00963786	0.254788	0.292479	0.60119	0.00647775	-0.604968	0.00606513	-0.584994	0.00851414	0.700275	0.00084189	0.0989916
ADAM9	ADAM9	orange	0.141469	0.0451018	NA	NA	NA	NA	-0.64	0.0652311	-0.504	0.334338	-0.662	0.00860691	-0.349	0.513408	NA	NA	0.246097	0.309812	-0.20768	0.393571	0.318154	0.184356	0.450538	0.0528902	-0.144291	0.555626	-0.366134	0.123146	-0.349635	0.142284	-0.0468411	0.848982	-0.531889	0.0190801	-0.102423	0.676501	0.0588084	0.810994	-0.0979996	0.689795	0.219417	0.366762	-0.133495	0.585868	0.0424531	0.862995	0.623724
ADAMTS10	ADAMTS10	magenta	0.222802	0.111157	NA	NA	NA	NA	0.396	0.294063	-0.216	0.599173	0.395	0.0838159	-0.245	0.618581	NA	NA	-0.687949	0.00113113	0.673177	0.00158314	0.240093	0.322137	-0.531728	0.0191233	0.556062	0.0134265	-0.123539	0.61435	0.187083	0.443126	0.0268964	0.912966	-0.221057	0.363101	-0.226081	0.352014	-0.256926	0.288307	-0.194167	0.425729	0.0525705	0.83075	0.574957	0.0100176	0.124452	0.611714	-0.573395
ADAMTS14	ADAMTS14	greenyellow	0.325878	0.101432	0.254137	0.0486253	NA	NA	-0.361	0.338521	0.264	0.555361	-0.263	0.169496	0.226	0.636149	NA	NA	0.354043	0.136981	-0.343611	0.149761	-0.0608184	0.804651	-0.0188732	0.938872	-0.11711	0.633033	-0.226859	0.350314	0.378053	0.110509	0.39441	0.0947179	0.0808737	0.742059	0.690915	0.00105488	-0.300637	0.211058	-0.384974	0.103612	0.592008	0.0075765	0.0642747	0.793771	-0.661545	0.00203719	0.391611
ADAMTS15	ADAMTS15	brown	0.0894309	0.0833171	0.389258	0.146085	NA	NA	0.0185	0.718213	0.0812	0.720381	0.801	0.00109512	0.124	0.728935	NA	NA	-0.371138	0.117722	0.122392	0.617666	0.468072	0.04327	-0.14035	0.566585	0.570723	0.0107128	-0.091011	0.710975	0.0810388	0.74155	0.506684	0.0268357	-0.300905	0.210632	0.325533	0.173823	-0.305096	0.204033	-0.293517	0.222601	0.323413	0.176806	0.586107	0.00835938	-0.492867	0.0320281	-0.176603
ADAMTS17	ADAMTS17	turquoise	0.0400494	0.0617378	0.185888	0.0541131	NA	NA	-0.0741	0.674124	-0.045	0.749206	-0.699	0.00560971	0.154	0.701751	NA	NA	0.360219	0.129784	-0.169861	0.486918	-0.500506	0.0290689	0.0408858	0.86801	-0.379123	0.109421	0.281574	0.242868	0.29773	0.215723	-0.155171	0.525874	0.479686	0.0376792	0.0320442	0.896386	0.276592	0.251659	0.190072	0.435741	-0.110915	0.651238	-0.270659	0.262388	0.00905494	0.970652	0.0131371
ADAMTS19	ADAMTS19	cyan	0.0787873	0.0266725	NA	NA	0.750676	0.659402	-0.224	0.514522	-0.549	0.300887	-0.0383	0.350682	-0.25	0.615657	0.14	0.535	0.028599	0.907478	-0.201748	0.407521	0.263022	0.276617	0.55489	0.0136652	0.00908643	0.97055	0.185568	0.446896	-0.276287	0.252205	0.115104	0.638906	-0.335368	0.160428	-0.125598	0.608415	0.278967	0.247444	0.300508	0.211264	-0.048996	0.842115	0.21397	0.379073	-0.0446273	0.856046	0.175179
ADAMTS20	ADAMTS20	NA	NA	NA	0.0709295	0.107052	NA	NA	NA	NA	NA	NA	NA	NA	NA	NA	NA	NA	NA	NA	NA	NA	NA	NA	NA	NA	NA	NA	NA	NA	NA	NA	NA	NA	NA	NA	NA	NA	NA	NA	NA	NA	NA	NA	NA	NA	NA	NA	NA
ADAMTS6	ADAMTS6	cyan	0.219581	0.0668568	NA	NA	NA	NA	-0.203	0.540382	-0.435	0.387067	0.221	0.20121	0.00718	0.801922	NA	NA	0.2368	0.329019	-0.414569	0.0775978	0.118114	0.630099	0.739847	0.00029352	-0.136973	0.576051	0.396716	0.0926319	-0.335065	0.160829	0.28059	0.24459	-0.0997655	0.684477	-0.00158942	0.994847	0.286659	0.2341	0.473232	0.0407123	-0.21456	0.377728	-0.0353127	0.88588	-0.185656	0.446676	0.210245
ADAMTS7	ADAMTS7	black	0.137616	0.196821	0.452135	0.158445	NA	NA	-0.551	0.128411	0.159	0.653414	-0.383	0.0908478	-0.094	0.749625	NA	NA	0.553084	0.0140397	-0.527522	0.0202779	-0.0203935	0.933958	0.0966122	0.693983	-0.146206	0.550337	-0.218897	0.367928	0.275128	0.254281	0.531427	0.019204	0.0247416	0.919916	0.756134	0.000180068	0.110093	0.653666	-0.402536	0.0875156	0.723935	0.000457886	-0.0152546	0.950577	-0.777631	8.9e-05	0.620049
ADAMTS8	ADAMTS8	NA	NA	NA	0.238887	0.0854932	NA	NA	NA	NA	NA	NA	NA	NA	NA	NA	NA	NA	NA	NA	NA	NA	NA	NA	NA	NA	NA	NA	NA	NA	NA	NA	NA	NA	NA	NA	NA	NA	NA	NA	NA	NA	NA	NA	NA	NA	NA	NA	NA
ADAMTSL1	ADAMTSL1	NA	NA	NA	0.209899	0.10791	NA	NA	NA	NA	NA	NA	NA	NA	NA	NA	NA	NA	NA	NA	NA	NA	NA	NA	NA	NA	NA	NA	NA	NA	NA	NA	NA	NA	NA	NA	NA	NA	NA	NA	NA	NA	NA	NA	NA	NA	NA	NA	NA
ADAP1	ADAP1	cyan	0.224227	0.0761713	0.29248	0.0678784	0.171438	0.0830799	-0.439	0.238275	-0.105	0.704179	0.106	0.297078	0.0852	0.756833	-0.483	0.0481	0.21404	0.378913	-0.455217	0.0501776	0.351128	0.140472	0.726307	0.000429333	-0.177599	0.466984	0.0365169	0.882014	-0.568081	0.011166	0.157992	0.518284	-0.450739	0.0527715	0.040934	0.867856	-0.147707	0.546205	0.27535	0.253883	-0.12493	0.610337	-0.17811	0.465682	-0.0344901	0.888523	0.456222
ADARB1	ADARB1	turquoise	0.115772	0.0934639	0.440689	0.159912	0.167357	0.0606673	0.00894	0.724888	-0.0898	0.717349	-0.648	0.00990967	-0.28	0.590919	0.0319	0.669	0.244237	0.3136	0.104501	0.670287	-0.420322	0.0731614	-0.242164	0.317854	-0.290727	0.227233	-0.218677	0.368421	0.0858594	0.726721	-0.46661	0.0440167	0.344233	0.148977	-0.197695	0.417203	0.19881	0.414525	-0.0804722	0.743298	-0.1128	0.645678	-0.539229	0.0171941	0.308172	0.199278	0.0747445
ADAT1	ADAT1	purple	0.0854983	0.113475	0.464402	0.43346	0.0651535	0.0696719	-0.263	0.465485	0.512	0.329545	-0.621	0.0133591	-0.0649	0.77015	-0.413	0.102	0.574933	0.0100214	-0.413337	0.078573	-0.546729	0.0154235	-0.0877496	0.720931	-0.524509	0.0211382	-0.0243859	0.921064	0.358312	0.131976	-0.0675718	0.783427	0.455284	0.0501398	0.464014	0.0453669	0.0551159	0.822676	-0.0773481	0.752963	0.22535	0.353615	-0.408764	0.0822726	-0.139326	0.569449	0.311478
ADAT2	ADAT2	green	0.184845	0.180113	0.460686	0.434745	NA	NA	0.402	0.284944	0.0159	0.767289	-0.226	0.197911	-0.0258	0.791612	NA	NA	0.147497	0.546782	0.0398338	0.871379	-0.594085	0.00731568	-0.222312	0.360312	-0.188596	0.43938	0.39596	0.0933124	0.441722	0.0583001	-0.117684	0.631354	0.720315	0.000504552	0.0361105	0.883319	0.22784	0.348178	0.209663	0.388969	-0.152453	0.533236	-0.0228773	0.925934	-0.0110426	0.964213	-0.36943
ADCK1	ADCK1	NA	NA	NA	0.0868157	0.0411354	NA	NA	NA	NA	NA	NA	NA	NA	NA	NA	NA	NA	NA	NA	NA	NA	NA	NA	NA	NA	NA	NA	NA	NA	NA	NA	NA	NA	NA	NA	NA	NA	NA	NA	NA	NA	NA	NA	NA	NA	NA	NA	NA
ADCK2	ADCK2	white	0.121605	0.100777	NA	NA	NA	NA	0.106	0.646613	0.186	0.627863	-0.167	0.245665	-0.159	0.696639	NA	NA	0.105868	0.666211	0.0444666	0.85656	0.133139	0.586874	-0.251225	0.299512	0.205067	0.399683	-0.489333	0.0334739	0.104581	0.670047	0.441057	0.0587248	-0.0448887	0.855211	0.511516	0.0251846	0.00274154	0.991113	-0.604562	0.00610839	0.408648	0.082368	-0.0801169	0.744396	-0.574022	0.0101678	0.275923
ADCK3	COQ8A	white	0.418143	0.257306	NA	NA	0.183507	0.0881268	-0.398	0.291042	0.21	0.605366	-0.559	0.0245812	-0.131	0.722951	-0.525	0.0277	0.423921	0.0704836	-0.357907	0.132446	0.196784	0.419396	0.013305	0.956888	-0.13565	0.579774	-0.650091	0.00258516	-0.0947475	0.699625	0.219369	0.366869	-0.299877	0.21227	0.499678	0.0293788	0.0542667	0.825368	-0.608243	0.00572509	0.590344	0.00779108	-0.354153	0.13685	-0.352542	0.138771	0.790019
ADCY1	ADCY1	cyan	0.209261	0.091147	0.505232	0.125331	NA	NA	-0.00568	0.727867	-0.437	0.384801	-0.0225	0.362664	0.065	0.77015	NA	NA	-0.0168104	0.945543	-0.0892285	0.716411	0.169019	0.48911	0.664601	0.00190856	-0.182063	0.455674	0.209229	0.389974	-0.662675	0.00198879	-0.312275	0.19305	-0.261851	0.278839	-0.577499	0.00961795	0.107915	0.660123	0.560962	0.0124643	-0.656148	0.00228193	-0.310403	0.195875	0.507244	0.0266402	0.0602983
ADCY2	ADCY2	NA	NA	NA	0.659412	0.608729	NA	NA	NA	NA	NA	NA	NA	NA	NA	NA	NA	NA	NA	NA	NA	NA	NA	NA	NA	NA	NA	NA	NA	NA	NA	NA	NA	NA	NA	NA	NA	NA	NA	NA	NA	NA	NA	NA	NA	NA	NA	NA	NA
ADCY5	ADCY5	turquoise	0.833905	0.622688	0.665327	0.120588	NA	NA	-0.472	0.202417	-0.0566	0.740598	-0.58	0.0199401	0.0706	0.765387	NA	NA	0.684069	0.00123781	-0.531709	0.0191284	-0.601858	0.00640314	0.424197	0.0702814	-0.848576	4.39e-06	0.204275	0.401545	-0.142135	0.561609	-0.629244	0.00389544	0.392547	0.0964283	-0.258592	0.285084	0.239381	0.323619	0.490878	0.0328355	-0.294862	0.22039	-0.826924	1.27e-05	0.458644	0.0482596	0.356525
ADCY7	ADCY7	NA	NA	NA	0.13204	0.123044	NA	NA	NA	NA	NA	NA	NA	NA	NA	NA	NA	NA	NA	NA	NA	NA	NA	NA	NA	NA	NA	NA	NA	NA	NA	NA	NA	NA	NA	NA	NA	NA	NA	NA	NA	NA	NA	NA	NA	NA	NA	NA	NA
ADCY8	ADCY8	NA	NA	NA	0.357387	0.428024	NA	NA	NA	NA	NA	NA	NA	NA	NA	NA	NA	NA	NA	NA	NA	NA	NA	NA	NA	NA	NA	NA	NA	NA	NA	NA	NA	NA	NA	NA	NA	NA	NA	NA	NA	NA	NA	NA	NA	NA	NA	NA	NA
ADCYAP1	ADCYAP1	NA	NA	NA	0.213707	0.0901496	NA	NA	NA	NA	NA	NA	NA	NA	NA	NA	NA	NA	NA	NA	NA	NA	NA	NA	NA	NA	NA	NA	NA	NA	NA	NA	NA	NA	NA	NA	NA	NA	NA	NA	NA	NA	NA	NA	NA	NA	NA	NA	NA
ADCYAP1R1	ADCYAP1R1	NA	NA	NA	0.578201	0.484348	NA	NA	NA	NA	NA	NA	NA	NA	NA	NA	NA	NA	NA	NA	NA	NA	NA	NA	NA	NA	NA	NA	NA	NA	NA	NA	NA	NA	NA	NA	NA	NA	NA	NA	NA	NA	NA	NA	NA	NA	NA	NA	NA
ADD1	ADD1	black	0.803669	0.609994	0.104288	0.149637	0.162749	0.078765	-0.618	0.0815396	0.00331	0.775161	-0.71	0.00489652	-0.0305	0.788321	0.0391	0.661	0.891421	3.03e-07	-0.779771	8.26e-05	-0.562902	0.0120991	0.499698	0.0293713	-0.836672	8.01e-06	0.195687	0.422045	0.0349317	0.887104	-0.281232	0.243465	0.412648	0.0791225	0.161111	0.50995	0.383928	0.104635	0.300153	0.211829	-0.00258491	0.99162	-0.69179	0.00103323	0.0294869	0.904618	0.590057
ADD3	ADD3	green	0.10619	0.13012	0.644229	0.612696	NA	NA	0.458	0.2175	-0.00243	0.77594	0.187	0.228546	0.199	0.660259	NA	NA	0.0711695	0.772178	-0.00599793	0.980558	-0.419574	0.0737275	0.0289714	0.906278	-0.115579	0.637512	0.533144	0.0187467	0.208441	0.391801	0.0690637	0.778757	0.603032	0.00627373	0.0197895	0.93591	0.113603	0.643313	0.368173	0.120915	-0.417857	0.0750384	-0.0757635	0.757878	-0.0269282	0.912863	-0.404856
ADGB	ADGB	NA	NA	NA	0.189219	0.180353	NA	NA	NA	NA	NA	NA	NA	NA	NA	NA	NA	NA	NA	NA	NA	NA	NA	NA	NA	NA	NA	NA	NA	NA	NA	NA	NA	NA	NA	NA	NA	NA	NA	NA	NA	NA	NA	NA	NA	NA	NA	NA	NA
ADGRA1	ADGRA1	pink	0.235456	0.242812	0.667159	0.687975	0.249932	0.0729707	-0.223	0.516122	0.343	0.473149	-0.42	0.0709585	0.426	0.443751	-0.429	0.0872	0.686282	0.00117599	-0.59856	0.0067782	-0.383998	0.104566	0.160271	0.512188	-0.45864	0.0482616	0.0902761	0.713215	0.258777	0.284727	0.171596	0.482412	0.451386	0.0523906	0.530131	0.0195553	0.195156	0.423331	-0.121752	0.61952	0.18612	0.44552	-0.471972	0.041326	-0.395971	0.0933018	0.443604
ADGRA2	ADGRA2	NA	NA	NA	0.518774	0.272102	NA	NA	NA	NA	NA	NA	NA	NA	NA	NA	NA	NA	NA	NA	NA	NA	NA	NA	NA	NA	NA	NA	NA	NA	NA	NA	NA	NA	NA	NA	NA	NA	NA	NA	NA	NA	NA	NA	NA	NA	NA	NA	NA
ADGRA3	ADGRA3	black	0.0839949	0.110384	0.350334	0.267365	NA	NA	-0.192	0.552372	0.38	0.438115	-0.186	0.229596	0.268	0.601503	NA	NA	0.510229	0.0256163	-0.337953	0.157028	-0.47593	0.0394224	0.081225	0.740975	-0.605581	0.00600023	0.0324007	0.89524	0.124015	0.612976	-0.0569821	0.816767	0.343547	0.149842	0.197207	0.418377	-0.435728	0.0622103	0.130519	0.594322	0.058765	0.811131	-0.517623	0.023213	0.0360308	0.883575	0.280401
ADGRB3	ADGRB3	turquoise	0.562056	0.359478	0.132188	0.0694334	0.306984	0.168433	0.133	0.619835	-0.134	0.678328	-0.533	0.0309729	0.154	0.70184	0.375	0.145	0.423726	0.0706269	-0.205716	0.398159	-0.551171	0.0144454	0.288726	0.230595	-0.669164	0.00172911	0.203606	0.403122	-0.210437	0.387179	-0.667775	0.0017822	0.415371	0.0769681	-0.413932	0.0781014	0.266257	0.270533	0.4728	0.0409224	-0.51737	0.0232922	-0.781446	7.79e-05	0.571618	0.0105627	0.113618
ADGRD1	ADGRD1	greenyellow	0.134206	0.0464901	NA	NA	0.518779	0.48976	-0.212	0.528875	0.496	0.341567	0.0424	0.347436	0.145	0.709345	0.0801	0.616	0.240914	0.320435	-0.28134	0.243277	-0.271736	0.26042	-0.0962362	0.695119	-0.168365	0.490819	0.258143	0.285949	0.395465	0.0937595	0.380473	0.108061	0.258134	0.285968	0.546408	0.0154961	-0.286818	0.23383	0.0457295	0.852528	0.286029	0.235176	0.099109	0.686452	-0.426874	0.068342	-0.0293607
ADGRF4	ADGRF4	NA	NA	NA	0.0821389	0.0899063	NA	NA	NA	NA	NA	NA	NA	NA	NA	NA	NA	NA	NA	NA	NA	NA	NA	NA	NA	NA	NA	NA	NA	NA	NA	NA	NA	NA	NA	NA	NA	NA	NA	NA	NA	NA	NA	NA	NA	NA	NA	NA	NA
ADGRF5	ADGRF5	midnightblue	0.351532	0.105548	NA	NA	NA	NA	0.444	0.233295	-0.243	0.575989	-0.282	0.154761	-0.504	0.403086	NA	NA	-0.389764	0.0990255	0.632018	0.00369476	0.024364	0.921135	-0.280108	0.245436	0.0974891	0.691335	-0.299584	0.21274	-0.333512	0.162899	-0.507418	0.0265795	-0.178145	0.465594	-0.618766	0.00473625	-0.107287	0.661989	0.0548211	0.82361	-0.427015	0.0682405	-0.232581	0.337961	0.689751	0.00108427	-0.275625
ADGRG1	ADGRG1	white	0.635626	0.416614	0.456161	0.170384	NA	NA	-0.298	0.414133	0.0224	0.761947	-0.446	0.0600683	-0.282	0.586163	NA	NA	0.0882373	0.71944	-0.0528744	0.829785	0.435192	0.0625695	-0.197238	0.418301	0.314312	0.190009	-0.702704	0.000792939	0.0115776	0.962481	0.463724	0.0455193	-0.402394	0.0876373	0.523613	0.0213997	0.143588	0.557575	-0.809064	2.73e-05	0.660495	0.00208299	0.041308	0.866658	-0.55806	0.0130273	0.544504
ADGRG2	ADGRG2	NA	NA	NA	0.438293	0.0808987	NA	NA	NA	NA	NA	NA	NA	NA	NA	NA	NA	NA	NA	NA	NA	NA	NA	NA	NA	NA	NA	NA	NA	NA	NA	NA	NA	NA	NA	NA	NA	NA	NA	NA	NA	NA	NA	NA	NA	NA	NA	NA	NA
ADGRG3	ADGRG3	darkturquoise	0.167868	0.031757	0.0971758	0.0606122	NA	NA	0.0804	0.669265	0.292	0.52075	0.0867	0.312043	-0.017	0.79648	NA	NA	0.15674	0.521644	-0.115944	0.636443	-0.0204889	0.933649	-0.00651988	0.978866	0.0218588	0.929223	0.0113085	0.963352	0.134671	0.582539	0.630897	0.00377479	0.0737309	0.764196	0.473354	0.0406534	-0.205048	0.399729	-0.131272	0.592177	0.216252	0.373886	0.0452587	0.85403	-0.493039	0.031959	0.110273
ADGRG4	ADGRG4	greenyellow	0.375075	0.105248	NA	NA	NA	NA	-0.0456	0.699658	0.406	0.412823	-0.296	0.1454	0.0536	0.778763	NA	NA	0.279878	0.24584	-0.0802335	0.744036	-0.326307	0.172742	-0.41403	0.0780239	-0.103972	0.671866	-0.165261	0.498961	0.434137	0.0632802	0.395742	0.0935092	0.317505	0.185304	0.675288	0.00151059	-0.12143	0.620454	-0.348865	0.143225	0.428997	0.0668322	-0.170026	0.486488	-0.531107	0.0192905	0.0971681
ADGRG6	ADGRG6	NA	NA	NA	0.450229	0.52838	NA	NA	NA	NA	NA	NA	NA	NA	NA	NA	NA	NA	NA	NA	NA	NA	NA	NA	NA	NA	NA	NA	NA	NA	NA	NA	NA	NA	NA	NA	NA	NA	NA	NA	NA	NA	NA	NA	NA	NA	NA	NA	NA
ADGRL2	ADGRL2	pink	0.218989	0.465239	0.251801	0.0506325	0.444058	0.213332	-0.467	0.207085	0.374	0.443189	-0.442	0.061736	0.38	0.49382	-0.615	0.0068	0.803134	3.47e-05	-0.726103	0.000431737	-0.643018	0.00298085	0.300879	0.210672	-0.76627	0.000130345	0.356374	0.134232	0.232583	0.337957	-0.0353026	0.885913	0.558819	0.012878	0.357387	0.13305	0.0354001	0.8856	0.313609	0.191055	0.144463	0.55515	-0.496787	0.0304818	-0.210694	0.386586	0.345394
ADGRL3	ADGRL3	white	0.0710279	0.0453447	NA	NA	0.480536	0.149805	-0.123	0.630223	-0.103	0.705504	-0.00563	0.376913	-0.0712	0.76517	0.224	0.393	0.0807375	0.74248	-0.0499261	0.839155	0.228293	0.347194	0.0169336	0.945145	0.0904602	0.712654	-0.404676	0.0856874	-0.282655	0.240988	0.205806	0.397949	-0.253205	0.29559	0.169578	0.487656	0.0420347	0.864333	-0.266659	0.269782	0.247134	0.307712	-0.241402	0.319427	-0.229061	0.34553	0.32194
ADGRL4	ADGRL4	black	0.155613	0.159964	0.464257	0.535218	0.30583	0.107447	-0.3	0.413053	0.338	0.479539	-0.716	0.0045974	0.063	0.771745	-0.255	0.337	0.646957	0.00275479	-0.332392	0.164403	-0.561472	0.0123676	-0.0628961	0.798106	-0.588102	0.00808779	-0.0535663	0.827589	0.256491	0.289155	-0.146605	0.549238	0.438167	0.060596	0.239103	0.324197	0.0760519	0.756983	-0.0660796	0.788104	0.172873	0.479108	-0.598396	0.00679738	-0.061995	0.800944	0.392399
ADGRV1	ADGRV1	grey60	0.546685	0.265545	NA	NA	0.525084	0.262183	-0.0889	0.661006	-0.303	0.513617	0.129	0.27805	0.0804	0.761192	-0.0117	0.686	0.214599	0.37764	-0.346677	0.145922	-0.287532	0.232615	0.664295	0.00192112	-0.39898	0.0906167	0.756146	0.00018	-0.186656	0.444186	-0.151727	0.535212	0.289635	0.229063	-0.32633	0.17271	0.156492	0.522312	0.865368	1.72e-06	-0.590719	0.00774229	-0.0774496	0.752648	0.27076	0.262204	-0.160295
ADIPOR1	ADIPOR1	magenta	0.667642	0.261408	0.431745	0.297844	0.212408	0.107505	0.037	0.705145	0.0297	0.759284	0.671	0.00770011	-0.0185	0.795758	-0.0148	0.683	-0.615289	0.00504607	0.287092	0.233364	0.672268	0.00161527	-0.120875	0.622065	0.779314	8.4e-05	0.0116847	0.962134	-0.020142	0.934771	0.625927	0.00414717	-0.47539	0.0396781	0.195642	0.422154	-0.201346	0.408475	-0.211975	0.383638	0.191838	0.43141	0.856792	2.82e-06	-0.43843	0.0604242	-0.317547
ADK	ADK	NA	NA	NA	0.314346	0.254923	NA	NA	NA	NA	NA	NA	NA	NA	NA	NA	NA	NA	NA	NA	NA	NA	NA	NA	NA	NA	NA	NA	NA	NA	NA	NA	NA	NA	NA	NA	NA	NA	NA	NA	NA	NA	NA	NA	NA	NA	NA	NA	NA
ADNP	ADNP	black	0.397792	0.510241	0.266908	0.039475	0.636288	0.151553	-0.505	0.164678	-0.131	0.681338	-0.457	0.0554945	0.096	0.749201	-0.331	0.209	0.784905	6.89e-05	-0.679468	0.00137506	-0.410381	0.08095	0.771078	0.000111198	-0.616349	0.00494996	0.57183	0.0105274	-0.229636	0.344286	-0.134856	0.582015	0.411002	0.0804466	-0.0565568	0.818113	0.488474	0.0338326	0.686476	0.00117068	-0.465243	0.044724	-0.571502	0.0105821	0.0362063	0.883011	0.34765
ADNP2	ADNP2	pink	0.179198	0.275778	0.214185	0.178319	NA	NA	-0.144	0.607955	0.296	0.517814	-0.758	0.00253972	0.0165	0.79648	NA	NA	0.617674	0.00483181	-0.31802	0.184553	-0.715855	0.00056749	-0.249464	0.303025	-0.495475	0.0309925	0.00258076	0.991634	0.553533	0.0139458	-0.146906	0.54841	0.674917	0.00152312	0.441356	0.0585334	0.3689	0.120127	-0.16712	0.494076	0.227393	0.349151	-0.511381	0.0252296	-0.224693	0.355056	0.213901
ADORA2A	ADORA2A	orange	0.290591	0.119185	0.0711589	0.0480524	NA	NA	-0.434	0.244196	-0.307	0.509305	-0.144	0.264611	0.0136	0.797854	NA	NA	0.392635	0.0963477	-0.589326	0.0079247	0.298462	0.214541	0.7105	0.000651705	-0.240651	0.32098	-0.0347045	0.887834	-0.454771	0.0504318	0.000558481	0.99819	-0.345941	0.146838	-0.0958965	0.696147	0.373947	0.114752	0.0915451	0.70935	0.0622308	0.800201	-0.199858	0.412021	0.0209742	0.932081	0.65552
ADPGK	ADPGK	orange	0.216571	0.110043	0.254911	0.0712228	0.206378	0.0964275	-0.254	0.478624	0.217	0.598616	-0.709	0.00492851	-0.0336	0.786545	0.141	0.534	0.473908	0.0403866	-0.272128	0.259706	-0.0731031	0.76615	-0.150097	0.539657	-0.193597	0.427115	-0.504211	0.0277128	0.17032	0.485723	0.0781621	0.750441	0.028874	0.906592	0.387706	0.100977	0.306639	0.201638	-0.604598	0.00610457	0.480339	0.0373822	-0.417937	0.0749775	-0.257163	0.287848	0.640826
ADPRM	ADPRM	darkturquoise	0.566862	0.158732	0.12327	0.0744241	0.468395	0.411609	-0.0236	0.71541	0.46	0.368106	0.517	0.0356736	0.319	0.550815	-0.0728	0.625	-0.206197	0.397033	0.0110047	0.964336	0.48142	0.0368947	-0.182859	0.453673	0.495872	0.0308372	-0.160494	0.511592	0.0901037	0.713741	0.821844	1.59e-05	-0.295386	0.219533	0.583892	0.00866968	-0.418835	0.0742896	-0.455191	0.0501928	0.469429	0.0425857	0.45246	0.0517628	-0.697996	0.00089009	0.0489664
ADRA1A	ADRA1A	NA	NA	NA	0.789513	0.0800395	NA	NA	NA	NA	NA	NA	NA	NA	NA	NA	NA	NA	NA	NA	NA	NA	NA	NA	NA	NA	NA	NA	NA	NA	NA	NA	NA	NA	NA	NA	NA	NA	NA	NA	NA	NA	NA	NA	NA	NA	NA	NA	NA
ADRA1D	ADRA1D	blue	0.148911	0.0814647	NA	NA	NA	NA	0.35	0.350537	-0.324	0.495631	-0.154	0.256313	-0.587	0.329574	NA	NA	-0.459767	0.0476434	0.610282	0.00552131	0.325201	0.174288	-0.334287	0.161865	0.514435	0.0242265	-0.455688	0.0499107	-0.160952	0.510372	-0.077802	0.751556	-0.236027	0.330648	-0.170686	0.484773	0.0872672	0.722407	-0.353001	0.138221	-0.139529	0.568881	0.147618	0.54645	0.119324	0.626572	-0.16944
ADRA2C	ADRA2C	brown	0.170881	0.0955436	0.54168	0.266506	NA	NA	-0.0561	0.690795	-0.507	0.331255	0.0334	0.35434	-0.435	0.438442	NA	NA	-0.313872	0.190663	0.247656	0.306659	0.595916	0.00709168	0.114725	0.640019	0.361551	0.128268	-0.377737	0.110832	-0.52445	0.0211555	-0.126885	0.604716	-0.634833	0.00349989	-0.465752	0.0444594	0.403712	0.0865076	-0.181544	0.456984	-0.041928	0.864674	0.0973756	0.691677	0.280864	0.244109	0.200939
ADRBK1	GRK2	red	0.578269	0.238821	0.266159	0.143512	NA	NA	-0.0783	0.67024	0.156	0.655423	-0.0484	0.342947	-0.0581	0.77664	NA	NA	-0.0861152	0.725936	0.0739054	0.763653	0.277276	0.250442	-0.412457	0.0792756	0.476705	0.0390577	-0.389239	0.0995206	0.361852	0.127927	0.368232	0.120851	-0.0446392	0.856008	0.427897	0.0676115	0.266831	0.269462	-0.745902	0.00024579	0.569947	0.0108444	0.381751	0.106784	-0.544832	0.0158568	0.143081
ADRBK2	GRK3	NA	NA	NA	0.216341	0.127638	NA	NA	NA	NA	NA	NA	NA	NA	NA	NA	NA	NA	NA	NA	NA	NA	NA	NA	NA	NA	NA	NA	NA	NA	NA	NA	NA	NA	NA	NA	NA	NA	NA	NA	NA	NA	NA	NA	NA	NA	NA	NA	NA
ADRM1	ADRM1	magenta	0.25682	0.0859566	0.0867725	0.0650253	0.381174	0.212868	0.447	0.229385	-0.0148	0.767764	0.559	0.0245812	0.135	0.717048	0.715	0.000879	-0.672552	0.00160518	0.547558	0.0152371	0.28355	0.239437	-0.265234	0.272447	0.46857	0.0430182	-0.00155055	0.994974	0.0644403	0.793251	0.0929795	0.704988	-0.270815	0.262104	-0.140347	0.566592	-0.4606	0.0471901	0.00137008	0.995559	-0.0239279	0.922542	0.620513	0.00458655	0.0577714	0.814271	-0.523779
ADSL	ADSL	red	0.498598	0.34851	0.259473	0.120779	0.470274	0.142864	0.189	0.556074	0.231	0.586555	-0.217	0.204844	-0.394	0.476851	0.16	0.505	-0.27823	0.248747	0.437196	0.0612347	0.286079	0.235089	-0.678045	0.00142001	0.486854	0.0345179	-0.742057	0.000275262	0.253327	0.295351	0.43685	0.0614637	-0.257444	0.287303	0.516043	0.0237112	-0.30626	0.202226	-0.847417	4.67e-06	0.573381	0.0102719	0.235787	0.331154	-0.426118	0.0688856	0.0765088
ADSS	ADSS	turquoise	0.268191	0.21293	0.622329	0.285365	0.0867534	0.0897047	0.0285	0.711918	0.0429	0.749902	-0.586	0.0189503	-0.298	0.572447	0.49	0.0438	0.300556	0.211186	-0.06586	0.788793	-0.619891	0.00463941	-0.0797583	0.745504	-0.575938	0.00986174	0.0594856	0.808856	0.0810025	0.741662	-0.618371	0.00477063	0.437968	0.0607266	-0.276531	0.251769	-0.0199297	0.935457	0.31207	0.193359	-0.185772	0.446386	-0.472186	0.0412215	0.532598	0.0188913	-0.0362115
AEBP1	AEBP1	brown	0.32742	0.164921	NA	NA	NA	NA	-0.229	0.506136	-0.389	0.427098	0.378	0.093013	-0.369	0.502487	NA	NA	-0.266268	0.270511	0.0291105	0.90583	0.76025	0.000158216	0.189722	0.436604	0.453082	0.0514018	-0.415257	0.0770574	-0.424625	0.0699686	0.198219	0.415944	-0.763831	0.000141083	-0.0686931	0.779916	0.0585298	0.811874	-0.319154	0.182905	0.271296	0.261224	0.325393	0.174019	-0.0960955	0.695545	0.299087
AES	AES	brown	0.0746012	0.0418242	0.547715	0.254746	0.240092	0.0867683	0.161	0.587094	-0.38	0.438115	0.542	0.0285412	0.176	0.682104	0.184	0.463	-0.44374	0.0570267	0.27228	0.25943	0.525969	0.0207178	0.169478	0.487914	0.516785	0.0234762	0.0983516	0.688734	-0.297177	0.216618	0.176551	0.469659	-0.394276	0.0948406	-0.300545	0.211204	0.198211	0.415964	0.0279474	0.909578	-0.247168	0.307644	0.327128	0.1716	-0.0396578	0.871943	-0.204724
AFAP1	AFAP1	NA	NA	NA	0.155883	0.165492	NA	NA	NA	NA	NA	NA	NA	NA	NA	NA	NA	NA	NA	NA	NA	NA	NA	NA	NA	NA	NA	NA	NA	NA	NA	NA	NA	NA	NA	NA	NA	NA	NA	NA	NA	NA	NA	NA	NA	NA	NA	NA	NA
AFAP1L1	AFAP1L1	magenta	0.147819	0.0791205	NA	NA	NA	NA	0.377	0.312812	0.0754	0.725594	0.3	0.141812	0.178	0.680761	NA	NA	-0.387478	0.101196	0.435237	0.0625388	-0.0179109	0.941984	-0.560288	0.0125933	0.449145	0.0537182	0.0443927	0.856796	0.538869	0.0172832	0.254433	0.293176	0.164173	0.501832	0.177353	0.467612	-0.0849433	0.729532	-0.286093	0.235065	0.270193	0.263245	0.575801	0.00988342	-0.353094	0.13811	-0.493007
AFF1	AFF1	black	0.298952	0.20156	0.383344	0.0625284	NA	NA	-0.584	0.103823	-0.147	0.665533	-0.642	0.0106641	-0.275	0.594473	NA	NA	0.694364	0.000971689	-0.586337	0.0083277	-0.185582	0.446861	0.348251	0.143978	-0.500821	0.0289515	-0.145186	0.553152	-0.160072	0.512718	-0.259545	0.283248	0.102384	0.676618	0.0134721	0.956346	0.564197	0.01186	-0.0460558	0.851486	0.112755	0.645811	-0.608926	0.00565619	0.0435573	0.859465	0.658159
AFF2	AFF2	turquoise	0.0833215	0.078405	0.808196	0.392303	0.180002	0.0958604	0.435	0.242101	0.0263	0.759444	0.08	0.317481	0.285	0.583509	-0.341	0.193	0.0827929	0.736143	0.0912969	0.710105	-0.328442	0.169784	-0.00205193	0.993348	-0.152636	0.53274	0.208429	0.391829	0.0126218	0.959099	-0.0959584	0.695959	0.440075	0.0593559	-0.0844909	0.730921	-0.0561564	0.819381	0.195686	0.422046	-0.42664	0.0685102	-0.35633	0.134284	0.0972864	0.691947	-0.216963
AFF3	AFF3	NA	NA	NA	0.789349	0.14779	NA	NA	NA	NA	NA	NA	NA	NA	NA	NA	NA	NA	NA	NA	NA	NA	NA	NA	NA	NA	NA	NA	NA	NA	NA	NA	NA	NA	NA	NA	NA	NA	NA	NA	NA	NA	NA	NA	NA	NA	NA	NA	NA
AFF4	AFF4	blue	0.272681	0.145274	0.443211	0.108435	0.518324	0.22604	0.604	0.0896886	-0.293	0.520095	-0.141	0.267237	-0.366	0.508619	0.741	0.000451	-0.492597	0.0321367	0.694631	0.000965485	-0.130314	0.594908	-0.398539	0.0910068	0.282822	0.240697	-0.018181	0.94111	0.00554668	0.98202	-0.347996	0.144291	0.187209	0.442813	-0.383565	0.104991	-0.0377035	0.878207	0.109713	0.654792	-0.470769	0.0419184	0.0696837	0.776818	0.365387	0.123971	-0.648695
AFG3L2	AFG3L2	turquoise	0.620603	0.570868	NA	NA	0.310745	0.216668	-0.163	0.584257	0.185	0.629185	-0.611	0.0146613	0.0318	0.787268	0.11	0.578	0.453339	0.0512531	-0.242414	0.317339	-0.799379	4.02e-05	0.0384474	0.875822	-0.711532	0.000634704	0.321859	0.179015	0.179014	0.463385	-0.56436	0.0118303	0.64304	0.00297957	-0.0875053	0.721678	0.00296281	0.990395	0.499933	0.0292833	-0.302334	0.208366	-0.582858	0.00881776	0.365497	0.123849	-0.0745593
AFTPH	AFTPH	black	0.25926	0.247726	NA	NA	0.135943	0.073679	-0.3	0.412875	-0.204	0.61173	-0.85	0.000353744	-0.313	0.559206	-0.185	0.461	0.711813	0.000630137	-0.473114	0.04077	-0.410915	0.0805166	0.378261	0.110297	-0.708702	0.000682231	-0.154196	0.528509	-0.156107	0.523349	-0.320281	0.181277	0.173114	0.478488	0.0375343	0.87875	0.423509	0.0707863	0.114991	0.639238	-0.0324023	0.895234	-0.795376	4.69e-05	0.163647	0.50322	0.635125
AGA	AGA	NA	NA	NA	0.0887148	0.0819736	NA	NA	NA	NA	NA	NA	NA	NA	NA	NA	NA	NA	NA	NA	NA	NA	NA	NA	NA	NA	NA	NA	NA	NA	NA	NA	NA	NA	NA	NA	NA	NA	NA	NA	NA	NA	NA	NA	NA	NA	NA	NA	NA
AGAP3	AGAP3	white	0.692458	0.336402	0.448011	0.140488	0.227312	0.127518	-0.0731	0.674588	0.0635	0.736096	-0.443	0.0611605	-0.434	0.438818	0.064	0.635	-0.0504666	0.837436	0.201471	0.408178	0.435988	0.0620368	-0.27074	0.262242	0.23454	0.333793	-0.841793	6.22e-06	-0.256606	0.28893	0.166525	0.495638	-0.529364	0.0197655	0.143113	0.558894	-0.139476	0.569029	-0.68805	0.00112845	0.445305	0.0560533	-0.146206	0.550337	-0.0911486	0.710557	0.489714
AGBL5	AGBL5	NA	NA	NA	0.685304	0.390653	NA	NA	NA	NA	NA	NA	NA	NA	NA	NA	NA	NA	NA	NA	NA	NA	NA	NA	NA	NA	NA	NA	NA	NA	NA	NA	NA	NA	NA	NA	NA	NA	NA	NA	NA	NA	NA	NA	NA	NA	NA	NA	NA
AGFG1	AGFG1	black	0.691546	0.472108	0.421637	0.331198	0.177856	0.0818702	-0.456	0.219533	0.208	0.606454	-0.715	0.00462742	0.166	0.688876	-0.59	0.0103	0.870725	1.24e-06	-0.6426	0.00300569	-0.583368	0.00874441	0.270097	0.263421	-0.818737	1.82e-05	0.00783101	0.974618	0.0971952	0.692222	-0.124392	0.611887	0.376546	0.112053	0.298261	0.214865	0.180422	0.459815	0.104934	0.668996	0.196525	0.42002	-0.78235	7.55e-05	-0.093416	0.703663	0.629543
AGGF1	AGGF1	turquoise	0.320715	0.321842	0.503786	0.141519	0.27584	0.123424	0.369	0.324266	0.0261	0.759444	-0.0529	0.339101	0.367	0.506282	0.601	0.00868	0.255196	0.291681	-0.102565	0.676075	-0.583527	0.00872171	0.231388	0.340517	-0.396689	0.0926562	0.524047	0.0212727	-0.0535862	0.827526	-0.171212	0.483407	0.634726	0.00350718	-0.113642	0.6432	-0.0137752	0.955365	0.661064	0.00205807	-0.669185	0.00172833	-0.461343	0.0467887	0.151159	0.53676	-0.286758
AGL	AGL	black	0.318063	0.225033	0.602159	0.541152	NA	NA	-0.402	0.285098	0.0457	0.749151	-0.608	0.0152817	-0.0189	0.795471	NA	NA	0.745206	0.000250919	-0.596614	0.0070078	-0.392193	0.0967561	0.280434	0.244862	-0.722652	0.000473997	-0.194344	0.425299	0.0109409	0.964543	-0.145085	0.553432	0.131524	0.591461	0.295778	0.218892	0.0546594	0.824123	-0.0153009	0.950427	0.301397	0.20985	-0.698364	0.000882146	-0.0763767	0.755975	0.627529
AGMAT	AGMAT	blue	0.0417635	0.0343231	NA	NA	NA	NA	0.204	0.537797	-0.132	0.680047	0.289	0.150245	0.0165	0.79648	NA	NA	-0.523052	0.0215646	0.353153	0.13804	0.195571	0.422325	-0.147762	0.546055	0.291099	0.226613	0.15531	0.525499	-0.0644454	0.793235	-0.292583	0.224145	-0.187365	0.442428	-0.505052	0.0274122	0.0073963	0.976026	0.161156	0.509829	-0.239371	0.323638	0.402382	0.087648	0.442129	0.0580416	-0.479548
AGO1	AGO1	turquoise	0.103277	0.0826122	0.381663	0.0716694	0.232608	0.106898	0.413	0.270939	-0.382	0.435508	-0.333	0.120157	-0.353	0.513408	0.268	0.315	-0.120557	0.622989	0.343146	0.150349	-0.356957	0.133551	-0.0314009	0.898456	-0.239732	0.322888	-0.0524898	0.831006	-0.163069	0.504752	-0.405204	0.0852407	0.123432	0.61466	-0.40848	0.0825065	-0.276657	0.251545	0.405868	0.084681	-0.397073	0.0923121	-0.264125	0.274532	0.422277	0.0716977	-0.286902
AGO2	AGO2	NA	NA	NA	0.385455	0.273985	NA	NA	NA	NA	NA	NA	NA	NA	NA	NA	NA	NA	NA	NA	NA	NA	NA	NA	NA	NA	NA	NA	NA	NA	NA	NA	NA	NA	NA	NA	NA	NA	NA	NA	NA	NA	NA	NA	NA	NA	NA	NA	NA
AGO3	AGO3	blue	0.289256	0.133471	0.260719	0.0683906	NA	NA	0.548	0.130943	-0.446	0.376088	-0.273	0.162823	-0.391	0.479434	NA	NA	-0.521849	0.0219217	0.666657	0.00182588	-0.130735	0.593706	-0.407785	0.0830811	0.323263	0.177018	-0.0290934	0.905885	0.0147773	0.952122	-0.248797	0.304363	0.210266	0.387575	-0.397322	0.0920896	0.0955009	0.697344	0.0914638	0.709597	-0.470016	0.0422926	0.0909314	0.711218	0.239975	0.322383	-0.620117
AGPAT1	AGPAT1	darkred	0.0782301	0.0630528	0.553344	0.0721851	NA	NA	-0.0103	0.723733	0.406	0.412823	0.0817	0.316061	-0.0245	0.791929	NA	NA	-0.179137	0.463073	0.151249	0.536515	-0.0661564	0.787863	-0.481038	0.0370665	0.357021	0.133476	0.107004	0.662828	0.544136	0.0160185	0.402414	0.0876204	0.28547	0.236131	0.475162	0.0397865	-0.0643196	0.79363	-0.267752	0.26775	0.258461	0.285336	0.50273	0.0282488	-0.475275	0.0397326	-0.336305
AGPAT2	AGPAT2	red	0.0614753	0.0465081	NA	NA	NA	NA	-0.104	0.648032	0.157	0.654352	-0.115	0.289279	-0.174	0.683913	NA	NA	-0.0567211	0.817593	-0.0257848	0.91655	0.329962	0.1677	-0.20589	0.397753	0.279112	0.247187	-0.294102	0.221638	0.0394107	0.872734	0.17001	0.48653	-0.220548	0.364235	0.110896	0.651294	0.174611	0.474633	-0.480972	0.0370962	0.369691	0.119272	0.241608	0.319001	-0.165587	0.498104	0.186458
AGPAT3	AGPAT3	NA	NA	NA	0.681459	0.28295	NA	NA	NA	NA	NA	NA	NA	NA	NA	NA	NA	NA	NA	NA	NA	NA	NA	NA	NA	NA	NA	NA	NA	NA	NA	NA	NA	NA	NA	NA	NA	NA	NA	NA	NA	NA	NA	NA	NA	NA	NA	NA	NA
AGPAT4	AGPAT4	NA	NA	NA	0.864098	0.320072	NA	NA	NA	NA	NA	NA	NA	NA	NA	NA	NA	NA	NA	NA	NA	NA	NA	NA	NA	NA	NA	NA	NA	NA	NA	NA	NA	NA	NA	NA	NA	NA	NA	NA	NA	NA	NA	NA	NA	NA	NA	NA	NA
AGPAT5	AGPAT5	purple	0.365963	0.430867	0.535758	0.415035	0.243669	0.0800509	-0.254	0.478282	0.38	0.437124	-0.449	0.0589719	0.26	0.607288	0.0847	0.611	0.549066	0.0149025	-0.418559	0.0745005	-0.753897	0.000192983	-0.143064	0.559028	-0.49663	0.0305425	0.373226	0.115509	0.558053	0.0130286	-0.114378	0.641035	0.805792	3.12e-05	0.357664	0.132728	0.211538	0.384643	0.1536	0.530123	0.0735144	0.76487	-0.345742	0.147086	-0.171212	0.483408	-0.0293267
AGPAT6	GPAT4	magenta	0.520371	0.16983	0.255506	0.199294	0.122772	0.0686152	0.392	0.298335	-0.146	0.667834	0.622	0.0132586	-0.205	0.652457	-0.187	0.458	-0.746983	0.000238004	0.565561	0.0116125	0.507531	0.0265403	-0.259197	0.283918	0.717089	0.000549446	0.00999105	0.967619	-0.0459587	0.851796	0.304485	0.204987	-0.34262	0.151017	-0.196421	0.420271	-0.254422	0.293197	-0.0819704	0.738677	-0.0298293	0.903515	0.779018	8.48e-05	-0.00187452	0.993923	-0.518875
AGPS	AGPS	green	0.170292	0.2809	0.273492	0.27193	0.324401	0.110674	0.0229	0.715802	0.339	0.477466	-0.578	0.0203731	0.051	0.779264	-0.118	0.566	0.514789	0.0241122	-0.315114	0.188819	-0.626823	0.00407789	-0.146405	0.549789	-0.385875	0.102738	0.152553	0.532964	0.438065	0.0606632	0.183567	0.451896	0.689821	0.00108249	0.570293	0.0107855	0.0683324	0.781045	-0.0148078	0.952023	0.122506	0.617337	-0.358616	0.131626	-0.396652	0.0926896	0.0453283
AGR3	AGR3	NA	NA	NA	0.261773	0.132033	NA	NA	NA	NA	NA	NA	NA	NA	NA	NA	NA	NA	NA	NA	NA	NA	NA	NA	NA	NA	NA	NA	NA	NA	NA	NA	NA	NA	NA	NA	NA	NA	NA	NA	NA	NA	NA	NA	NA	NA	NA	NA	NA
AGRN	AGRN	magenta	0.358863	0.0878849	0.0820432	0.0562395	NA	NA	0.0863	0.66445	-0.072	0.727601	0.935	4.46e-06	0.265	0.604618	NA	NA	-0.455202	0.0501866	0.17613	0.470735	0.436469	0.0617166	0.00173679	0.99437	0.522581	0.0217039	0.164082	0.502073	0.0636737	0.795661	0.328604	0.169561	-0.243812	0.314469	0.0445415	0.85632	-0.292475	0.224324	-0.040013	0.870805	0.114992	0.639233	0.749086	0.000223452	-0.29812	0.215093	-0.323832
AGT	AGT	greenyellow	0.347421	0.121053	0.182139	0.156154	NA	NA	-0.108	0.646196	0.409	0.409205	0.107	0.2959	0.32	0.548945	NA	NA	0.222841	0.359142	-0.194632	0.424599	-0.222456	0.359993	-0.28095	0.243958	0.0546914	0.824022	0.0667313	0.78606	0.648308	0.00268059	0.453109	0.051386	0.395317	0.0938937	0.715483	0.000573041	-0.0682361	0.781346	-0.337982	0.15699	0.52259	0.0217012	0.24138	0.319471	-0.710206	0.00065662	0.039797
AGTPBP1	AGTPBP1	green	0.256949	0.28575	0.35654	0.396856	0.247999	0.142249	0.333	0.372937	0.523	0.321071	0.631	0.0120672	0.796	0.0464334	0.646	0.00391	0.16079	0.510804	-0.126504	0.605808	-0.680238	0.00135126	-0.0769246	0.754275	-0.330579	0.166858	0.716901	0.000552169	0.447509	0.0547039	-0.201389	0.408372	0.799313	4.03e-05	0.00757917	0.975434	-0.0509449	0.835915	0.492789	0.0320592	-0.479103	0.0379456	-0.164043	0.502175	0.119424	0.626284	-0.467272
AGXT2	AGXT2	NA	NA	NA	0.496557	0.123938	NA	NA	NA	NA	NA	NA	NA	NA	NA	NA	NA	NA	NA	NA	NA	NA	NA	NA	NA	NA	NA	NA	NA	NA	NA	NA	NA	NA	NA	NA	NA	NA	NA	NA	NA	NA	NA	NA	NA	NA	NA	NA	NA
AHCTF1	AHCTF1	turquoise	0.344984	0.353774	NA	NA	0.276507	0.0894102	-0.315	0.392621	-0.0101	0.770101	-0.699	0.00561673	-0.126	0.727154	0.0419	0.658	0.663502	0.00195399	-0.467731	0.0434436	-0.650071	0.00258625	0.212076	0.383407	-0.708701	0.000682256	0.155168	0.525882	0.158496	0.516932	-0.140465	0.566265	0.51241	0.0248882	0.199386	0.413147	0.00184567	0.994017	0.307574	0.200197	0.0623616	0.799789	-0.504019	0.0277818	-0.0145967	0.952706	0.277549
AHCY	AHCY	brown	0.205381	0.101637	0.254365	0.0546682	0.142238	0.0786638	-0.149	0.601466	-0.311	0.507953	0.367	0.0992593	-0.111	0.736696	-0.465	0.0589	-0.211857	0.38391	-0.0180286	0.941603	0.631514	0.00373058	0.204879	0.400125	0.443264	0.0573253	-0.127781	0.602147	-0.330877	0.166454	0.108161	0.659391	-0.451259	0.0524648	-0.263017	0.276626	0.383433	0.10512	-0.215741	0.375044	0.0414661	0.866153	0.311776	0.193801	0.0138166	0.955231	0.185482
AHCYL1	AHCYL1	darkturquoise	0.389616	0.139272	0.19116	0.12345	0.474328	0.466633	-0.0814	0.668423	-0.304	0.513617	0.534	0.0306337	-0.249	0.615657	0.219	0.403	-0.32357	0.176584	0.122576	0.617135	0.610756	0.00547485	0.120132	0.624222	0.515096	0.0240136	-0.13704	0.575859	-0.0918606	0.708389	0.711095	0.000641857	-0.563181	0.0120472	0.290448	0.2277	-0.30367	0.206263	-0.20879	0.390992	0.330689	0.166708	0.623601	0.00433146	-0.495327	0.0310505	0.0560718
AHDC1	AHDC1	cyan	0.230793	0.096098	0.297676	0.179114	NA	NA	-0.142	0.609518	-0.459	0.370343	0.308	0.136947	-0.135	0.717692	NA	NA	0.00541757	0.982439	-0.195132	0.423388	0.160407	0.511824	0.692064	0.00102652	-0.181913	0.456053	0.296803	0.217224	-0.647116	0.00274595	-0.263562	0.275595	-0.245566	0.31089	-0.521918	0.0219009	0.146577	0.549315	0.647155	0.00274378	-0.535058	0.0182469	-0.156544	0.522172	0.438122	0.0606257	0.053247
AHI1	AHI1	black	0.220961	0.206996	0.167377	0.145119	NA	NA	-0.4	0.287596	0.212	0.603048	-0.422	0.0701026	0.225	0.636702	NA	NA	0.674152	0.00154928	-0.700999	0.000827041	-0.423051	0.0711246	0.446216	0.0554925	-0.671409	0.00164614	0.349912	0.141947	0.0106237	0.96557	-0.158368	0.517274	0.349686	0.142222	0.126227	0.606605	0.160756	0.510895	0.349859	0.142011	-0.0888683	0.717511	-0.483934	0.0357797	0.0434984	0.859653	0.352814
AHR	AHR	black	0.0588789	0.0700046	0.281558	0.346294	0.646777	0.772387	-0.227	0.508953	-0.276	0.544287	-0.49	0.0435956	-0.145	0.709345	-0.114	0.572	0.46496	0.044871	-0.451275	0.0524556	-0.0786281	0.748999	0.383133	0.105416	-0.213686	0.379722	0.0477146	0.846197	-0.0228286	0.926092	0.324659	0.175049	0.129244	0.59796	0.414926	0.0773166	0.274201	0.25595	0.0228829	0.925916	0.170648	0.48487	-0.163999	0.50229	-0.457067	0.0491351	0.407388
AHSA2	AHSA2	turquoise	0.0704933	0.0813353	NA	NA	0.0686345	0.0726916	-0.0798	0.669612	-0.0975	0.709847	-0.546	0.0277144	-0.432	0.442047	-0.0704	0.628	0.148179	0.54491	0.0713619	0.771578	-0.584194	0.00862691	-0.25498	0.292103	-0.353167	0.138022	0.0295391	0.90445	0.313183	0.19169	-0.43981	0.0595269	0.41484	0.0773842	-0.0197281	0.936108	0.0200956	0.934921	0.184442	0.449706	-0.0405887	0.868961	-0.209449	0.389465	0.238926	0.324568	-0.186499
AIDA	AIDA	red	0.15735	0.0909875	0.597771	0.564044	0.34537	0.150937	0.0357	0.706141	0.352	0.464133	-0.56	0.0244553	-0.012	0.798872	-0.211	0.417	0.0393134	0.873046	0.0859383	0.726479	0.071122	0.772326	-0.498617	0.02978	0.223357	0.358	-0.453478	0.0511731	0.276004	0.252711	0.122603	0.617056	0.0495169	0.840457	0.345135	0.147845	0.275987	0.25274	-0.71665	0.000555812	0.354302	0.136673	-0.0737401	0.764167	-0.268716	0.265964	0.178888
AIFM1	AIFM1	red	0.31617	0.175963	0.224735	0.12541	NA	NA	0.254	0.478624	-0.00771	0.772013	-0.102	0.300163	-0.411	0.457517	NA	NA	-0.405812	0.0847279	0.454644	0.0505042	0.312192	0.193175	-0.61898	0.00471772	0.589027	0.00796423	-0.52321	0.0215181	0.201813	0.407366	0.23538	0.332013	-0.159205	0.515035	0.24044	0.321417	0.0142375	0.953869	-0.668088	0.0017701	0.375233	0.113411	0.382764	0.10578	-0.233613	0.335762	-0.133617
AIG1	AIG1	black	0.336382	0.331024	0.126215	0.122134	0.243542	0.105768	-0.502	0.169559	0.202	0.61538	-0.556	0.0254101	0.306	0.566927	-0.637	0.00464	0.746046	0.000244738	-0.587466	0.00817364	-0.67996	0.0013598	0.0899179	0.714307	-0.665531	0.00187075	0.247153	0.307674	0.479931	0.0375675	-0.111403	0.649796	0.583771	0.00868693	0.352379	0.138966	0.31804	0.184524	0.099704	0.684662	0.274682	0.255083	-0.432066	0.0646938	-0.235316	0.332148	0.351221
AIMP1	AIMP1	NA	NA	NA	0.229074	0.286434	NA	NA	NA	NA	NA	NA	NA	NA	NA	NA	NA	NA	NA	NA	NA	NA	NA	NA	NA	NA	NA	NA	NA	NA	NA	NA	NA	NA	NA	NA	NA	NA	NA	NA	NA	NA	NA	NA	NA	NA	NA	NA	NA
AIMP2	AIMP2	red	0.280459	0.328243	NA	NA	0.323251	0.0987009	0.246	0.48437	-0.0249	0.76037	0.233	0.192397	-0.429	0.442047	0.104	0.587	-0.623871	0.00430975	0.502304	0.0284046	0.706555	0.000720259	-0.474146	0.0402718	0.670319	0.001686	-0.681981	0.00129861	-0.164259	0.501603	0.203023	0.4045	-0.60997	0.00555214	-0.0519963	0.832574	-0.161231	0.509631	-0.74148	0.000279939	0.366137	0.123143	0.438733	0.0602261	0.0104013	0.96629	0.00630884
AIP	AIP	red	0.495563	0.232462	0.452483	0.115918	0.10688	0.108173	0.109	0.645706	0.29	0.521656	0.134	0.273221	-0.0201	0.794768	0.11	0.578	-0.250962	0.300036	0.323177	0.177141	0.275506	0.253604	-0.634841	0.00349933	0.466054	0.0443032	-0.502591	0.0282996	0.34008	0.154269	0.277213	0.250553	-0.189464	0.437239	0.300531	0.211227	-0.0797584	0.745504	-0.760451	0.00015721	0.656005	0.00228872	0.392791	0.0962035	-0.36736	0.121801	0.0503334
AJAP1	AJAP1	royalblue	0.353678	0.128694	NA	NA	0.266987	0.214306	0.426	0.254034	-0.318	0.500933	-0.445	0.0605323	-0.315	0.553178	0.257	0.333	-0.232122	0.338943	0.450168	0.0531091	-0.395041	0.094144	-0.177225	0.467937	-0.0948964	0.699174	0.107504	0.661344	-0.022568	0.926933	-0.512492	0.0248608	0.343608	0.149765	-0.589163	0.00794625	0.213094	0.381074	0.331786	0.165221	-0.746576	0.00024091	-0.238154	0.326179	0.585445	0.00845128	-0.438232
AK3	AK3	NA	NA	NA	0.653232	0.364617	NA	NA	NA	NA	NA	NA	NA	NA	NA	NA	NA	NA	NA	NA	NA	NA	NA	NA	NA	NA	NA	NA	NA	NA	NA	NA	NA	NA	NA	NA	NA	NA	NA	NA	NA	NA	NA	NA	NA	NA	NA	NA	NA
AK4	AK4	NA	NA	NA	0.238424	0.142123	NA	NA	NA	NA	NA	NA	NA	NA	NA	NA	NA	NA	NA	NA	NA	NA	NA	NA	NA	NA	NA	NA	NA	NA	NA	NA	NA	NA	NA	NA	NA	NA	NA	NA	NA	NA	NA	NA	NA	NA	NA	NA	NA
AK5	AK5	turquoise	0.282002	0.175626	NA	NA	0.0922055	0.0570606	-0.105	0.647286	-0.413	0.403745	-0.554	0.0257698	-0.266	0.604618	-0.132	0.546	0.261867	0.278808	-0.0226647	0.92662	-0.332094	0.164805	0.286819	0.233828	-0.558104	0.0130186	-0.031557	0.897954	-0.347048	0.145462	-0.674743	0.00152904	0.0678934	0.782419	-0.549125	0.0148896	0.174997	0.47364	0.406213	0.0843913	-0.452789	0.0515717	-0.656491	0.00226569	0.697891	0.000892372	0.208257
AK6	AK6	NA	NA	NA	0.161427	0.09056	NA	NA	NA	NA	NA	NA	NA	NA	NA	NA	NA	NA	NA	NA	NA	NA	NA	NA	NA	NA	NA	NA	NA	NA	NA	NA	NA	NA	NA	NA	NA	NA	NA	NA	NA	NA	NA	NA	NA	NA	NA	NA	NA
AK8	AK8	magenta	0.118872	0.0437812	NA	NA	0.185637	0.0796328	-0.16	0.589211	0.225	0.592212	0.353	0.107386	0.382	0.492616	-0.19	0.454	-0.113247	0.64436	-0.0941592	0.701408	-0.013659	0.955742	-0.165544	0.498217	0.20562	0.398386	0.287294	0.23302	0.504986	0.0274355	0.319018	0.183102	0.181144	0.457991	0.376445	0.112157	-0.142456	0.560719	-0.0917488	0.70873	0.235638	0.331467	0.547232	0.0153101	-0.400905	0.0889276	-0.275373
AK9	AK9	black	0.255058	0.183606	NA	NA	0.143414	0.0827016	-0.651	0.0596357	0.0622	0.737444	-0.758	0.00253812	-0.153	0.702633	-0.243	0.357	0.734278	0.000344142	-0.596711	0.00699618	-0.400869	0.0889588	0.31404	0.190412	-0.671348	0.00164832	-0.0424916	0.862872	0.0996726	0.684757	-0.061246	0.803303	0.220909	0.36343	0.287583	0.232528	0.0352436	0.886102	0.0896776	0.715041	0.229936	0.343641	-0.472843	0.0409012	-0.0613086	0.803106	0.627275
AKAP1	AKAP1	darkturquoise	0.221467	0.0634906	0.361455	0.189953	0.22878	0.0675441	0.0392	0.703337	-0.0251	0.76037	0.153	0.257109	-0.221	0.639987	0.023	0.677	-0.274544	0.255331	0.0988084	0.687358	0.371741	0.11708	0.0681899	0.781491	0.456067	0.0496969	0.11569	0.637186	-0.0339285	0.890327	0.675289	0.00151053	-0.227268	0.349422	0.338403	0.156441	-0.141433	0.563565	-0.0295095	0.904545	0.0440024	0.858043	0.53505	0.0182488	-0.503601	0.0279327	-0.193823
AKAP10	AKAP10	darkgrey	0.140775	0.0534045	0.360863	0.0631443	0.788261	0.376463	-0.175	0.569436	-0.206	0.609314	0.424	0.0694334	0.336	0.531232	-0.081	0.616	-0.075664	0.758187	-0.197926	0.416647	-0.014159	0.954123	0.396048	0.0932327	0.0528279	0.829933	0.721005	0.000495352	0.00888342	0.971208	0.17858	0.464486	0.191075	0.433279	-0.0747038	0.76117	0.0959206	0.696074	0.574285	0.0101254	-0.355204	0.135606	0.3242	0.175694	-0.121069	0.621502	-0.352813
AKAP11	AKAP11	NA	NA	NA	0.139522	0.134564	NA	NA	NA	NA	NA	NA	NA	NA	NA	NA	NA	NA	NA	NA	NA	NA	NA	NA	NA	NA	NA	NA	NA	NA	NA	NA	NA	NA	NA	NA	NA	NA	NA	NA	NA	NA	NA	NA	NA	NA	NA	NA	NA
AKAP12	AKAP12	blue	0.0742203	0.0456033	0.595568	0.190954	0.463402	0.429178	0.244	0.487296	-0.528	0.31552	-0.193	0.22477	-0.391	0.479434	-0.0652	0.634	-0.281304	0.24334	0.472771	0.040936	0.214297	0.378327	-0.178904	0.463663	0.27811	0.24896	-0.475723	0.0395202	-0.172014	0.48133	-0.0120947	0.960806	-0.230159	0.343158	-0.132968	0.587359	-0.198614	0.414996	-0.253387	0.295233	-0.0137309	0.955509	-0.00771396	0.974997	0.0812795	0.740807	-0.0187815
AKAP13	AKAP13	NA	NA	NA	0.186783	0.0574301	NA	NA	NA	NA	NA	NA	NA	NA	NA	NA	NA	NA	NA	NA	NA	NA	NA	NA	NA	NA	NA	NA	NA	NA	NA	NA	NA	NA	NA	NA	NA	NA	NA	NA	NA	NA	NA	NA	NA	NA	NA	NA	NA
AKAP2	PALM2-AKAP2	cyan	0.512443	0.159309	0.279392	0.0669841	0.258181	0.179174	-0.239	0.492555	-0.415	0.40305	0.0629	0.330882	-0.0857	0.756715	-0.185	0.462	0.113321	0.644144	-0.271832	0.260245	0.251156	0.299649	0.79474	4.8e-05	-0.230018	0.343463	0.153337	0.530836	-0.784171	7.07e-05	-0.0500449	0.838777	-0.417308	0.0754616	-0.312634	0.192512	-0.0340358	0.889983	0.586538	0.00830007	-0.451641	0.0522406	-0.343039	0.150485	0.25893	0.284432	0.254962
AKAP5	AKAP5	turquoise	0.0824138	0.119165	NA	NA	0.60045	0.587095	-0.277	0.443957	-0.246	0.574675	-0.349	0.110541	0.000114	0.806391	-0.128	0.552	0.385513	0.103089	-0.44056	0.0590437	-0.181149	0.45798	0.609584	0.00559043	-0.459018	0.0480535	0.317027	0.186002	-0.312755	0.192331	-0.519131	0.0227456	0.124867	0.610519	-0.416908	0.0757706	0.648148	0.00268928	0.468623	0.0429912	-0.479002	0.0379923	-0.442553	0.0577735	0.442502	0.0578056	0.265524
AKAP6	AKAP6	green	0.0562061	0.14095	0.156849	0.18028	0.196422	0.0953522	0.207	0.534509	-0.233	0.585019	-0.314	0.132333	-0.101	0.743537	0.0539	0.646	0.289145	0.229889	-0.159035	0.51549	-0.492533	0.0321627	0.287392	0.232853	-0.448757	0.0539508	0.392087	0.0968542	0.00740438	0.976	-0.182985	0.453356	0.457604	0.0488358	-0.153562	0.530228	0.146771	0.548779	0.515327	0.0239394	-0.400097	0.0896339	-0.295438	0.219446	0.241146	0.319955	-0.0846732
AKAP7	AKAP7	green	0.14028	0.278904	0.382527	0.387227	0.439834	0.194492	-0.417	0.264773	0.293	0.520095	-0.464	0.0525848	0.33	0.53487	-0.609	0.00757	0.581354	0.00903669	-0.506239	0.0269917	-0.597303	0.00692581	-0.121361	0.620655	-0.446383	0.0553901	0.237456	0.327642	0.629705	0.00386148	-0.262616	0.277386	0.64392	0.00292776	0.332098	0.1648	0.373358	0.115371	-0.0636695	0.795674	0.357754	0.132624	-0.155312	0.525493	-0.239593	0.323177	0.163956
AKAP9	AKAP9	turquoise	0.813132	0.60289	0.891864	0.334481	0.117805	0.0890254	-0.232	0.501534	-0.179	0.635934	-0.616	0.0140038	-0.0088	0.800382	-0.00328	0.695	0.573142	0.010311	-0.444505	0.0565492	-0.600399	0.00656692	0.409619	0.0815717	-0.677937	0.00142347	0.40192	0.0880472	-0.147767	0.546041	-0.461754	0.0465677	0.540317	0.0169278	-0.231505	0.340266	0.45956	0.0477564	0.582894	0.00881258	-0.473261	0.0406988	-0.71505	0.000579536	0.342605	0.151036	0.128959
AKIP1	AKIP1	NA	NA	NA	0.105543	0.10853	NA	NA	NA	NA	NA	NA	NA	NA	NA	NA	NA	NA	NA	NA	NA	NA	NA	NA	NA	NA	NA	NA	NA	NA	NA	NA	NA	NA	NA	NA	NA	NA	NA	NA	NA	NA	NA	NA	NA	NA	NA	NA	NA
AKIRIN2	AKIRIN2	white	0.330309	0.183153	0.526104	0.541719	0.212821	0.143959	0.14	0.610925	0.065	0.733695	-0.384	0.0902905	-0.454	0.419965	0.501	0.0385	-0.292033	0.225057	0.462961	0.0459231	0.342518	0.151146	-0.39733	0.092082	0.258506	0.28525	-0.785892	6.65e-05	-0.24527	0.311493	-0.109223	0.656243	-0.465858	0.0444048	-0.0894601	0.715704	-0.281585	0.24285	-0.540935	0.0167778	0.145805	0.551443	-0.12725	0.603668	0.243948	0.314191	0.1804
AKR1A1	AKR1A1	lightgreen	0.254067	0.171572	NA	NA	NA	NA	-0.397	0.29197	0.342	0.473215	0.096	0.304738	0.106	0.740385	NA	NA	-0.0512393	0.834979	-0.0876541	0.721223	0.316466	0.186825	-0.340777	0.153371	0.419553	0.0737434	-0.294829	0.220444	0.368373	0.120698	0.394957	0.0942206	-0.162622	0.505936	0.551086	0.0144635	0.107784	0.660511	-0.659865	0.0021109	0.668917	0.00173847	0.426831	0.0683729	-0.632678	0.00364833	0.171347
AKR1D1	AKR1D1	brown	0.189616	0.0957752	NA	NA	NA	NA	0.0734	0.674588	0.118	0.693406	0.429	0.0675826	0.0746	0.763387	NA	NA	-0.250295	0.301364	0.0571233	0.816321	0.65328	0.00242159	0.114237	0.64145	0.535349	0.0181718	-0.103638	0.672866	-0.29227	0.224664	0.481279	0.0369582	-0.439739	0.0595725	0.100522	0.682203	0.139582	0.568732	-0.297508	0.216081	0.0217682	0.929516	0.306579	0.201732	-0.312619	0.192535	0.123248
AKR7A2	AKR7A2	brown	0.510389	0.254725	0.223765	0.078841	0.573053	0.521244	-0.31	0.399203	-0.329	0.488118	0.329	0.122701	-0.335	0.532446	0.0387	0.662	-0.242355	0.31746	0.0262389	0.915086	0.826674	1.28e-05	0.230652	0.342097	0.486442	0.0346937	-0.416835	0.0758275	-0.428709	0.0670356	0.461406	0.0467546	-0.818773	1.82e-05	0.0413492	0.866527	-0.0484565	0.843833	-0.350924	0.140718	0.333008	0.163576	0.388743	0.0999908	-0.254195	0.293644	0.377519
AKT1	AKT1	turquoise	0.240701	0.240684	0.416928	0.303511	0.144468	0.0847171	-0.0545	0.692333	-0.00652	0.773174	-0.487	0.0446422	0.282	0.587938	0.269	0.312	0.480692	0.0372225	-0.372862	0.115893	-0.572396	0.0104335	0.223402	0.3579	-0.658446	0.00217488	0.284487	0.23782	-0.0453053	0.853881	-0.677232	0.00144624	0.470356	0.0421234	-0.326225	0.172857	0.437851	0.0608033	0.413915	0.0781144	-0.32131	0.179799	-0.671704	0.00163546	0.492044	0.0323603	0.117766
AKT3	AKT3	turquoise	0.0543609	0.091545	0.727883	0.668262	0.301289	0.103151	-0.136	0.616647	0.214	0.602142	0.0534	0.33882	0.356	0.512837	0.0213	0.679	0.541895	0.0165471	-0.588177	0.00807774	-0.157558	0.519448	0.517751	0.0231733	-0.488838	0.0336801	0.202614	0.405466	-0.185603	0.446808	0.0796637	0.745796	0.130311	0.594914	0.176593	0.469552	-0.10225	0.677018	0.258696	0.284883	-0.021624	0.929982	-0.409158	0.0819489	-0.0873908	0.722029	0.431869
AKTIP	AKTIP	black	0.269326	0.273463	0.405513	0.427775	0.618115	0.273454	-0.571	0.113297	0.548	0.300887	-0.441	0.0621874	0.384	0.492616	-0.606	0.00804	0.712253	0.000623048	-0.660037	0.00210325	-0.57451	0.0100892	-0.0211272	0.931587	-0.610879	0.00546279	0.165859	0.497388	0.634276	0.00353776	0.015953	0.948317	0.513652	0.0244808	0.538662	0.0173345	0.0364083	0.882363	-0.0981259	0.689414	0.521002	0.022176	-0.182289	0.455107	-0.330847	0.166494	0.408716
ALAD	ALAD	NA	NA	NA	0.282645	0.168819	NA	NA	NA	NA	NA	NA	NA	NA	NA	NA	NA	NA	NA	NA	NA	NA	NA	NA	NA	NA	NA	NA	NA	NA	NA	NA	NA	NA	NA	NA	NA	NA	NA	NA	NA	NA	NA	NA	NA	NA	NA	NA	NA
ALAS1	ALAS1	blue	0.201938	0.155582	NA	NA	0.175684	0.106854	0.499	0.170952	0.0667	0.733161	0.108	0.295024	-0.263	0.605636	0.412	0.103	-0.477723	0.0385829	0.603125	0.00626363	0.291425	0.226069	-0.589749	0.00786883	0.375068	0.113582	-0.685812	0.00118887	-0.0304606	0.901483	-0.0827271	0.736346	-0.355662	0.135067	-0.0884443	0.718807	-0.489629	0.0333506	-0.562515	0.0121714	0.246604	0.308784	0.139233	0.569708	0.186788	0.443861	-0.122316
ALCAM	ALCAM	green	0.0649372	0.173079	0.308398	0.319759	0.190229	0.0994935	-0.297	0.415782	0.444	0.377659	-0.427	0.0680745	0.236	0.627314	0.0291	0.672	0.46972	0.0424403	-0.295633	0.219129	-0.616231	0.00496056	-0.114823	0.639731	-0.487297	0.0343293	0.209175	0.390099	0.316075	0.1874	-0.0864139	0.725021	0.550998	0.0144826	0.297937	0.215388	-0.0404055	0.869548	0.163331	0.504057	0.0359942	0.883692	-0.462503	0.0461668	-0.112631	0.646175	0.0430148
ALDH18A1	ALDH18A1	greenyellow	0.297948	0.110308	NA	NA	0.349587	0.248883	0.0196	0.717973	0.324	0.495631	-0.509	0.037609	-0.0527	0.778906	0.143	0.531	0.22327	0.358191	0.00318179	0.989686	-0.378903	0.109645	-0.473715	0.0404794	-0.170566	0.485084	-0.295627	0.219139	0.620303	0.00460439	0.241353	0.319526	0.244263	0.313547	0.666735	0.0018228	-0.302146	0.208664	-0.418937	0.0742118	0.617536	0.00484404	-0.00539767	0.982503	-0.447728	0.0545714	0.104753
ALDH1A3	ALDH1A3	NA	NA	NA	0.202891	0.245608	NA	NA	NA	NA	NA	NA	NA	NA	NA	NA	NA	NA	NA	NA	NA	NA	NA	NA	NA	NA	NA	NA	NA	NA	NA	NA	NA	NA	NA	NA	NA	NA	NA	NA	NA	NA	NA	NA	NA	NA	NA	NA	NA
ALDH1L2	ALDH1L2	black	0.0698896	0.109664	0.618161	0.308445	NA	NA	-0.203	0.539696	0.164	0.64932	-0.423	0.0699793	-0.0615	0.77394	NA	NA	0.367719	0.121409	-0.190804	0.433942	-0.546479	0.0154801	0.010195	0.966959	-0.553129	0.0140303	0.0087525	0.971632	0.234891	0.333048	-0.133917	0.584673	0.292591	0.224132	0.30323	0.206953	-0.477906	0.0384976	0.228735	0.346236	0.133641	0.585453	-0.301075	0.210361	-0.0253632	0.917911	0.0924051
ALDH3A2	NA	lightgreen	0.179631	0.0753242	NA	NA	0.873517	0.263465	-0.32	0.387517	0.115	0.696304	-0.382	0.0913191	-0.283	0.586163	-0.525	0.0276	0.313523	0.191182	-0.144019	0.556381	-0.107539	0.66124	-0.248485	0.30499	-0.218504	0.36881	-0.529447	0.0197428	0.192664	0.429389	-0.0814208	0.740371	-0.114252	0.641405	0.286553	0.234281	0.0498265	0.839472	-0.457215	0.0490527	0.647327	0.00273428	-0.214976	0.376782	-0.133357	0.586257	0.500423
ALDH3A2_2	NA	grey60	0.0674208	0.0608879	NA	NA	NA	NA	0.237	0.495871	-0.11	0.700332	0.337	0.117601	0.131	0.722951	NA	NA	-0.196742	0.419496	0.150309	0.539078	-0.198446	0.415398	0.109609	0.655099	-0.165174	0.499192	0.326754	0.17212	-0.0926212	0.706077	-0.615899	0.00499054	0.13192	0.590336	-0.56465	0.0117774	-0.0747903	0.760901	0.500505	0.0290692	-0.517887	0.0231306	-0.0457082	0.852595	0.650094	0.00258505	-0.37047
ALDH4A1	ALDH4A1	brown	0.212946	0.0975714	0.0731097	0.0278925	NA	NA	-0.0135	0.721741	-0.266	0.554711	0.425	0.0690208	-0.0346	0.786134	NA	NA	-0.211024	0.385826	-0.0706185	0.773898	0.635965	0.00342397	0.277403	0.250215	0.468186	0.0432123	-0.0484557	0.843836	-0.355527	0.135226	0.27523	0.254099	-0.40668	0.0840003	-0.085434	0.728026	0.295709	0.219004	-0.154811	0.526847	-0.00544197	0.98236	0.316363	0.186977	-0.160016	0.512869	0.116794
ALDH5A1	ALDH5A1	NA	NA	NA	0.233895	0.242771	NA	NA	NA	NA	NA	NA	NA	NA	NA	NA	NA	NA	NA	NA	NA	NA	NA	NA	NA	NA	NA	NA	NA	NA	NA	NA	NA	NA	NA	NA	NA	NA	NA	NA	NA	NA	NA	NA	NA	NA	NA	NA	NA
ALDH9A1	ALDH9A1	white	0.0834987	0.0547939	NA	NA	0.240912	0.112438	-0.114	0.641538	0.0816	0.720254	-0.468	0.0515982	-0.249	0.615657	-0.372	0.149	0.222781	0.359274	-0.110132	0.653551	0.0313809	0.89852	-0.250192	0.30157	0.00172777	0.994399	-0.504835	0.0274895	0.0488701	0.842516	-0.168196	0.49126	-0.0578234	0.814107	0.137679	0.574066	0.424344	0.0701739	-0.541729	0.0165869	0.388395	0.100321	-0.283533	0.239466	-0.074933	0.760458	0.375517
ALG11	ALG11	NA	NA	NA	0.0861971	0.0960494	NA	NA	NA	NA	NA	NA	NA	NA	NA	NA	NA	NA	NA	NA	NA	NA	NA	NA	NA	NA	NA	NA	NA	NA	NA	NA	NA	NA	NA	NA	NA	NA	NA	NA	NA	NA	NA	NA	NA	NA	NA	NA	NA
ALG12	ALG12	green	0.0996401	0.164545	0.416382	0.56186	0.193019	0.107747	0.017	0.719111	0.355	0.460747	-0.194	0.224012	0.105	0.741083	0.464	0.06	0.306333	0.202112	-0.234108	0.33471	-0.54585	0.0156232	-0.328847	0.169227	-0.231195	0.340931	0.237531	0.327484	0.707498	0.000703356	0.29533	0.219624	0.600479	0.00655789	0.627582	0.00401995	-0.223505	0.357673	-0.0335357	0.89159	0.352411	0.138927	0.106115	0.665475	-0.486723	0.0345735	-0.184349
ALG14	ALG14	red	0.08174	0.0827257	0.465481	0.423605	NA	NA	-0.0526	0.694164	0.367	0.447848	-0.497	0.0414749	-0.0672	0.76856	NA	NA	0.110028	0.65386	0.0537803	0.826911	-0.303144	0.207089	-0.655878	0.00229478	0.0121247	0.960709	-0.276829	0.251237	0.643678	0.00294195	-0.0208495	0.932484	0.291515	0.225918	0.420076	0.0733475	0.0967738	0.693495	-0.546651	0.0154411	0.545373	0.0157323	0.0529992	0.829389	-0.290225	0.228075	-0.0322581
ALG2	ALG2	blue	0.147106	0.0908363	NA	NA	0.414397	0.330185	0.27	0.45356	0.0134	0.768142	-0.181	0.233755	-0.604	0.310729	0.546	0.0204	-0.381422	0.107112	0.537817	0.0175451	0.207421	0.394175	-0.524964	0.0210065	0.433721	0.0635623	-0.477317	0.0387716	0.181255	0.457712	0.239935	0.322466	-0.218403	0.369037	0.236255	0.330166	-0.243511	0.315085	-0.495655	0.030922	0.218757	0.368242	0.287062	0.233414	-0.146531	0.54944	-0.124559
ALG3	ALG3	red	0.119709	0.08895	0.198465	0.134631	NA	NA	0.0931	0.656828	0.16	0.653324	-0.422	0.0703242	0.0436	0.781713	NA	NA	0.0786326	0.748985	0.0930044	0.704913	0.0654189	0.790177	-0.377735	0.110833	0.135198	0.581051	-0.489424	0.0334361	0.197301	0.418149	0.00390718	0.987334	0.0203902	0.933968	0.146085	0.550671	0.345852	0.146949	-0.667644	0.00178726	0.364151	0.125344	-0.102991	0.674801	-0.145178	0.553174	0.295648
ALG5	ALG5	green	0.13413	0.172795	0.532152	0.452584	NA	NA	0.00852	0.724888	0.569	0.288766	-0.507	0.0383007	0.256	0.608867	NA	NA	0.242784	0.316578	-0.0015524	0.994968	-0.722898	0.000470867	-0.52373	0.0213655	-0.403553	0.0866434	0.114304	0.641253	0.603474	0.00622566	-0.514043	0.0243536	0.643986	0.00292391	0.0483171	0.844277	0.0358289	0.884223	-0.0363727	0.882477	0.0770415	0.753913	-0.277326	0.250352	0.196584	0.419878	-0.20746
ALG8	ALG8	lightgreen	0.216803	0.0786541	NA	NA	0.140879	0.0764547	-0.255	0.476023	0.525	0.320051	0.177	0.237617	0.502	0.403183	-0.156	0.511	0.232888	0.337307	-0.335156	0.160709	0.143579	0.557601	-0.145143	0.553269	-0.0378394	0.877771	-0.273296	0.257587	0.184101	0.45056	0.155679	0.524502	-0.134451	0.583162	0.337082	0.158168	-0.12563	0.608323	-0.493822	0.0316456	0.648393	0.00267594	0.013403	0.95657	-0.304748	0.204575	0.416018
ALG9	ALG9	brown	0.482279	0.326502	0.28039	0.111537	0.765433	0.337305	0.344	0.359517	-0.361	0.455386	0.454	0.056694	-0.3	0.572447	0.0733	0.625	-0.729509	0.000393186	0.610957	0.00545523	0.803601	3.41e-05	-0.206381	0.396603	0.796487	4.49e-05	-0.467267	0.0436802	-0.35137	0.14018	0.277649	0.249779	-0.702351	0.000799907	-0.171567	0.482488	-0.160908	0.51049	-0.418719	0.074378	0.0298887	0.903324	0.520679	0.0222734	-0.0170283	0.944838	-0.169045
ALKBH1	ALKBH1	red	0.836182	0.346885	NA	NA	0.0663361	0.0701605	0.0316	0.708867	0.271	0.55018	-0.268	0.165724	-0.153	0.70184	-0.0225	0.677	-0.0353901	0.885632	0.191378	0.432534	0.0102917	0.966646	-0.693678	0.000987787	0.333786	0.162533	-0.514631	0.0241631	0.6221	0.00445398	0.295076	0.22004	0.113454	0.643751	0.571607	0.0105645	0.0362401	0.882903	-0.847443	4.66e-06	0.746654	0.000240353	0.319959	0.181741	-0.559141	0.0128152	0.091317
ALKBH2	ALKBH2	NA	NA	NA	0.553734	0.225489	NA	NA	NA	NA	NA	NA	NA	NA	NA	NA	NA	NA	NA	NA	NA	NA	NA	NA	NA	NA	NA	NA	NA	NA	NA	NA	NA	NA	NA	NA	NA	NA	NA	NA	NA	NA	NA	NA	NA	NA	NA	NA	NA
ALKBH5	ALKBH5	NA	NA	NA	0.362622	0.253315	NA	NA	NA	NA	NA	NA	NA	NA	NA	NA	NA	NA	NA	NA	NA	NA	NA	NA	NA	NA	NA	NA	NA	NA	NA	NA	NA	NA	NA	NA	NA	NA	NA	NA	NA	NA	NA	NA	NA	NA	NA	NA	NA
ALKBH8	ALKBH8	black	0.149524	0.110773	NA	NA	0.0930958	0.0815135	-0.535	0.138792	0.212	0.604396	-0.677	0.00721341	-0.143	0.711353	-0.323	0.222	0.634997	0.00348882	-0.594785	0.00722939	-0.282262	0.241669	0.161564	0.508745	-0.41715	0.0755834	-0.0127808	0.958585	0.190606	0.434429	0.0455361	0.853145	0.250608	0.30074	0.405606	0.0849015	0.335348	0.160454	-0.088332	0.71915	0.320747	0.180607	-0.283074	0.240261	-0.258792	0.284698	0.497508
ALOX5	ALOX5	midnightblue	0.660295	0.137315	0.457428	0.272782	NA	NA	0.325	0.381058	-0.249	0.572281	-0.225	0.198641	-0.251	0.614051	NA	NA	-0.340734	0.153426	0.512802	0.024759	-0.157293	0.520159	-0.191283	0.432768	-0.0199572	0.935368	0.0184602	0.940207	-0.229493	0.344596	-0.680699	0.00133716	0.0499109	0.839203	-0.73637	0.000324325	0.05352	0.827736	0.294218	0.221447	-0.641431	0.00307618	-0.263426	0.275852	0.805115	3.21e-05	-0.436094
ALOX5AP	ALOX5AP	green	0.0331051	0.0502606	NA	NA	NA	NA	0.00687	0.727076	0.208	0.606958	-0.119	0.285898	0.311	0.563038	NA	NA	0.128088	0.601266	-0.0429377	0.861445	-0.469391	0.0426053	-0.262491	0.277623	-0.273961	0.256383	0.241071	0.320111	0.431145	0.0653305	-0.484764	0.0354175	0.468594	0.0430058	-0.177908	0.466198	-0.00883565	0.971362	0.107703	0.660753	0.0505883	0.837049	-0.0133829	0.956635	0.25337	0.295267	-0.224702
ALS2	ALS2	black	0.093963	0.0892392	NA	NA	0.206803	0.0739599	-0.358	0.34195	0.569	0.288766	-0.303	0.140427	0.276	0.593951	-0.199	0.437	0.560889	0.0124783	-0.502549	0.0283151	-0.212585	0.38224	0.0552356	0.822297	-0.311428	0.194326	-0.0491431	0.841647	0.183468	0.452146	0.266886	0.26936	0.24409	0.3139	0.565086	0.0116982	0.159964	0.513007	-0.217949	0.370058	0.356268	0.134356	-0.313565	0.19112	-0.45669	0.0493463	0.496343
ALYREF	ALYREF	white	0.483857	0.275597	0.808879	0.156682	0.281631	0.163267	0.107	0.646347	-0.202	0.61538	-0.0681	0.327161	-0.402	0.467542	0.497	0.0401	-0.376352	0.112253	0.388951	0.0997931	0.611152	0.00543626	-0.164266	0.501586	0.279087	0.247232	-0.892161	2.86e-07	-0.510206	0.0256241	0.0279222	0.909659	-0.846261	4.96e-06	-0.103478	0.673344	-0.448177	0.0542999	-0.52678	0.0204872	0.339707	0.15475	-0.0497104	0.839841	0.15099	0.537219	0.311811
AMBRA1	AMBRA1	white	0.396646	0.326942	0.307918	0.180446	NA	NA	0.0321	0.708417	0.00505	0.774277	-0.17	0.242311	-0.22	0.640999	NA	NA	-0.166634	0.495351	0.273023	0.258081	0.373875	0.114828	-0.468667	0.0429694	0.45279	0.0515709	-0.713938	0.000596523	0.15658	0.522076	0.457927	0.0486563	-0.355139	0.135683	0.511129	0.0253138	-0.18096	0.458457	-0.814165	2.21e-05	0.667599	0.00178901	0.197782	0.416993	-0.548798	0.0149615	0.233859
AMD1	AMD1	purple	0.325544	0.284294	0.38745	0.342788	0.0820181	0.0730654	0.0327	0.708417	0.314	0.506538	-0.394	0.0844624	0.14	0.713086	0.265	0.32	0.471276	0.0416679	-0.260028	0.282321	-0.780284	8.12e-05	0.0274508	0.911178	-0.706099	0.00072857	0.28855	0.230892	0.300896	0.210646	-0.28159	0.242841	0.604755	0.00608776	0.121812	0.619346	-0.273939	0.256422	0.392081	0.0968603	-0.101281	0.679925	-0.439983	0.0594151	0.13452	0.582965	-0.0399655
AMDHD2	AMDHD2	NA	NA	NA	0.25519	0.168551	NA	NA	NA	NA	NA	NA	NA	NA	NA	NA	NA	NA	NA	NA	NA	NA	NA	NA	NA	NA	NA	NA	NA	NA	NA	NA	NA	NA	NA	NA	NA	NA	NA	NA	NA	NA	NA	NA	NA	NA	NA	NA	NA
AMER1	AMER1	red	0.100041	0.0753456	0.600006	0.347737	NA	NA	0.0911	0.659713	-0.1	0.706787	0.358	0.104962	-0.14	0.713597	NA	NA	-0.302467	0.208157	0.258536	0.285191	0.294065	0.221699	-0.388811	0.0999259	0.424524	0.0700423	-0.359907	0.130142	0.15297	0.531833	0.151923	0.534679	-0.219642	0.366258	0.100859	0.68119	-0.141636	0.562999	-0.45992	0.0475596	0.498539	0.0298095	0.456573	0.0494122	-0.239225	0.323943	-0.0863185
AMER2	AMER2	turquoise	0.102832	0.118906	NA	NA	NA	NA	-0.25	0.4812	-0.351	0.467047	-0.582	0.0195434	-0.185	0.676625	NA	NA	0.472789	0.0409277	-0.409635	0.0815585	-0.125197	0.609567	0.518183	0.0230387	-0.326626	0.172298	0.158133	0.517905	-0.184488	0.44959	-0.000996018	0.996771	0.153215	0.531167	-0.00851721	0.972394	0.565939	0.0115446	0.209727	0.388819	-0.197341	0.418053	-0.334292	0.161858	-0.040149	0.870369	0.407149
AMER3	AMER3	NA	NA	NA	0.198093	0.0899932	NA	NA	NA	NA	NA	NA	NA	NA	NA	NA	NA	NA	NA	NA	NA	NA	NA	NA	NA	NA	NA	NA	NA	NA	NA	NA	NA	NA	NA	NA	NA	NA	NA	NA	NA	NA	NA	NA	NA	NA	NA	NA	NA
AMFR	AMFR	NA	NA	NA	0.107331	0.101634	NA	NA	NA	NA	NA	NA	NA	NA	NA	NA	NA	NA	NA	NA	NA	NA	NA	NA	NA	NA	NA	NA	NA	NA	NA	NA	NA	NA	NA	NA	NA	NA	NA	NA	NA	NA	NA	NA	NA	NA	NA	NA	NA
AMIGO2	AMIGO2	black	0.345172	0.232191	0.102618	0.0965203	NA	NA	-0.699	0.040942	0.306	0.511246	-0.474	0.0495298	0.255	0.610298	NA	NA	0.775935	9.43e-05	-0.801584	3.69e-05	-0.211782	0.384082	0.310797	0.195279	-0.57155	0.0105739	-0.087988	0.720202	0.0519336	0.832773	-0.126705	0.605232	0.158224	0.517661	0.29413	0.221591	0.273072	0.257992	-0.12946	0.597343	0.371115	0.117746	-0.493357	0.0318316	-0.127775	0.602162	0.753192
AMMECR1	AMMECR1	green	0.0918037	0.0958599	0.393639	0.506673	0.340525	0.148445	0.245	0.485579	0.0777	0.723316	-0.104	0.29872	0.112	0.736696	0.553	0.0186	0.0579497	0.813708	0.142556	0.560441	-0.548609	0.0150032	-0.499754	0.0293505	-0.0953718	0.697734	0.174882	0.473937	0.565543	0.0116158	-0.21889	0.367942	0.617088	0.00488377	0.0602992	0.806289	0.179167	0.462996	-0.0330322	0.893209	0.142723	0.559976	0.021694	0.929756	-0.057022	0.816641	-0.362911
AMMECR1L	AMMECR1L	NA	NA	NA	0.165619	0.0418541	NA	NA	NA	NA	NA	NA	NA	NA	NA	NA	NA	NA	NA	NA	NA	NA	NA	NA	NA	NA	NA	NA	NA	NA	NA	NA	NA	NA	NA	NA	NA	NA	NA	NA	NA	NA	NA	NA	NA	NA	NA	NA	NA
AMOT	AMOT	NA	NA	NA	0.641796	0.253687	NA	NA	NA	NA	NA	NA	NA	NA	NA	NA	NA	NA	NA	NA	NA	NA	NA	NA	NA	NA	NA	NA	NA	NA	NA	NA	NA	NA	NA	NA	NA	NA	NA	NA	NA	NA	NA	NA	NA	NA	NA	NA	NA
AMOTL2	AMOTL2	blue	0.468666	0.184943	0.144065	0.0917734	0.472765	0.204376	0.55	0.128411	-0.0748	0.725594	0.189	0.227658	-0.341	0.524584	0.646	0.00392	-0.603817	0.00618852	0.782098	7.61e-05	0.165524	0.498269	-0.656181	0.00228034	0.539394	0.0171535	-0.404847	0.0855419	0.206978	0.395208	0.249495	0.302963	-0.155441	0.525144	0.114525	0.640605	-0.461015	0.0469657	-0.405476	0.085011	0.11077	0.651665	0.345718	0.147116	-0.102716	0.675623	-0.425592
AMPD3	AMPD3	NA	NA	NA	0.343073	0.168005	NA	NA	NA	NA	NA	NA	NA	NA	NA	NA	NA	NA	NA	NA	NA	NA	NA	NA	NA	NA	NA	NA	NA	NA	NA	NA	NA	NA	NA	NA	NA	NA	NA	NA	NA	NA	NA	NA	NA	NA	NA	NA	NA
AMPH	AMPH	black	0.317819	0.442976	0.535668	0.23656	0.464731	0.265811	-0.262	0.466976	-0.00131	0.776555	-0.381	0.0913191	0.129	0.724303	0.0602	0.639	0.712897	0.000612795	-0.639386	0.0032027	-0.578849	0.00941103	0.584538	0.00857833	-0.858799	2.52e-06	0.440824	0.0588737	-0.0386026	0.875324	-0.226972	0.350067	0.423646	0.0706858	-0.029781	0.903671	0.0706809	0.773703	0.606334	0.00592136	-0.229575	0.34442	-0.552615	0.0141383	0.152594	0.532853	0.287573
AMT	AMT	lightgreen	0.642965	0.181335	0.151871	0.0713534	NA	NA	-0.192	0.552372	0.328	0.488118	-0.152	0.258426	0.115	0.734602	NA	NA	0.290213	0.228093	-0.193538	0.427259	-0.222107	0.360767	-0.446377	0.0553941	-0.0669419	0.7854	-0.242673	0.316806	0.661312	0.00204727	0.344396	0.148772	0.234795	0.333251	0.65952	0.00212633	-0.159702	0.513706	-0.554012	0.0138462	0.842632	5.97e-06	0.17009	0.486321	-0.575231	0.00997376	0.232106
AMZ1	AMZ1	NA	NA	NA	0.147897	0.0450471	NA	NA	NA	NA	NA	NA	NA	NA	NA	NA	NA	NA	NA	NA	NA	NA	NA	NA	NA	NA	NA	NA	NA	NA	NA	NA	NA	NA	NA	NA	NA	NA	NA	NA	NA	NA	NA	NA	NA	NA	NA	NA	NA
ANAPC1	ANAPC1	white	0.271787	0.264153	NA	NA	0.28919	0.175183	0.0797	0.670069	0.22	0.596627	-0.127	0.279455	-0.0757	0.763387	0.254	0.338	-0.12458	0.611346	0.249339	0.303277	0.102073	0.677551	-0.70616	0.000727454	0.303076	0.207195	-0.637627	0.00331496	0.334499	0.161582	-0.0187528	0.939261	-0.0357607	0.884442	0.259828	0.282704	0.044446	0.856625	-0.803428	3.43e-05	0.624195	0.00428375	0.10564	0.666888	-0.19553	0.422424	0.102863
ANAPC10	ANAPC10	NA	NA	NA	0.202439	0.0437878	NA	NA	NA	NA	NA	NA	NA	NA	NA	NA	NA	NA	NA	NA	NA	NA	NA	NA	NA	NA	NA	NA	NA	NA	NA	NA	NA	NA	NA	NA	NA	NA	NA	NA	NA	NA	NA	NA	NA	NA	NA	NA	NA
ANAPC11	ANAPC11	magenta	0.391649	0.0943203	NA	NA	NA	NA	0.422	0.258569	0.194	0.619035	0.49	0.0436462	0.0173	0.79648	NA	NA	-0.466762	0.0439389	0.354154	0.136849	0.0438679	0.858472	-0.339461	0.155068	0.401834	0.0881217	0.191346	0.432613	0.396642	0.0926981	0.344021	0.149244	0.082405	0.737338	0.234119	0.334685	-0.448244	0.0542595	-0.0257629	0.916621	0.111761	0.648739	0.735397	0.000333418	-0.28016	0.245343	-0.586917
ANAPC15	ANAPC15	NA	NA	NA	0.399664	0.115208	NA	NA	NA	NA	NA	NA	NA	NA	NA	NA	NA	NA	NA	NA	NA	NA	NA	NA	NA	NA	NA	NA	NA	NA	NA	NA	NA	NA	NA	NA	NA	NA	NA	NA	NA	NA	NA	NA	NA	NA	NA	NA	NA
ANAPC16	ANAPC16	lightgreen	0.498395	0.172083	NA	NA	NA	NA	0.0212	0.717023	0.452	0.374148	0.127	0.278894	0.241	0.62308	NA	NA	0.0238005	0.922954	-0.0279795	0.909474	-0.0632461	0.797005	-0.53415	0.0184825	0.131758	0.590797	-0.230448	0.342536	0.628711	0.00393506	0.238484	0.32549	0.117157	0.632893	0.527436	0.0203021	-0.221727	0.361611	-0.569788	0.0108715	0.786764	6.44e-05	0.379366	0.109176	-0.465489	0.044596	0.0394718
ANAPC2	ANAPC2	brown	0.41201	0.276357	0.420424	0.102971	0.217994	0.101571	0.243	0.488588	-0.12	0.692339	0.658	0.00894995	-0.11	0.736696	-0.67	0.00241	-0.612182	0.00533684	0.447294	0.0548347	0.784541	6.98e-05	-0.204179	0.401772	0.738219	0.000307618	-0.500117	0.0292141	-0.254518	0.293008	0.379359	0.109183	-0.721973	0.000482704	0.0655984	0.789614	-0.311757	0.19383	-0.499816	0.0293271	0.262086	0.278393	0.501666	0.0286388	-0.247338	0.307301	-0.0686848
ANAPC4	ANAPC4	black	0.170788	0.158902	NA	NA	NA	NA	-0.376	0.31519	0.423	0.395024	-0.463	0.0532044	0.197	0.662599	NA	NA	0.590802	0.00773155	-0.363469	0.126107	-0.540133	0.0169726	-0.0948771	0.699232	-0.592101	0.00756467	-0.149725	0.540674	0.342097	0.151682	-0.0549403	0.823233	0.366598	0.122636	0.42531	0.0694702	-0.332287	0.164546	-0.100446	0.682432	0.401329	0.0885593	-0.44136	0.0585311	-0.194822	0.424141	0.374324
ANGEL1	ANGEL1	red	0.0676213	0.0502389	NA	NA	NA	NA	0.0587	0.687996	0.0914	0.715551	-0.25	0.179261	0.107	0.738652	NA	NA	0.0290931	0.905886	0.0143434	0.953526	0.146004	0.550893	-0.253307	0.295391	0.169375	0.488182	-0.302916	0.207448	0.052135	0.832133	-0.183415	0.452279	-0.0288401	0.906701	-0.0925751	0.706217	0.519858	0.0225229	-0.494194	0.0314977	0.218563	0.368678	-0.0749935	0.76027	0.00589228	0.9809	0.183291
ANGEL2	ANGEL2	black	0.080091	0.0658151	0.297914	0.221944	0.164304	0.0710839	-0.416	0.266571	-0.0272	0.759444	-0.69	0.00631173	-0.197	0.662599	-0.288	0.278	0.522069	0.021856	-0.422329	0.0716593	-0.400132	0.0896033	0.256103	0.289909	-0.624375	0.00426942	0.0282077	0.908739	0.0814796	0.74019	-0.22422	0.356096	0.117181	0.632825	0.164149	0.501895	-0.00538323	0.98255	0.210981	0.385925	0.144432	0.555237	-0.350622	0.141084	0.0380151	0.877208	0.363039
ANGPT2	ANGPT2	NA	NA	NA	0.264334	0.0636668	NA	NA	NA	NA	NA	NA	NA	NA	NA	NA	NA	NA	NA	NA	NA	NA	NA	NA	NA	NA	NA	NA	NA	NA	NA	NA	NA	NA	NA	NA	NA	NA	NA	NA	NA	NA	NA	NA	NA	NA	NA	NA	NA
ANGPT4	ANGPT4	blue	0.207202	0.140357	NA	NA	NA	NA	0.39	0.300481	0.0769	0.724159	0.187	0.228546	-0.127	0.726888	NA	NA	-0.524639	0.0211006	0.665201	0.0018841	0.3304	0.167102	-0.641659	0.00306229	0.54628	0.0155252	-0.543204	0.0162367	0.036591	0.881777	0.0302725	0.902088	-0.295904	0.218686	-0.0893331	0.716092	-0.110656	0.652001	-0.598974	0.00673024	0.163909	0.502528	0.192002	0.431007	0.0311554	0.899246	-0.192582
ANGPTL2	ANGPTL2	grey60	0.137348	0.0891256	0.30557	0.423773	NA	NA	0.211	0.529398	-0.489	0.344406	-0.105	0.297761	-0.318	0.550815	NA	NA	-0.130418	0.59461	0.200041	0.411583	-0.121031	0.621611	0.317412	0.18544	-0.152301	0.53365	0.318926	0.183236	-0.424182	0.0702925	-0.199204	0.413584	0.0167909	0.945606	-0.48121	0.036989	-0.0185611	0.939881	0.648007	0.00269696	-0.738162	0.000308121	-0.259391	0.283544	0.489696	0.0333231	-0.292614
ANGPTL4	ANGPTL4	NA	NA	NA	0.118423	0.0262878	NA	NA	NA	NA	NA	NA	NA	NA	NA	NA	NA	NA	NA	NA	NA	NA	NA	NA	NA	NA	NA	NA	NA	NA	NA	NA	NA	NA	NA	NA	NA	NA	NA	NA	NA	NA	NA	NA	NA	NA	NA	NA	NA
ANK1	ANK1	NA	NA	NA	0.252631	0.112193	NA	NA	NA	NA	NA	NA	NA	NA	NA	NA	NA	NA	NA	NA	NA	NA	NA	NA	NA	NA	NA	NA	NA	NA	NA	NA	NA	NA	NA	NA	NA	NA	NA	NA	NA	NA	NA	NA	NA	NA	NA	NA	NA
ANK2	ANK2	turquoise	0.798966	0.469639	0.340466	0.198654	0.0990853	0.105449	-0.321	0.387517	-0.334	0.484329	-0.474	0.0493266	-0.119	0.732336	0.472	0.0547	0.501475	0.0287094	-0.377414	0.111162	-0.31563	0.188057	0.581619	0.0089978	-0.653347	0.00241829	0.122616	0.617019	-0.49364	0.0317183	-0.524256	0.0212119	0.129904	0.596076	-0.382525	0.106017	0.271411	0.261014	0.532989	0.0187875	-0.513926	0.0243915	-0.836527	8.07e-06	0.503213	0.0280731	0.359159
ANK3	ANK3	turquoise	0.658442	0.423809	0.479948	0.176964	0.257142	0.249169	-0.388	0.300776	-0.43	0.38881	-0.511	0.0370599	-0.181	0.679205	-0.146	0.527	0.548014	0.0151352	-0.422706	0.0713796	-0.297799	0.21561	0.63983	0.00317488	-0.679635	0.00136987	0.116138	0.635874	-0.45371	0.0510393	-0.402494	0.0875513	0.0635766	0.795966	-0.305786	0.20296	0.177691	0.466751	0.537841	0.017539	-0.342673	0.150949	-0.724958	0.000445383	0.368841	0.12019	0.42319
ANKDD1A	ANKDD1A	black	0.181449	0.145355	NA	NA	0.227856	0.0981782	-0.68	0.0487004	0.0433	0.749511	-0.465	0.0522902	0.318	0.550815	-0.674	0.00222	0.672129	0.00162022	-0.763655	0.000141889	-0.38581	0.102801	0.413628	0.0783419	-0.602449	0.00633779	0.34463	0.148478	0.287112	0.233329	-0.0413837	0.866416	0.297496	0.2161	0.28974	0.228887	0.266003	0.271007	0.222296	0.360348	0.269164	0.265137	-0.153954	0.529165	-0.232463	0.338215	0.413668
ANKDD1B	ANKDD1B	grey60	0.098947	0.0863102	0.198579	0.228989	NA	NA	-0.357	0.343057	0.0899	0.716718	-0.418	0.0720668	0.0126	0.798254	NA	NA	0.325035	0.17452	-0.348618	0.143528	-0.465734	0.0444691	0.266738	0.269636	-0.524611	0.0211086	0.491637	0.0325256	0.135701	0.57963	-0.190445	0.434824	0.276956	0.251011	-0.020828	0.932554	0.0317195	0.897431	0.565793	0.0115707	-0.145099	0.553392	-0.144133	0.556064	0.140528	0.566087	-0.04452
ANKEF1	ANKEF1	NA	NA	NA	0.710951	0.0901191	NA	NA	NA	NA	NA	NA	NA	NA	NA	NA	NA	NA	NA	NA	NA	NA	NA	NA	NA	NA	NA	NA	NA	NA	NA	NA	NA	NA	NA	NA	NA	NA	NA	NA	NA	NA	NA	NA	NA	NA	NA	NA	NA
ANKFN1	ANKFN1	NA	NA	NA	0.324462	0.195254	NA	NA	NA	NA	NA	NA	NA	NA	NA	NA	NA	NA	NA	NA	NA	NA	NA	NA	NA	NA	NA	NA	NA	NA	NA	NA	NA	NA	NA	NA	NA	NA	NA	NA	NA	NA	NA	NA	NA	NA	NA	NA	NA
ANKFY1	ANKFY1	NA	NA	NA	0.454364	0.419111	NA	NA	NA	NA	NA	NA	NA	NA	NA	NA	NA	NA	NA	NA	NA	NA	NA	NA	NA	NA	NA	NA	NA	NA	NA	NA	NA	NA	NA	NA	NA	NA	NA	NA	NA	NA	NA	NA	NA	NA	NA	NA	NA
ANKH	ANKH	NA	NA	NA	0.25848	0.0509689	NA	NA	NA	NA	NA	NA	NA	NA	NA	NA	NA	NA	NA	NA	NA	NA	NA	NA	NA	NA	NA	NA	NA	NA	NA	NA	NA	NA	NA	NA	NA	NA	NA	NA	NA	NA	NA	NA	NA	NA	NA	NA	NA
ANKHD1	ANKHD1	turquoise	0.221596	0.173243	0.240906	0.0822191	NA	NA	-0.323	0.383775	-0.327	0.491428	-0.568	0.0225611	-0.287	0.58079	NA	NA	0.310676	0.195462	-0.186386	0.444859	0.101866	0.678169	0.515091	0.0240153	-0.363282	0.126316	-0.254437	0.293167	-0.820773	1.67e-05	-0.297139	0.216679	-0.301214	0.21014	-0.41614	0.0763669	0.0225785	0.926899	0.30385	0.205981	-0.374071	0.114623	-0.72694	0.000421975	0.426608	0.068533	0.474757
ANKIB1	ANKIB1	pink	0.168469	0.283065	0.628515	0.690437	0.242385	0.21962	0.119	0.635516	0.485	0.345448	-0.275	0.161092	0.241	0.62308	-0.247	0.351	0.523182	0.0215261	-0.363553	0.126012	-0.613869	0.00517732	-0.100885	0.681113	-0.420572	0.0729731	0.199267	0.413432	0.382728	0.105815	0.0970351	0.692706	0.696267	0.000928184	0.497696	0.0301314	0.00616338	0.980022	0.0305969	0.901044	0.0792293	0.747139	-0.403044	0.0870788	-0.300425	0.211396	0.0555058
ANKLE2	ANKLE2	black	0.198069	0.188236	0.37324	0.1633	0.170233	0.192692	-0.673	0.0525597	-0.198	0.618311	-0.748	0.00285263	-0.171	0.68546	-0.151	0.519	0.723191	0.000467175	-0.686826	0.00116118	-0.258761	0.284758	0.704291	0.000762292	-0.599899	0.0066238	0.283278	0.239907	-0.249552	0.302849	-0.0866837	0.724194	0.118268	0.629651	0.112553	0.646406	0.271039	0.261693	0.520261	0.0224001	-0.114834	0.639698	-0.436321	0.0618146	0.00956889	0.968987	0.478462
ANKMY2	ANKMY2	green	0.0793235	0.126624	0.465897	0.107674	0.428271	0.188681	0.147	0.603323	0.198	0.617558	0.0017	0.379519	0.219	0.642775	0.704	0.00113	0.160784	0.510821	-0.0731061	0.766141	-0.553825	0.0138851	-0.127692	0.602402	-0.335845	0.159796	0.27067	0.262369	0.260375	0.281656	-0.219874	0.365739	0.559048	0.0128334	0.0962897	0.694958	-0.289464	0.229352	0.320917	0.180364	-0.0932299	0.704228	-0.161621	0.508593	0.0767572	0.754794	-0.283911
ANKRA2	ANKRA2	NA	NA	NA	0.378438	0.310772	NA	NA	NA	NA	NA	NA	NA	NA	NA	NA	NA	NA	NA	NA	NA	NA	NA	NA	NA	NA	NA	NA	NA	NA	NA	NA	NA	NA	NA	NA	NA	NA	NA	NA	NA	NA	NA	NA	NA	NA	NA	NA	NA
ANKRD10	ANKRD10	green	0.340407	0.385671	0.56111	0.470432	0.306658	0.155951	-0.116	0.639353	0.0975	0.709847	-0.487	0.0447105	0.0963	0.748794	-0.661	0.00292	0.356094	0.13456	-0.180265	0.460213	-0.779644	8.3e-05	-0.130149	0.595377	-0.469177	0.0427122	0.515871	0.0237658	0.541439	0.0166564	-0.465511	0.0445847	0.798312	4.19e-05	-0.0954991	0.697349	0.445232	0.0560984	0.33221	0.16465	-0.202244	0.406344	-0.201002	0.409294	0.196162	0.420897	-0.229227
ANKRD11	ANKRD11	turquoise	0.258602	0.178988	0.397983	0.10091	0.463938	0.082459	-0.126	0.627051	-0.323	0.495631	-0.233	0.192851	0.166	0.688642	-0.107	0.582	0.351315	0.140246	-0.374732	0.113932	-0.140697	0.565615	0.504016	0.0277829	-0.337058	0.1582	0.289948	0.228538	-0.449342	0.0536009	-0.278525	0.248225	0.180293	0.460143	-0.30311	0.207143	0.462353	0.0462471	0.440851	0.0588564	-0.452836	0.0515442	-0.531933	0.0190685	0.22035	0.364677	0.170331
ANKRD12	ANKRD12	NA	NA	NA	0.108675	0.143363	NA	NA	NA	NA	NA	NA	NA	NA	NA	NA	NA	NA	NA	NA	NA	NA	NA	NA	NA	NA	NA	NA	NA	NA	NA	NA	NA	NA	NA	NA	NA	NA	NA	NA	NA	NA	NA	NA	NA	NA	NA	NA	NA
ANKRD13B	ANKRD13B	magenta	0.259005	0.118632	0.152525	0.0709586	NA	NA	-0.185	0.55948	-0.104	0.705221	0.478	0.0477327	-0.0266	0.791475	NA	NA	-0.209241	0.389945	-0.0732179	0.765793	0.530361	0.0194928	0.0433033	0.860277	0.402151	0.0878476	-0.153931	0.529227	0.0179819	0.941754	0.559718	0.0127033	-0.452676	0.051637	0.310674	0.195466	-0.252593	0.2968	-0.289408	0.229446	0.539359	0.0171621	0.641859	0.00305021	-0.456543	0.049429	0.116389
ANKRD13C	ANKRD13C	white	0.307087	0.253573	0.251713	0.173817	0.206154	0.113367	0.246	0.48437	-0.301	0.513617	0.339	0.116006	-0.351	0.513408	0.0223	0.677	-0.541612	0.0166149	0.557057	0.0132265	0.630166	0.00382783	-0.297455	0.216167	0.553957	0.0138577	-0.701451	0.000817884	-0.227881	0.34809	0.215057	0.376597	-0.720943	0.00049618	-0.032523	0.894846	-0.407982	0.0829178	-0.535995	0.0180059	0.328102	0.170252	0.31667	0.186526	-0.0487265	0.842974	0.0546534
ANKRD16	ANKRD16	white	0.0700598	0.124508	NA	NA	0.0305189	0.0585215	0.0671	0.679686	0.208	0.606454	-0.0685	0.326662	0.0567	0.777467	-0.312	0.237	0.122615	0.617022	-0.0584307	0.812188	0.12015	0.624169	-0.258897	0.284496	0.288068	0.231706	-0.236105	0.330483	0.317679	0.185049	0.542175	0.0164804	0.141041	0.564657	0.538522	0.0173691	0.257495	0.287205	-0.611406	0.00541159	0.429772	0.0662871	0.153571	0.530204	-0.629273	0.00389335	0.228269
ANKRD17	ANKRD17	turquoise	0.634691	0.403064	0.340525	0.0714015	0.269012	0.153594	-0.0969	0.653802	-0.176	0.636947	-0.605	0.0156616	-0.172	0.685172	0.529	0.0262	0.493825	0.0316447	-0.161948	0.507724	-0.669508	0.00171616	0.125937	0.60744	-0.759205	0.000163539	-0.0267485	0.913443	-0.00602119	0.980482	-0.637495	0.00332352	0.377837	0.110729	-0.240011	0.322307	-0.00455026	0.98525	0.342151	0.151614	-0.193945	0.426268	-0.746874	0.000238782	0.491416	0.0326158	0.216526
ANKRD22	ANKRD22	purple	0.118253	0.109269	0.212786	0.254927	NA	NA	0.209	0.532272	0.414	0.40305	-0.182	0.232894	0.243	0.620987	NA	NA	0.373013	0.115734	-0.212254	0.382998	-0.652553	0.00245811	-0.14608	0.550685	-0.524442	0.0211578	0.202587	0.405531	0.367352	0.12181	-0.303499	0.206531	0.547401	0.0152721	0.13696	0.576086	-0.0284371	0.908	0.150847	0.53761	0.0525648	0.830768	-0.330949	0.166355	0.0699163	0.776092	-0.0521664
ANKRD24	ANKRD24	magenta	0.06967	0.0634236	0.481857	0.297662	0.295918	0.0764571	-0.0434	0.700446	-0.234	0.585019	0.469	0.0510963	-0.215	0.643304	-0.266	0.318	-0.346415	0.146248	0.091811	0.70854	0.518218	0.0230278	0.0579945	0.813566	0.553429	0.0139676	0.0500957	0.838615	-0.115708	0.637134	0.192836	0.428972	-0.271156	0.26148	-0.0986855	0.687728	0.390605	0.098235	-0.151642	0.535443	-0.0534592	0.827929	0.502656	0.0282759	-0.109994	0.653961	-0.106575
ANKRD27	ANKRD27	turquoise	0.315047	0.220602	0.0992078	0.135371	0.501909	0.228554	-0.192	0.552372	-0.187	0.626337	-0.673	0.0075835	-0.268	0.601954	-0.0627	0.637	0.459493	0.0477929	-0.158742	0.516274	-0.572309	0.010448	0.147224	0.547533	-0.601908	0.00639761	0.12018	0.624084	0.0524287	0.8312	-0.377557	0.111015	0.411103	0.0803651	-0.153285	0.530977	0.100487	0.682309	0.334424	0.161681	-0.213895	0.379245	-0.524936	0.0210146	0.302317	0.208394	0.175363
ANKRD28	ANKRD28	black	0.463221	0.453224	0.37013	0.192162	0.211448	0.0952387	-0.568	0.114371	0.236	0.582293	-0.737	0.00338281	0.065	0.77015	-0.492	0.043	0.814176	2.21e-05	-0.699033	0.000867868	-0.621976	0.00446424	0.25215	0.297676	-0.720118	0.000507203	0.215262	0.376131	0.322141	0.178612	-0.193864	0.426467	0.562044	0.0122595	0.332115	0.164778	0.302329	0.208374	0.158983	0.515628	0.145228	0.553036	-0.458607	0.04828	-0.114049	0.642002	0.454024
ANKRD31	ANKRD31	NA	NA	NA	0.394448	0.214666	NA	NA	NA	NA	NA	NA	NA	NA	NA	NA	NA	NA	NA	NA	NA	NA	NA	NA	NA	NA	NA	NA	NA	NA	NA	NA	NA	NA	NA	NA	NA	NA	NA	NA	NA	NA	NA	NA	NA	NA	NA	NA	NA
ANKRD32	SLF1	darkgrey	0.547259	0.184226	0.205726	0.233004	0.271297	0.219529	0.0362	0.705503	0.0445	0.749403	0.321	0.128074	0.436	0.436795	0.0203	0.68	-0.0248036	0.919716	-0.138551	0.571619	-0.368799	0.120235	0.177796	0.466482	-0.146674	0.549048	0.897717	1.86e-07	0.16175	0.50825	-0.150851	0.537599	0.498458	0.0298403	-0.240851	0.320565	0.116732	0.634137	0.681701	0.00130695	-0.523302	0.0214908	0.0950941	0.698575	0.143784	0.557031	-0.558317
ANKRD34A	ANKRD34A	brown	0.440791	0.226679	NA	NA	NA	NA	0.315	0.392621	-0.221	0.596047	0.618	0.0137702	-0.351	0.513408	NA	NA	-0.660039	0.00210318	0.488162	0.0339636	0.778874	8.53e-05	-0.0553062	0.822073	0.723981	0.000457324	-0.349843	0.142031	-0.483408	0.0360107	0.2105	0.387035	-0.644689	0.00288313	-0.222668	0.359525	-0.149773	0.540544	-0.262485	0.277634	-0.187934	0.441017	0.385058	0.103531	0.0800774	0.744518	-0.169198
ANKRD34B	ANKRD34B	lightgreen	0.265487	0.135193	NA	NA	NA	NA	-0.294	0.419467	0.00661	0.773174	-0.671	0.00770011	-0.418	0.448909	NA	NA	0.32137	0.179714	-0.206008	0.397477	-0.00560637	0.981827	-0.248293	0.305374	0.0412372	0.866885	-0.502593	0.028299	0.292549	0.224202	0.332263	0.164577	0.0176334	0.942881	0.672081	0.00162194	0.185123	0.448004	-0.612558	0.005301	0.693772	0.000985565	-0.0198962	0.935565	-0.588301	0.008061	0.438404
ANKRD34C	ANKRD34C	blue	0.0930077	0.0700403	0.11037	0.0702936	NA	NA	0.232	0.503133	-0.618	0.259418	-0.0222	0.362905	-0.76	0.106974	NA	NA	-0.570994	0.0106672	0.577094	0.00968067	0.475604	0.0395764	-0.122272	0.618014	0.476388	0.0392065	-0.384758	0.103823	-0.30334	0.206781	-0.00966165	0.968687	-0.574503	0.0100903	-0.247029	0.307924	-0.0562348	0.819132	-0.150344	0.538983	-0.0459367	0.851866	0.37028	0.11864	0.169755	0.487195	-0.190806
ANKRD40	ANKRD40	midnightblue	0.427067	0.10708	0.34216	0.108245	0.337266	0.146133	-0.225	0.513622	-0.196	0.618587	-0.172	0.240914	-0.0356	0.78579	-0.321	0.224	0.234478	0.333923	-0.250154	0.301647	-0.0652391	0.790742	0.496019	0.0307801	-0.526459	0.0205782	0.0342042	0.889442	-0.493389	0.0318186	-0.60192	0.00639631	-0.187488	0.442123	-0.552743	0.0141114	-0.0856622	0.727325	0.44676	0.0551598	-0.337873	0.157133	-0.466207	0.0442245	0.706281	0.000725241	0.309771
ANKRD44	ANKRD44	pink	0.346949	0.311919	0.37847	0.458728	0.233861	0.127039	-0.282	0.437838	0.131	0.681338	-0.354	0.10693	0.264	0.605636	-0.086	0.609	0.604521	0.00611277	-0.618325	0.00477468	-0.499498	0.0294467	0.367303	0.121864	-0.525862	0.0207484	0.487563	0.0342165	0.270415	0.262837	-0.0238078	0.92293	0.587963	0.00810644	0.230429	0.342577	0.286742	0.233958	0.315009	0.188974	-0.115771	0.636949	-0.253212	0.295578	-0.140093	0.567303	0.181788
ANKRD46	ANKRD46	green	0.647465	0.576344	0.502955	0.537349	0.130579	0.0702069	0.118	0.636427	0.5	0.336627	-0.269	0.165357	0.395	0.476537	-0.213	0.414	0.287309	0.232994	-0.171482	0.482707	-0.672626	0.00160254	-0.360352	0.129632	-0.183493	0.452083	0.462434	0.0462035	0.791262	5.47e-05	0.104651	0.669838	0.885941	4.51e-07	0.468561	0.0430225	0.294059	0.221708	-0.0142462	0.953841	0.0645523	0.792899	0.0347921	0.887553	-0.382415	0.106125	-0.298075
ANKRD50	ANKRD50	NA	NA	NA	0.0932264	0.118003	NA	NA	NA	NA	NA	NA	NA	NA	NA	NA	NA	NA	NA	NA	NA	NA	NA	NA	NA	NA	NA	NA	NA	NA	NA	NA	NA	NA	NA	NA	NA	NA	NA	NA	NA	NA	NA	NA	NA	NA	NA	NA	NA
ANKRD55	ANKRD55	cyan	0.480773	0.185434	0.188258	0.0507884	NA	NA	-0.42	0.261804	-0.154	0.65759	0.0717	0.324002	0.426	0.443751	NA	NA	0.42234	0.0716508	-0.626049	0.00413769	-0.0129405	0.958067	0.843647	5.67e-06	-0.463285	0.0457513	0.478468	0.0382378	-0.427187	0.0681175	-0.159218	0.514999	-0.0181233	0.941297	-0.297174	0.216623	0.1973	0.418152	0.602811	0.00629797	-0.388186	0.10052	-0.345037	0.147967	0.229817	0.343896	0.330678
ANKRD66	ANKRD66	royalblue	0.362296	0.106587	0.31566	0.0383131	NA	NA	0.736	0.030719	0.0222	0.761947	0.224	0.199406	0.167	0.688642	NA	NA	-0.358679	0.131553	0.522613	0.0216944	-0.383152	0.105397	-0.473708	0.0404825	0.0947625	0.69958	0.196921	0.419065	0.388213	0.100494	-0.220185	0.365044	0.450701	0.0527937	-0.166447	0.495842	-0.287047	0.233439	0.120889	0.622025	-0.248458	0.305045	0.182045	0.455721	0.207085	0.394958	-0.706033
ANKRD9	ANKRD9	NA	NA	NA	0.409657	0.202849	NA	NA	NA	NA	NA	NA	NA	NA	NA	NA	NA	NA	NA	NA	NA	NA	NA	NA	NA	NA	NA	NA	NA	NA	NA	NA	NA	NA	NA	NA	NA	NA	NA	NA	NA	NA	NA	NA	NA	NA	NA	NA	NA
ANKS1A	ANKS1A	NA	NA	NA	0.19738	0.0839531	NA	NA	NA	NA	NA	NA	NA	NA	NA	NA	NA	NA	NA	NA	NA	NA	NA	NA	NA	NA	NA	NA	NA	NA	NA	NA	NA	NA	NA	NA	NA	NA	NA	NA	NA	NA	NA	NA	NA	NA	NA	NA	NA
ANKS1B	ANKS1B	pink	0.47477	0.406643	0.559864	0.627573	0.156776	0.0790349	-0.203	0.539696	0.314	0.506538	-0.176	0.238077	0.601	0.314824	-0.308	0.244	0.638255	0.00327453	-0.681209	0.00132169	-0.559722	0.0127024	0.403234	0.0869156	-0.669582	0.00171341	0.570103	0.0108177	0.208364	0.391981	-0.271935	0.260057	0.602099	0.00637644	0.0286505	0.907312	0.331326	0.165843	0.407636	0.0832047	-0.178272	0.46527	-0.382318	0.106222	0.0757184	0.758018	0.192864
ANKS3	ANKS3	magenta	0.142729	0.0532096	0.308201	0.185435	0.205159	0.106928	0.0829	0.666798	-0.548	0.300887	0.116	0.288335	-0.539	0.374101	-0.609	0.00756	-0.49103	0.0327733	0.465542	0.0445685	0.219178	0.367298	-0.0817527	0.739348	0.314593	0.189591	-0.0419347	0.864653	-0.0166909	0.94593	0.0759288	0.757365	-0.337364	0.157799	-0.187683	0.441639	-0.333023	0.163555	0.12945	0.597371	0.0101341	0.967156	0.551511	0.0143725	0.0716839	0.770573	-0.353376
ANKS6	ANKS6	NA	NA	NA	0.260898	0.181285	NA	NA	NA	NA	NA	NA	NA	NA	NA	NA	NA	NA	NA	NA	NA	NA	NA	NA	NA	NA	NA	NA	NA	NA	NA	NA	NA	NA	NA	NA	NA	NA	NA	NA	NA	NA	NA	NA	NA	NA	NA	NA	NA
ANKZF1	ANKZF1	NA	NA	NA	0.0802708	0.0481517	NA	NA	NA	NA	NA	NA	NA	NA	NA	NA	NA	NA	NA	NA	NA	NA	NA	NA	NA	NA	NA	NA	NA	NA	NA	NA	NA	NA	NA	NA	NA	NA	NA	NA	NA	NA	NA	NA	NA	NA	NA	NA	NA
ANLN	ANLN	purple	0.0609234	0.0751251	0.29605	0.128769	NA	NA	-0.326	0.379783	0.223	0.594404	-0.149	0.260867	0.227	0.635501	NA	NA	0.418405	0.0746182	-0.291068	0.226664	-0.451036	0.0525963	-0.135499	0.5802	-0.311991	0.193478	0.140872	0.565129	0.470645	0.04198	0.218544	0.36872	0.435366	0.0624523	0.473096	0.0407784	-0.173274	0.478075	-0.0225958	0.926843	0.359808	0.130254	-0.142464	0.560695	-0.390538	0.0982981	0.118153
ANO1	ANO1	NA	NA	NA	0.415701	0.0856876	NA	NA	NA	NA	NA	NA	NA	NA	NA	NA	NA	NA	NA	NA	NA	NA	NA	NA	NA	NA	NA	NA	NA	NA	NA	NA	NA	NA	NA	NA	NA	NA	NA	NA	NA	NA	NA	NA	NA	NA	NA	NA	NA
ANO10	ANO10	NA	NA	NA	0.139298	0.163804	NA	NA	NA	NA	NA	NA	NA	NA	NA	NA	NA	NA	NA	NA	NA	NA	NA	NA	NA	NA	NA	NA	NA	NA	NA	NA	NA	NA	NA	NA	NA	NA	NA	NA	NA	NA	NA	NA	NA	NA	NA	NA	NA
ANO3	ANO3	black	0.411953	0.367131	NA	NA	NA	NA	-0.437	0.240531	0.283	0.533742	-0.252	0.177816	0.495	0.403183	NA	NA	0.779465	8.35e-05	-0.822663	1.53e-05	-0.388609	0.100118	0.432393	0.0644692	-0.546368	0.0155053	0.382496	0.106045	0.258515	0.285232	0.241546	0.319128	0.453152	0.0513612	0.50545	0.0272706	0.229238	0.345146	0.149401	0.541562	0.241697	0.318817	-0.265032	0.272827	-0.48638	0.0347205	0.459978
ANO4	ANO4	grey60	0.0958745	0.357698	0.64552	0.110069	NA	NA	-0.353	0.346625	0.0951	0.711138	-0.511	0.0370088	0.232	0.630258	NA	NA	0.564648	0.0117777	-0.430636	0.0656839	-0.69974	0.000853012	0.259649	0.283048	-0.751336	0.000208731	0.427043	0.0682208	0.12792	0.601748	-0.395923	0.0933458	0.513725	0.024457	-0.0355129	0.885237	0.117336	0.632371	0.550642	0.0145592	-0.204592	0.400799	-0.565223	0.0116734	0.194872	0.424018	0.0900122
ANO5	ANO5	green	0.0783673	0.121502	0.232681	0.387552	NA	NA	0.169	0.577051	-0.0606	0.738882	-0.153	0.257417	0.378	0.495232	NA	NA	0.187464	0.442183	-0.11074	0.651754	-0.437708	0.0608978	-0.023698	0.923284	-0.246308	0.309383	0.342195	0.151557	0.179286	0.462693	-0.473081	0.0407856	0.573329	0.0102804	-0.236725	0.329177	0.431151	0.0653258	0.2146	0.377637	-0.31584	0.187747	-0.277758	0.249585	0.236864	0.328886	-0.201064
ANO6	ANO6	greenyellow	0.345916	0.106257	NA	NA	NA	NA	-0.227	0.509321	0.149	0.663729	0.0289	0.357697	0.363	0.5094	NA	NA	0.40813	0.0827957	-0.501077	0.0288565	-0.0780297	0.750851	0.309201	0.197704	-0.129482	0.59728	0.264179	0.27443	0.177605	0.466968	0.676272	0.00147772	0.168757	0.489795	0.701584	0.000815204	-0.00627496	0.97966	0.0354089	0.885572	0.275599	0.253436	0.0119165	0.961383	-0.769171	0.000118483	0.251366
ANO8	ANO8	magenta	0.516717	0.108315	0.593166	0.280736	NA	NA	0.173	0.572117	0.226	0.591596	0.769	0.00219054	0.376	0.495232	NA	NA	-0.427562	0.0678496	0.117538	0.631782	0.309603	0.197092	-0.0697704	0.776547	0.478538	0.0382055	0.391753	0.097164	0.237486	0.327579	0.391446	0.09745	-0.0672965	0.784289	0.128152	0.601084	-0.229486	0.34461	0.019124	0.938061	0.0525962	0.830668	0.812047	2.42e-05	-0.314043	0.190409	-0.442594
ANOS1	ANOS1	midnightblue	0.508555	0.112624	0.306854	0.120238	NA	NA	0.0665	0.680229	-0.02	0.764017	0.0822	0.315872	0.122	0.730511	NA	NA	0.0960983	0.695536	-0.010825	0.964918	-0.249769	0.302415	0.105438	0.66749	-0.384085	0.10448	0.0830638	0.735309	-0.301326	0.209963	-0.774651	9.86e-05	0.142292	0.561174	-0.697421	0.000902605	0.0931389	0.704504	0.351322	0.140238	-0.454164	0.050779	-0.522628	0.0216899	0.804202	3.33e-05	-0.0193212
ANP32A	ANP32D	white	0.291451	0.16302	0.508502	0.217322	0.449619	0.195801	-0.0458	0.699658	-0.45	0.374148	-0.19	0.226973	-0.541	0.374101	-0.127	0.554	-0.164745	0.500321	0.188242	0.440256	0.567482	0.0112707	0.0940761	0.70166	0.240568	0.321151	-0.722955	0.000470141	-0.573593	0.0102374	-0.108282	0.659034	-0.684615	0.0012223	-0.229424	0.344746	0.0503769	0.837721	-0.375757	0.112867	0.115353	0.638176	-0.138157	0.572723	0.205412	0.398874	0.428033
ANTXR2	ANTXR2	NA	NA	NA	0.390655	0.157728	NA	NA	NA	NA	NA	NA	NA	NA	NA	NA	NA	NA	NA	NA	NA	NA	NA	NA	NA	NA	NA	NA	NA	NA	NA	NA	NA	NA	NA	NA	NA	NA	NA	NA	NA	NA	NA	NA	NA	NA	NA	NA	NA
ANXA1	ANXA1	blue	0.196095	0.0991578	0.147364	0.196196	NA	NA	0.356	0.343057	-0.205	0.61173	0.373	0.0961963	-0.00682	0.802196	NA	NA	-0.677056	0.00145198	0.617183	0.00487529	0.192854	0.428926	-0.350244	0.141542	0.401254	0.0886246	0.038058	0.87707	-0.033298	0.892354	-0.442792	0.0576224	-0.157911	0.518499	-0.625532	0.00417795	-0.0610596	0.803891	0.0626914	0.798751	-0.309026	0.197971	0.384115	0.104451	0.546198	0.0155438	-0.599893
ANXA11	ANXA11	black	0.556076	0.356008	NA	NA	0.236329	0.104737	-0.584	0.103823	0.432	0.387265	-0.525	0.0330448	0.205	0.651709	-0.675	0.00219	0.837039	7.87e-06	-0.774398	9.94e-05	-0.415174	0.0771222	0.208	0.392826	-0.610379	0.00551177	0.0251202	0.918694	0.331512	0.165592	0.295284	0.219698	0.323305	0.17696	0.710334	0.000654481	0.0623748	0.799747	-0.113815	0.642691	0.525985	0.0207131	-0.373751	0.114958	-0.540047	0.0169935	0.645571
ANXA2	ANXA2	NA	NA	NA	0.501977	0.0492497	NA	NA	NA	NA	NA	NA	NA	NA	NA	NA	NA	NA	NA	NA	NA	NA	NA	NA	NA	NA	NA	NA	NA	NA	NA	NA	NA	NA	NA	NA	NA	NA	NA	NA	NA	NA	NA	NA	NA	NA	NA	NA	NA
ANXA4	ANXA4	midnightblue	0.262742	0.0468244	NA	NA	0.210715	0.103862	-0.124	0.630069	-0.112	0.698938	-0.42	0.0708858	-0.289	0.578343	-0.114	0.573	-0.0517964	0.833209	0.126811	0.604928	-0.126101	0.606966	-0.0201964	0.934595	-0.275288	0.253995	-0.170899	0.48422	-0.169895	0.486829	-0.698277	0.000884015	-0.17308	0.478576	-0.543321	0.0162091	-0.162886	0.505236	0.215788	0.374939	-0.1112	0.650397	-0.156023	0.523576	0.637454	0.00332619	0.0169735
ANXA5	ANXA5	NA	NA	NA	0.262592	0.103925	NA	NA	NA	NA	NA	NA	NA	NA	NA	NA	NA	NA	NA	NA	NA	NA	NA	NA	NA	NA	NA	NA	NA	NA	NA	NA	NA	NA	NA	NA	NA	NA	NA	NA	NA	NA	NA	NA	NA	NA	NA	NA	NA
ANXA6	ANXA6	NA	NA	NA	0.279698	0.132912	NA	NA	NA	NA	NA	NA	NA	NA	NA	NA	NA	NA	NA	NA	NA	NA	NA	NA	NA	NA	NA	NA	NA	NA	NA	NA	NA	NA	NA	NA	NA	NA	NA	NA	NA	NA	NA	NA	NA	NA	NA	NA	NA
ANXA7	ANXA7	greenyellow	0.462744	0.115943	NA	NA	0.826185	0.825449	-0.211	0.529398	0.458	0.370407	-0.225	0.198641	0.2	0.659143	-0.0117	0.686	0.253653	0.294709	-0.213178	0.380882	-0.116142	0.635863	-0.289162	0.229859	0.0191539	0.937964	-0.185897	0.446076	0.462623	0.046103	0.442024	0.0581083	0.230123	0.343236	0.788251	6.11e-05	-0.143719	0.55721	-0.465029	0.0448354	0.572682	0.0103864	0.10128	0.679927	-0.691796	0.00103308	0.214838
AOAH	AOAH	greenyellow	0.190481	0.0697641	NA	NA	NA	NA	0.0856	0.66541	0.325	0.49488	0.187	0.229205	0.0508	0.779264	NA	NA	0.176442	0.469939	-0.121095	0.621426	-0.200562	0.410341	-0.209391	0.389598	0.0642659	0.793799	0.119266	0.626741	0.369666	0.119299	0.581216	0.00905697	0.383288	0.105263	0.625737	0.00416193	-0.0491288	0.841692	-0.173193	0.478284	0.240543	0.321204	0.0683037	0.781135	-0.622881	0.00438986	-0.0498263
AOX1	AOX1	NA	NA	NA	0.139066	0.126773	NA	NA	NA	NA	NA	NA	NA	NA	NA	NA	NA	NA	NA	NA	NA	NA	NA	NA	NA	NA	NA	NA	NA	NA	NA	NA	NA	NA	NA	NA	NA	NA	NA	NA	NA	NA	NA	NA	NA	NA	NA	NA	NA
AP1G1	AP1G1	NA	NA	NA	0.438311	0.36386	NA	NA	NA	NA	NA	NA	NA	NA	NA	NA	NA	NA	NA	NA	NA	NA	NA	NA	NA	NA	NA	NA	NA	NA	NA	NA	NA	NA	NA	NA	NA	NA	NA	NA	NA	NA	NA	NA	NA	NA	NA	NA	NA
AP1S2	AP1S2	NA	NA	NA	0.206691	0.263125	NA	NA	NA	NA	NA	NA	NA	NA	NA	NA	NA	NA	NA	NA	NA	NA	NA	NA	NA	NA	NA	NA	NA	NA	NA	NA	NA	NA	NA	NA	NA	NA	NA	NA	NA	NA	NA	NA	NA	NA	NA	NA	NA
AP1S3	AP1S3	green	0.0225285	0.0346656	0.0649054	0.0975363	NA	NA	0.0253	0.714519	-0.00708	0.772436	-0.114	0.290304	0.134	0.718482	NA	NA	0.242872	0.316398	-0.157523	0.519541	-0.387138	0.101521	-0.141568	0.563189	-0.220911	0.363426	0.179485	0.462189	0.3297	0.168058	-0.221533	0.362041	0.442965	0.0575132	-0.012834	0.958412	0.490439	0.0330161	-0.00267279	0.991336	0.0492836	0.8412	-0.176264	0.470393	0.0519458	0.832734	-0.00726946
AP2A2	AP2A2	pink	1	0.859475	0.704217	0.536644	0.10945	0.104628	-0.299	0.413053	0.331	0.486733	-0.309	0.136102	0.495	0.403183	0.0642	0.635	0.71866	0.000527175	-0.701432	0.000818262	-0.690214	0.0010725	0.286025	0.235182	-0.65233	0.00246942	0.591887	0.00759197	0.364096	0.125405	-0.178095	0.465722	0.785394	6.77e-05	0.219789	0.36593	0.378726	0.109824	0.364095	0.125406	-0.100554	0.682107	-0.388707	0.100025	-0.11076	0.651696	0.145143
AP2B1	AP2B1	brown	0.377268	0.165056	0.836282	0.139928	0.227008	0.063424	-0.0401	0.703337	-0.178	0.635934	0.564	0.023423	0.054	0.778763	-0.334	0.203	-0.295137	0.21994	0.0357723	0.884405	0.762429	0.000147592	0.322935	0.177484	0.495355	0.0310395	-0.167619	0.49277	-0.546299	0.0155209	0.50871	0.0261335	-0.66693	0.00181513	0.0596479	0.808344	-0.087161	0.722732	-0.118022	0.630368	0.0520535	0.832392	0.287757	0.232233	-0.328843	0.169233	0.154095
AP3B1	AP3B1	royalblue	0.219719	0.0810646	0.477814	0.606062	0.413349	0.183541	0.526	0.147113	-0.0808	0.720629	0.302	0.141442	0.0102	0.799714	0.0187	0.681	-0.303678	0.20625	0.380193	0.108343	-0.280291	0.245114	-0.257987	0.286252	-0.0340408	0.889967	0.029168	0.905645	-0.137342	0.575011	-0.563765	0.0119395	0.232121	0.338945	-0.541739	0.0165844	-0.0537312	0.827066	0.300147	0.21184	-0.499772	0.0293438	-0.273106	0.257929	0.549132	0.0148881	-0.474948
AP3B2	AP3B2	white	0.465182	0.333947	0.800916	0.169313	NA	NA	-0.46	0.21344	0.0656	0.733471	-0.221	0.202045	-0.237	0.626682	NA	NA	0.147685	0.546266	-0.198584	0.415068	0.497144	0.0303438	-0.000414578	0.998656	0.233706	0.335564	-0.620742	0.00456722	-0.105356	0.667738	0.481273	0.0369604	-0.484689	0.0354503	0.501443	0.0287211	-0.0768277	0.754576	-0.645371	0.00284403	0.696299	0.000927459	0.114364	0.641076	-0.549272	0.0148572	0.63647
AP3D1	AP3D1	turquoise	0.404593	0.253578	0.225938	0.0775349	0.137367	0.0892037	0.0882	0.662204	-0.227	0.590459	-0.435	0.0648291	-0.154	0.701751	0.462	0.0614	0.154655	0.527268	-0.00224979	0.992707	-0.334307	0.161838	0.243682	0.314734	-0.295893	0.218704	0.229087	0.345473	-0.38552	0.103082	-0.344369	0.148806	0.325216	0.174266	-0.348809	0.143293	0.0723281	0.768565	0.5851	0.00849934	-0.719805	0.000511438	-0.539976	0.017011	0.371932	0.116877	-0.141997
AP3M1	AP3M1	orange	0.326962	0.136963	0.355742	0.305385	0.275853	0.135947	-0.492	0.17758	0.0609	0.738882	-0.602	0.0160647	-0.319	0.550582	-0.428	0.088	0.464177	0.0452813	-0.386816	0.10183	0.0415211	0.865976	-0.0276004	0.910696	-0.219868	0.365752	-0.541483	0.0166458	0.0443384	0.856969	0.0177017	0.94266	-0.186681	0.444126	0.32432	0.175526	0.338166	0.15675	-0.516526	0.0235581	0.602337	0.00635006	-0.327391	0.171235	-0.17023	0.485959	0.736304
AP3M2	AP3M2	white	0.1656	0.21067	NA	NA	0.120085	0.0719721	0.0485	0.697332	-0.119	0.692339	0.481	0.0468979	0.0664	0.769267	-0.373	0.148	-0.482154	0.0365662	0.285279	0.236459	0.679626	0.00137014	-0.328396	0.169848	0.661379	0.00204434	-0.480768	0.0371879	-0.0403152	0.869837	0.329108	0.168869	-0.50079	0.0289631	0.193346	0.427727	-0.0182446	0.940904	-0.713093	0.000609704	0.455347	0.0501038	0.423427	0.070847	-0.330463	0.167016	0.0334472
AP3S1	AP3S1	darkgrey	0.180751	0.0688	0.76368	0.684059	0.352786	0.114511	-0.168	0.57784	0.19	0.624023	0.326	0.124303	0.588	0.329574	-0.0195	0.68	0.0288617	0.906632	-0.269475	0.264565	-0.216345	0.373676	0.307667	0.200053	-0.188406	0.43985	0.74762	0.000233514	0.14242	0.560817	-0.0946796	0.699831	0.246722	0.308545	-0.0858795	0.726659	0.0243557	0.921162	0.599972	0.00661553	-0.275784	0.253104	0.214438	0.378007	0.0263233	0.914814	-0.323363
AP3S2	AP3S2	red	0.345076	0.252329	NA	NA	NA	NA	-0.0786	0.67024	0.3	0.513617	-0.236	0.190769	-0.0938	0.749761	NA	NA	0.139428	0.569164	0.0186301	0.939658	-0.0219729	0.928855	-0.494145	0.0315172	0.187904	0.441091	-0.525269	0.0209186	0.481686	0.0367755	0.492222	0.0322882	0.116853	0.633782	0.785254	6.81e-05	-0.226227	0.351694	-0.730777	0.000379606	0.736476	0.000323346	0.0818673	0.738995	-0.770567	0.000113114	0.217979
AP4B1	AP4B1	midnightblue	0.221199	0.0352833	NA	NA	0.13016	0.0790354	0.0776	0.671147	-0.243	0.576725	0.0755	0.321134	0.0439	0.781713	-0.322	0.223	-0.04338	0.860031	0.0767333	0.754869	-0.066886	0.785575	0.169803	0.487068	-0.295655	0.219092	0.016651	0.946059	-0.258022	0.286184	-0.42385	0.0705363	-0.147257	0.547443	-0.520422	0.0223513	-0.181375	0.45741	0.305925	0.202744	-0.260422	0.281566	-0.238684	0.325072	0.621283	0.00452187	0.0246563
AP4E1	AP4E1	NA	NA	NA	0.102972	0.141172	NA	NA	NA	NA	NA	NA	NA	NA	NA	NA	NA	NA	NA	NA	NA	NA	NA	NA	NA	NA	NA	NA	NA	NA	NA	NA	NA	NA	NA	NA	NA	NA	NA	NA	NA	NA	NA	NA	NA	NA	NA	NA	NA
AP4S1	AP4S1	green	0.352913	0.418681	0.677526	0.780799	NA	NA	-0.16	0.589211	0.663	0.213875	-0.274	0.161473	0.45	0.424562	NA	NA	0.460399	0.0472992	-0.360024	0.130007	-0.789946	5.74e-05	-0.293503	0.222624	-0.511902	0.0250563	0.378144	0.110416	0.714558	0.000586994	-0.28312	0.24018	0.806632	3.02e-05	0.292347	0.224535	0.16423	0.501681	0.0896602	0.715093	0.180505	0.459607	-0.171243	0.483327	-0.0551698	0.822505	-0.092429
AP5Z1	AP5Z1	brown	0.347652	0.159463	0.208076	0.101897	0.180199	0.151458	-0.12	0.634362	-0.106	0.703221	0.672	0.00759879	0.0824	0.758464	-0.451	0.0693	-0.321759	0.179158	0.007415	0.975966	0.756881	0.000175922	0.267144	0.26888	0.379986	0.10855	-0.20393	0.402358	-0.439818	0.0595214	0.264999	0.272888	-0.798308	4.19e-05	-0.122123	0.618446	-0.173517	0.477449	-0.140509	0.566142	0.215593	0.375381	0.385075	0.103515	-0.0603413	0.806156	0.212071
APAF1	APAF1	NA	NA	NA	0.517644	0.388735	NA	NA	NA	NA	NA	NA	NA	NA	NA	NA	NA	NA	NA	NA	NA	NA	NA	NA	NA	NA	NA	NA	NA	NA	NA	NA	NA	NA	NA	NA	NA	NA	NA	NA	NA	NA	NA	NA	NA	NA	NA	NA	NA
APBA1	APBA1	turquoise	0.509693	0.536219	NA	NA	0.0429455	0.0647803	-0.18	0.563732	-0.399	0.419554	-0.539	0.0296644	0.0804	0.761192	-0.347	0.184	0.661531	0.00203777	-0.507903	0.0264114	-0.502583	0.0283027	0.71963	0.00051382	-0.690057	0.00107649	0.494614	0.0313313	-0.291128	0.226565	-0.36186	0.127918	0.418947	0.0742045	-0.299656	0.212625	0.414477	0.0776707	0.768949	0.000119358	-0.591259	0.00767252	-0.652416	0.00246507	0.303277	0.20688	0.230549
APBA2	APBA2	turquoise	0.792856	0.494216	0.477166	0.122016	0.0433475	0.0698758	-0.178	0.566206	-0.0881	0.719007	-0.56	0.0244553	0.14	0.713597	-0.122	0.562	0.553204	0.0140147	-0.406566	0.0840957	-0.546517	0.0154714	0.380255	0.10828	-0.770919	0.000111793	0.185932	0.445989	-0.258618	0.285032	-0.611904	0.00536352	0.353118	0.138081	-0.303594	0.206382	0.208791	0.390989	0.505859	0.0271257	-0.402911	0.0871928	-0.865675	1.69e-06	0.513496	0.0245315	0.243195
APBA3	APBA3	darkgreen	0.191596	0.100731	0.202014	0.0939673	NA	NA	0.279	0.44132	0.15	0.662189	0.657	0.00909211	0.172	0.685172	NA	NA	-0.683288	0.00126026	0.568342	0.0111205	0.363915	0.125608	-0.572816	0.0103644	0.650365	0.00257079	-0.205767	0.39804	0.149498	0.541296	-0.0191779	0.937887	-0.203176	0.404139	-0.148757	0.543325	-0.228791	0.346116	-0.381996	0.106541	0.0676796	0.783089	0.522156	0.0218302	0.0604613	0.805777	-0.487809
APBB2	APBB2	pink	0.304426	0.31638	0.114203	0.102658	0.107341	0.0872912	-0.201	0.542397	0.378	0.439754	-0.461	0.0541554	0.191	0.671171	-0.144	0.53	0.603389	0.00623491	-0.427044	0.06822	-0.561792	0.0123071	-0.127578	0.602728	-0.375686	0.112941	0.200196	0.411213	0.537539	0.0176147	0.0194945	0.936863	0.688714	0.00111104	0.430422	0.0658331	0.419995	0.073409	-0.138272	0.572401	0.199035	0.413987	-0.30249	0.20812	-0.332225	0.164629	0.213864
APC	APC	turquoise	0.742665	0.453734	0.34993	0.166075	0.176716	0.0873167	0.022	0.71613	-0.386	0.431959	-0.613	0.0144472	-0.211	0.646444	-0.0863	0.609	0.364584	0.124862	-0.155659	0.524557	-0.287428	0.232792	0.514169	0.0243127	-0.47097	0.0418191	0.132085	0.589868	-0.625943	0.00414593	-0.402033	0.0879489	0.177666	0.466814	-0.455711	0.0498978	0.257413	0.287363	0.607028	0.00584933	-0.80341	3.43e-05	-0.842947	5.87e-06	0.483508	0.0359667	0.160788
APC2	APC2	magenta	0.26572	0.147772	0.508682	0.2048	0.102218	0.0608998	0.286	0.431709	-0.189	0.624834	0.75	0.00277631	-0.0586	0.776424	-0.0974	0.595	-0.5857	0.00841571	0.318163	0.184345	0.641846	0.00305099	0.0242323	0.92156	0.736002	0.000327736	0.0684835	0.780572	-0.155862	0.524011	0.558927	0.0128569	-0.373779	0.114928	0.043713	0.858967	-0.0212229	0.931278	-0.112782	0.645731	-0.0575861	0.814857	0.723132	0.000467907	-0.313888	0.190639	-0.296652
APCDD1	APCDD1	NA	NA	NA	0.339742	0.108902	NA	NA	NA	NA	NA	NA	NA	NA	NA	NA	NA	NA	NA	NA	NA	NA	NA	NA	NA	NA	NA	NA	NA	NA	NA	NA	NA	NA	NA	NA	NA	NA	NA	NA	NA	NA	NA	NA	NA	NA	NA	NA	NA
APEX1	APEX1	white	0.0567292	0.0648987	0.162031	0.112682	NA	NA	0.151	0.598956	-0.0468	0.748927	-0.148	0.261082	-0.143	0.710683	NA	NA	-0.19633	0.420491	0.171929	0.481551	0.432193	0.0646068	-0.143642	0.557424	0.452874	0.0515224	-0.353242	0.137933	-0.178133	0.465625	0.421886	0.0719889	-0.25932	0.28368	0.251165	0.299631	0.053508	0.827774	-0.435161	0.0625898	0.160238	0.512275	0.152917	0.531975	-0.371381	0.117463	0.0738461
API5	API5	green	0.603725	0.757946	0.686633	0.597673	0.269774	0.268217	-0.154	0.595126	0.285	0.52971	-0.487	0.0445737	0.271	0.598758	-0.0863	0.609	0.542752	0.0163432	-0.39183	0.0970926	-0.827721	1.22e-05	0.0200486	0.935073	-0.598601	0.00677342	0.533716	0.0185962	0.407272	0.0835075	-0.391399	0.0974941	0.881643	6.09e-07	0.0298556	0.903431	0.430299	0.0659188	0.389413	0.0993568	-0.245382	0.311265	-0.424024	0.0704084	0.107746	0.660625	-0.100119
APLP2	APLP2	turquoise	0.433715	0.461189	0.123261	0.152843	0.195861	0.223273	-0.257	0.47261	-0.112	0.698938	-0.348	0.110541	0.229	0.633399	-0.231	0.379	0.67992	0.00136105	-0.554709	0.0137024	-0.394385	0.0947409	0.762229	0.000148543	-0.677744	0.00142966	0.419131	0.0740645	-0.428643	0.0670822	-0.426981	0.0682655	0.316997	0.186047	-0.347946	0.144354	0.429763	0.0662937	0.700392	0.000839484	-0.655362	0.00231952	-0.78431	7.04e-05	0.358259	0.132038	0.339835
APOO	APOO	greenyellow	0.595784	0.149174	NA	NA	0.21116	0.194221	-0.157	0.591735	0.457	0.371989	-0.189	0.227658	0.21	0.647398	-0.0401	0.661	0.324164	0.175745	-0.233675	0.33563	-0.204608	0.400762	-0.373788	0.114919	-0.0307967	0.900401	-0.229237	0.34515	0.539728	0.0170716	0.348268	0.143958	0.288406	0.231135	0.757787	0.000171006	0.0541021	0.82589	-0.547276	0.0153003	0.620559	0.00458268	-0.047465	0.846993	-0.623643	0.00432806	0.267884
APOOL	APOOL	NA	NA	NA	0.241241	0.106736	NA	NA	NA	NA	NA	NA	NA	NA	NA	NA	NA	NA	NA	NA	NA	NA	NA	NA	NA	NA	NA	NA	NA	NA	NA	NA	NA	NA	NA	NA	NA	NA	NA	NA	NA	NA	NA	NA	NA	NA	NA	NA	NA
APOPT1	APOPT1	black	0.252398	0.18611	NA	NA	NA	NA	-0.62	0.0795527	0.0442	0.749428	-0.525	0.0329605	-0.0439	0.781713	NA	NA	0.714073	0.000594439	-0.697072	0.000910278	-0.273523	0.257175	0.416492	0.0760933	-0.481246	0.0369727	0.180821	0.458807	0.16123	0.509632	0.322401	0.178242	0.250906	0.300147	0.484341	0.0356017	0.126257	0.60652	0.103708	0.672657	0.284746	0.237374	-0.208116	0.392556	-0.429077	0.066776	0.542263
APP	APP	turquoise	0.265163	0.22062	0.421628	0.132619	0.20682	0.111514	-0.415	0.267791	-0.125	0.687925	-0.536	0.0300656	0.0231	0.792199	0.175	0.479	0.600143	0.00659599	-0.487541	0.034226	-0.255751	0.290596	0.45244	0.0517743	-0.646441	0.00278356	-0.124751	0.610854	-0.37063	0.118265	-0.463193	0.0458	0.0602998	0.806287	-0.179318	0.462613	0.304882	0.204367	0.192011	0.430987	-0.206395	0.396571	-0.88023	6.7e-07	0.366943	0.122257	0.58671
APPBP2	APPBP2	blue	0.0939745	0.121407	NA	NA	0.102446	0.0594168	0.419	0.26308	-0.0576	0.740096	0.275	0.160568	-0.272	0.598277	-0.404	0.112	-0.596247	0.00705178	0.523107	0.0215484	0.541994	0.0165235	-0.366931	0.122271	0.592253	0.0075454	-0.502801	0.028223	-0.213154	0.380937	-0.0595525	0.808645	-0.398947	0.0906452	-0.266021	0.270973	0.108681	0.657849	-0.54642	0.0154933	0.0443612	0.856896	0.328672	0.169467	0.102079	0.677532	-0.122412
APPL1	APPL1	turquoise	0.440437	0.248161	0.165353	0.18923	0.177743	0.192382	0.142	0.609754	-0.307	0.509305	-0.397	0.0831214	-0.0669	0.76856	-0.0707	0.628	0.254179	0.293675	-0.0798467	0.74523	-0.294149	0.22156	0.405716	0.0848086	-0.460615	0.0471822	0.172903	0.479032	-0.412969	0.078866	-0.281686	0.242673	0.174953	0.473753	-0.336342	0.159141	-0.0522417	0.831794	0.529259	0.0197945	-0.555232	0.0135953	-0.59672	0.00699517	0.392287	0.0966692	0.0550577
APPL2	APPL2	orange	0.0503275	0.0590238	0.303621	0.223799	0.0512418	0.0791995	-0.128	0.625404	0.282	0.534297	-0.434	0.0653316	-0.229	0.633399	0.216	0.408	0.22432	0.355878	-0.0912731	0.710178	0.056495	0.818309	-0.207141	0.394829	0.0418687	0.864864	-0.445791	0.0557535	0.0319979	0.896535	-0.0135836	0.955986	0.0150139	0.951356	0.240881	0.320503	0.35139	0.140155	-0.519915	0.0225055	0.21463	0.37757	-0.299389	0.213052	-0.141627	0.563025	0.397259
APTX	APTX	grey60	0.256022	0.107528	0.664878	0.250572	0.044907	0.0729331	0.0486	0.697332	-0.19	0.624023	0.373	0.0961963	-0.0313	0.787874	0.569	0.0145	-0.207158	0.394788	0.105974	0.665895	-0.230405	0.342628	0.236778	0.329065	-0.143093	0.558947	0.615473	0.00502929	-0.0209221	0.93225	-0.226559	0.350968	0.15841	0.517162	-0.368988	0.120031	-0.222718	0.359413	0.750561	0.000213707	-0.528633	0.0199677	0.20785	0.393177	0.372208	0.116584	-0.513173
AQP11	AQP11	lightgreen	0.764231	0.201672	0.344578	0.0889146	0.447515	0.133744	-0.581	0.106358	0.363	0.452227	-0.198	0.219947	0.337	0.530246	0.0588	0.641	0.429004	0.0668273	-0.436071	0.0619815	-0.00412522	0.986628	-0.151001	0.53719	-0.137372	0.574926	-0.32887	0.169195	0.400578	0.0892133	0.291154	0.226521	-0.0299007	0.903285	0.607365	0.00581464	-0.0887213	0.71796	-0.568797	0.0110416	0.87361	1.03e-06	0.0349089	0.887177	-0.579321	0.00933962	0.55163
AQP4	AQP4	NA	NA	NA	0.360485	0.336941	NA	NA	NA	NA	NA	NA	NA	NA	NA	NA	NA	NA	NA	NA	NA	NA	NA	NA	NA	NA	NA	NA	NA	NA	NA	NA	NA	NA	NA	NA	NA	NA	NA	NA	NA	NA	NA	NA	NA	NA	NA	NA	NA
AQP9	AQP9	NA	NA	NA	0.109458	0.1246	NA	NA	NA	NA	NA	NA	NA	NA	NA	NA	NA	NA	NA	NA	NA	NA	NA	NA	NA	NA	NA	NA	NA	NA	NA	NA	NA	NA	NA	NA	NA	NA	NA	NA	NA	NA	NA	NA	NA	NA	NA	NA	NA
AQR	AQR	royalblue	0.56957	0.216689	0.326706	0.0765391	0.318914	0.177672	0.326	0.379783	-0.361	0.455386	-0.488	0.0442082	-0.5	0.403183	0.418	0.0978	-0.0244556	0.920839	0.300695	0.210966	-0.456394	0.0495127	-0.112735	0.645869	-0.211533	0.384654	0.0935171	0.703356	-0.0891112	0.716769	-0.488443	0.0338457	0.385969	0.102647	-0.361503	0.128323	0.182581	0.454371	0.370815	0.118067	-0.547586	0.0152307	-0.410178	0.0811151	0.473195	0.0407307	-0.335419
ARAP1	ARAP1	white	0.2583	0.265394	0.156745	0.121593	NA	NA	0.143	0.607955	0.0786	0.722708	-0.127	0.27922	-0.367	0.506282	NA	NA	-0.314742	0.18937	0.421878	0.0719948	0.285655	0.235815	-0.639007	0.00322664	0.444782	0.0563772	-0.724969	0.000445246	0.291061	0.226676	0.227491	0.348938	-0.343932	0.149356	0.367808	0.121312	-0.330777	0.16659	-0.783884	7.15e-05	0.682866	0.00127253	0.347427	0.144994	-0.336005	0.159585	0.039527
ARAP2	ARAP2	NA	NA	NA	0.0731464	0.083799	NA	NA	NA	NA	NA	NA	NA	NA	NA	NA	NA	NA	NA	NA	NA	NA	NA	NA	NA	NA	NA	NA	NA	NA	NA	NA	NA	NA	NA	NA	NA	NA	NA	NA	NA	NA	NA	NA	NA	NA	NA	NA	NA
ARAP3	ARAP3	blue	0.378158	0.162532	NA	NA	NA	NA	0.398	0.290746	-0.369	0.447848	0.173	0.24008	-0.439	0.434542	NA	NA	-0.742149	0.000274525	0.772062	0.000107594	0.359358	0.130771	-0.466835	0.0439015	0.635438	0.00345917	-0.259251	0.283815	-0.0349351	0.887093	-0.171203	0.483431	-0.342642	0.150989	-0.386298	0.10233	0.0671452	0.784763	-0.224751	0.354928	-0.118824	0.628029	0.453759	0.0510112	0.259726	0.282901	-0.492094
ARC	ARC	blue	0.612983	0.19317	NA	NA	0.404939	0.208037	0.609	0.0874666	-0.138	0.673245	0.0721	0.323821	-0.43	0.442047	0.686	0.00172	-0.621428	0.00450975	0.827897	1.21e-05	0.0566861	0.817704	-0.579009	0.00938673	0.466233	0.0442108	-0.210928	0.386046	0.119981	0.624661	-0.0284931	0.907819	-0.0385628	0.875452	-0.147838	0.545845	-0.201953	0.407035	-0.170883	0.48426	-0.178369	0.465023	0.289581	0.229155	0.136001	0.578785	-0.556834
ARF1	ARF1	purple	0.780051	0.579058	0.261252	0.298896	0.227429	0.0806049	-0.283	0.436537	0.217	0.598616	-0.739	0.00330087	0.061	0.77394	0.388	0.129	0.581885	0.0089589	-0.37108	0.117784	-0.86425	1.84e-06	0.0807042	0.742582	-0.782152	7.6e-05	0.402636	0.087429	0.35863	0.13161	-0.493556	0.031752	0.718601	0.000528005	-0.0256141	0.917101	0.12808	0.601291	0.452206	0.0519106	-0.220872	0.363512	-0.513893	0.0244021	0.289989	0.22847	0.0229995
ARF3	ARF3	darkgreen	0.126616	0.104357	NA	NA	NA	NA	0.0653	0.681096	-0.593	0.277232	0.344	0.112974	-0.427	0.442047	NA	NA	-0.466703	0.0439688	0.23927	0.32385	0.621022	0.0045437	0.183902	0.451057	0.622225	0.00444366	0.0293447	0.905076	-0.299915	0.212209	0.30684	0.201327	-0.427896	0.0676123	-0.191973	0.431078	0.221337	0.362478	-0.00382895	0.987588	-0.108047	0.65973	0.619428	0.00467904	-0.121984	0.618847	-0.187346
ARF4	ARF4	green	0.365582	0.401117	0.760199	0.730935	0.347691	0.199874	0.0263	0.713916	0.585	0.288766	-0.142	0.266276	0.447	0.429585	0.141	0.533	0.269498	0.264523	-0.165607	0.498051	-0.535982	0.0180092	-0.512808	0.0247569	-0.0768408	0.754535	0.247011	0.307961	0.816645	1.99e-05	0.0619145	0.801197	0.779341	8.39e-05	0.474155	0.0402678	0.321505	0.179521	-0.295972	0.218575	0.281735	0.242588	0.0539001	0.82653	-0.412005	0.0796379	-0.176415
ARF6	ARF6	NA	NA	NA	0.126501	0.0803506	NA	NA	NA	NA	NA	NA	NA	NA	NA	NA	NA	NA	NA	NA	NA	NA	NA	NA	NA	NA	NA	NA	NA	NA	NA	NA	NA	NA	NA	NA	NA	NA	NA	NA	NA	NA	NA	NA	NA	NA	NA	NA	NA
ARFGAP1	ARFGAP1	NA	NA	NA	0.136188	0.150673	NA	NA	NA	NA	NA	NA	NA	NA	NA	NA	NA	NA	NA	NA	NA	NA	NA	NA	NA	NA	NA	NA	NA	NA	NA	NA	NA	NA	NA	NA	NA	NA	NA	NA	NA	NA	NA	NA	NA	NA	NA	NA	NA
ARFGAP2	ARFGAP2	white	0.736979	0.374768	0.231174	0.0744609	NA	NA	-0.0592	0.687576	0.19	0.624023	-0.462	0.0536317	-0.377	0.495232	NA	NA	-0.0941104	0.701556	0.243747	0.314603	0.323109	0.177237	-0.476522	0.0391436	0.239668	0.323021	-0.888925	3.64e-07	-0.0382423	0.876479	-0.0256444	0.917003	-0.4061	0.0844858	0.182454	0.454691	-0.12441	0.611835	-0.803848	3.37e-05	0.50268	0.0282669	-0.100073	0.683551	-0.0324805	0.894983	0.388168
ARFGAP3	ARFGAP3	green	0.115441	0.177495	NA	NA	NA	NA	0.143	0.608436	0.244	0.575418	-0.252	0.177816	0.272	0.598277	NA	NA	0.197007	0.418858	-0.0323459	0.895416	-0.729126	0.000397369	-0.214086	0.378807	-0.434067	0.0633281	0.335953	0.159655	0.428566	0.0671367	-0.455676	0.0499174	0.646618	0.00277363	-0.0144588	0.953153	-0.0735984	0.764608	0.334344	0.161788	-0.106354	0.664764	-0.202606	0.405487	0.168272	0.491061	-0.348473
ARFGEF1	ARFGEF1	black	0.241774	0.265149	0.194034	0.243674	0.099865	0.0599672	-0.261	0.468311	0.401	0.417637	-0.41	0.0760839	0.486	0.40819	-0.192	0.45	0.714255	0.000591636	-0.619317	0.00468858	-0.48277	0.0362928	0.298319	0.214772	-0.649009	0.00264274	0.224543	0.355386	0.0437979	0.858696	-0.0542461	0.825433	0.480112	0.0374853	0.241948	0.318299	0.199755	0.412266	0.180893	0.458625	-0.0738159	0.763932	-0.688758	0.00110989	-0.0679501	0.782242	0.421861
ARFGEF2	ARFGEF2	grey60	0.234891	0.120503	0.287245	0.282462	NA	NA	0.00226	0.729424	-0.459	0.370343	-0.135	0.272581	-0.229	0.63253	NA	NA	0.0774915	0.752518	-0.084349	0.731357	-0.167384	0.493384	0.541787	0.0165729	-0.273816	0.256646	0.49579	0.0308692	-0.371627	0.117201	-0.0430571	0.861064	0.105315	0.667858	-0.335827	0.159821	0.0738815	0.763727	0.747083	0.000237292	-0.665152	0.00188608	-0.201944	0.407056	0.298246	0.21489	-0.158416
ARFGEF3	ARFGEF3	black	0.222502	0.248609	0.800329	0.440575	0.317614	0.185721	-0.295	0.41786	-0.0279	0.759444	-0.485	0.0453522	0.114	0.736182	-0.108	0.58	0.650407	0.00256856	-0.574287	0.0101251	-0.351191	0.140396	0.532142	0.0190125	-0.658148	0.00218853	0.239532	0.323305	-0.29326	0.223025	-0.345306	0.14763	0.250402	0.301151	-0.205222	0.399319	0.542265	0.016459	0.377947	0.110617	-0.338655	0.156114	-0.781032	7.91e-05	0.29069	0.227296	0.445688
ARFIP1	ARFIP1	pink	0.352224	0.626081	0.734219	0.711355	0.381755	0.0918132	-0.128	0.625404	0.436	0.384801	-0.726	0.00395447	0.289	0.578343	-0.234	0.376	0.681163	0.0013231	-0.432969	0.0640745	-0.828053	1.2e-05	-0.111991	0.648062	-0.678755	0.00139743	0.209449	0.389462	0.418446	0.074587	-0.30941	0.197386	0.809045	2.74e-05	0.27823	0.248748	0.306724	0.201507	0.102224	0.677096	0.0150577	0.951214	-0.646673	0.00277055	-0.0165722	0.946314	0.155235
ARFIP2	ARFIP2	brown	0.74309	0.40371	0.264697	0.103515	NA	NA	0.26	0.468831	-0.324	0.495631	0.754	0.00264536	-0.27	0.598996	NA	NA	-0.760574	0.000156597	0.56393	0.011909	0.860073	2.34e-06	-0.101897	0.678078	0.804135	3.34e-05	-0.409547	0.0816305	-0.494939	0.031203	0.155931	0.523823	-0.756675	0.000177059	-0.307638	0.200099	-0.202866	0.40487	-0.278602	0.248089	-0.0422488	0.863648	0.510266	0.0256038	0.0887154	0.717978	-0.200073
ARFRP1	ARFRP1	magenta	0.224244	0.0653324	NA	NA	0.0522127	0.156745	0.0901	0.660362	-0.106	0.703221	0.736	0.00339782	0.108	0.738475	0.062	0.637	-0.446665	0.0552175	0.24826	0.305442	0.334448	0.16165	0.00536309	0.982615	0.278168	0.248857	0.0598739	0.80763	-0.0312764	0.898857	0.212159	0.383216	-0.40381	0.0864231	-0.083354	0.734416	-0.552234	0.0142189	0.106601	0.664029	0.155057	0.526183	0.604773	0.00608589	-0.0191126	0.938098	-0.246363
ARG2	ARG2	greenyellow	0.264712	0.0993321	NA	NA	0.588487	0.210641	-0.34	0.365119	0.541	0.304804	-0.217	0.205116	0.252	0.614051	-0.292	0.271	0.298056	0.215195	-0.210116	0.387921	-0.271261	0.261288	-0.269948	0.263695	-0.266142	0.270747	-0.183439	0.452218	0.513307	0.0245932	0.209677	0.388935	0.138178	0.572665	0.61666	0.00492202	-0.535472	0.0181401	-0.295523	0.219308	0.633285	0.00360599	0.0285647	0.907589	-0.398385	0.0911427	0.24934
ARGLU1	ARGLU1	green	0.684641	0.817579	0.591681	0.244401	0.132536	0.06482	-0.142	0.609518	0.492	0.344406	-0.413	0.0744898	0.506	0.400656	-0.556	0.0178	0.556583	0.0133215	-0.447528	0.0546924	-0.817226	1.94e-05	-0.108572	0.658171	-0.576884	0.00971343	0.519886	0.0225142	0.570478	0.0107542	-0.317684	0.185042	0.889375	3.52e-07	0.183161	0.452914	0.244301	0.313468	0.211717	0.384232	-0.117618	0.631549	-0.372292	0.116495	-0.0076598	0.975172	-0.10024
ARHGAP1	ARHGAP1	white	0.635575	0.346635	0.141127	0.0351635	NA	NA	-0.0625	0.683985	-0.0799	0.72185	0.0942	0.305984	-0.151	0.704514	NA	NA	-0.040345	0.869741	0.0227466	0.926356	0.543013	0.0162815	-0.116348	0.63526	0.389918	0.0988806	-0.655556	0.00231021	-0.215484	0.375628	0.264001	0.274766	-0.419336	0.0739081	0.189343	0.437537	0.148131	0.54504	-0.70169	0.000813075	0.412427	0.0792997	-0.00729494	0.976355	-0.279249	0.246946	0.454922
ARHGAP10	ARHGAP10	greenyellow	0.231054	0.109968	0.569182	0.0870252	NA	NA	-0.216	0.525817	0.249	0.572281	-0.25	0.179592	0.115	0.734602	NA	NA	0.458618	0.048274	-0.378384	0.110172	-0.204871	0.400143	-0.159522	0.514186	-0.210413	0.387235	-0.199007	0.414056	0.419597	0.0737102	0.297901	0.215446	0.159195	0.515061	0.617148	0.00487842	0.18505	0.448188	-0.428294	0.0673295	0.69817	0.000886337	-0.0951013	0.698553	-0.565408	0.01164	0.427274
ARHGAP11A	ARHGAP11A	turquoise	0.188103	0.139255	0.0635352	0.0907433	NA	NA	0.0159	0.719687	0.0257	0.760125	-0.332	0.120941	-0.214	0.644406	NA	NA	0.0763786	0.755969	0.139123	0.570015	-0.350329	0.141439	-0.0788159	0.748418	-0.474717	0.0399984	-0.167155	0.493985	-0.149238	0.542007	-0.636411	0.00339442	0.00530173	0.982814	-0.395993	0.0932828	-0.377349	0.111228	0.257868	0.286481	-0.179771	0.461464	-0.477135	0.0388566	0.664155	0.00192687	0.011719
ARHGAP12	ARHGAP12	NA	NA	NA	0.140142	0.0277266	NA	NA	NA	NA	NA	NA	NA	NA	NA	NA	NA	NA	NA	NA	NA	NA	NA	NA	NA	NA	NA	NA	NA	NA	NA	NA	NA	NA	NA	NA	NA	NA	NA	NA	NA	NA	NA	NA	NA	NA	NA	NA	NA
ARHGAP17	ARHGAP17	magenta	0.350765	0.104921	NA	NA	NA	NA	0.452	0.222905	-0.0613	0.738566	0.676	0.00731063	0.249	0.615657	NA	NA	-0.676015	0.00148623	0.577278	0.00965214	0.115197	0.638633	-0.26929	0.264905	0.426644	0.0685071	0.28199	0.242143	0.208505	0.391653	0.0520596	0.832373	-0.0637988	0.795267	-0.230099	0.343288	-0.465908	0.0443785	0.188756	0.438985	-0.195764	0.421859	0.671635	0.00163797	0.0908683	0.71141	-0.738005
ARHGAP18	ARHGAP18	green	0.107982	0.143075	0.693814	0.289026	0.362244	0.175001	0.152	0.597321	0.16	0.652802	-0.573	0.0214008	0.0864	0.756072	-0.252	0.341	0.259299	0.283722	0.0682136	0.781417	-0.592334	0.00753505	-0.421253	0.0724619	-0.240813	0.320645	0.0204515	0.93377	0.467517	0.0435525	-0.206789	0.39565	0.647163	0.00274334	0.112711	0.645938	0.111035	0.650882	-0.130905	0.593223	0.00182871	0.994072	-0.355551	0.135198	-0.00629103	0.979608	-0.128527
ARHGAP20	ARHGAP20	orange	0.675019	0.232949	NA	NA	NA	NA	-0.539	0.137313	0.199	0.617558	-0.528	0.0321451	0.0864	0.756072	NA	NA	0.712632	0.000616995	-0.626877	0.00407375	-0.0829562	0.735641	0.323181	0.177135	-0.543708	0.0161184	-0.323541	0.176625	-0.205954	0.397603	-0.174644	0.474546	-0.0690503	0.778799	0.120767	0.622379	0.29894	0.213773	-0.216844	0.372548	0.254069	0.293891	-0.713087	0.0006098	0.0271307	0.91221	0.866624
ARHGAP21	ARHGAP21	turquoise	0.286128	0.235575	0.875282	0.395892	0.256874	0.162053	-0.275	0.445077	0.0593	0.739045	-0.245	0.183414	0.228	0.634072	0.106	0.583	0.611846	0.00536911	-0.506997	0.0267262	-0.416791	0.0758618	0.414412	0.0777221	-0.718371	0.000531219	0.0870149	0.72318	-0.135747	0.579502	-0.232413	0.33832	0.2551	0.291868	0.0348076	0.887503	-0.2328	0.337495	0.328771	0.169332	-0.107155	0.66238	-0.678889	0.00139322	0.184485	0.449599	0.416242
ARHGAP24	ARHGAP24	NA	NA	NA	0.135014	0.125429	NA	NA	NA	NA	NA	NA	NA	NA	NA	NA	NA	NA	NA	NA	NA	NA	NA	NA	NA	NA	NA	NA	NA	NA	NA	NA	NA	NA	NA	NA	NA	NA	NA	NA	NA	NA	NA	NA	NA	NA	NA	NA	NA
ARHGAP26	ARHGAP26	blue	0.0993502	0.0846541	0.453323	0.225024	0.162251	0.0868476	0.35	0.350537	0.00867	0.771428	0.19	0.226973	-0.397	0.472275	0.325	0.218	-0.393133	0.0958885	0.484117	0.0356995	0.213713	0.37966	-0.552775	0.0141047	0.473127	0.0407634	-0.482044	0.0366155	0.120946	0.621859	0.316239	0.18716	-0.139201	0.569797	0.201691	0.407656	-0.283121	0.24018	-0.498134	0.0299638	0.304928	0.204296	0.283067	0.240273	-0.205324	0.39908	-0.19282
ARHGAP29	ARHGAP29	NA	NA	NA	0.197023	0.245626	NA	NA	NA	NA	NA	NA	NA	NA	NA	NA	NA	NA	NA	NA	NA	NA	NA	NA	NA	NA	NA	NA	NA	NA	NA	NA	NA	NA	NA	NA	NA	NA	NA	NA	NA	NA	NA	NA	NA	NA	NA	NA	NA
ARHGAP32	ARHGAP32	brown	0.346827	0.246995	0.160095	0.0584097	0.450728	0.341368	0.341	0.363855	-0.586	0.288766	0.521	0.0339968	-0.371	0.499325	0.211	0.417	-0.6789	0.00139287	0.627669	0.00401339	0.725522	0.000438617	-0.023424	0.924169	0.642615	0.00300482	-0.427158	0.0681383	-0.536529	0.0178698	0.163416	0.503833	-0.736748	0.000320846	-0.369097	0.119914	-0.21856	0.368684	-0.175518	0.472305	-0.109457	0.655549	0.333521	0.162887	0.119333	0.626549	-0.147045
ARHGAP39	ARHGAP39	brown	0.172111	0.125328	NA	NA	NA	NA	0.427	0.253311	-0.695	0.213875	0.396	0.0833852	-0.351	0.513408	NA	NA	-0.648061	0.00269399	0.574018	0.0101685	0.616956	0.00489557	0.135031	0.581521	0.535375	0.018165	-0.195317	0.422941	-0.613711	0.00519211	-0.103714	0.672637	-0.58698	0.00823963	-0.619871	0.00464109	0.0665832	0.786525	0.0665176	0.78673	-0.449149	0.0537163	0.225936	0.352331	0.406781	0.0839164	-0.232
ARHGAP42	ARHGAP42	NA	NA	NA	0.540134	0.405301	NA	NA	NA	NA	NA	NA	NA	NA	NA	NA	NA	NA	NA	NA	NA	NA	NA	NA	NA	NA	NA	NA	NA	NA	NA	NA	NA	NA	NA	NA	NA	NA	NA	NA	NA	NA	NA	NA	NA	NA	NA	NA	NA
ARHGAP5	ARHGAP5	turquoise	0.254165	0.240091	0.292413	0.268893	0.134817	0.151323	0.475	0.199112	-0.125	0.687599	-0.163	0.248845	0.223	0.638359	0.342	0.191	0.136969	0.576061	0.032887	0.893676	-0.539374	0.0171584	0.0977907	0.690425	-0.361316	0.128534	0.421592	0.0722084	-0.000203277	0.999341	-0.414763	0.0774453	0.563363	0.0120136	-0.323257	0.177028	0.138422	0.571979	0.513645	0.0244829	-0.564981	0.0117172	-0.401688	0.0882474	0.374106	0.114586	-0.320548
ARHGAP6	ARHGAP6	turquoise	0.128126	0.0985253	0.0893002	0.0950839	0.0851874	0.114381	-0.213	0.528875	-0.172	0.640449	-0.538	0.0297456	-0.132	0.721439	-0.346	0.186	0.399515	0.0901451	-0.175623	0.472036	-0.356858	0.133667	0.231776	0.339685	-0.606516	0.00590243	0.00995025	0.967752	-0.173301	0.478006	-0.500265	0.029159	0.108184	0.659325	-0.403057	0.0870679	0.102104	0.677456	0.277546	0.249961	-0.228171	0.34746	-0.59805	0.00683784	0.533484	0.0186572	0.310305
ARHGDIA	ARHGDIA	red	0.289863	0.323216	0.793092	0.210045	0.261131	0.150731	0.218	0.52311	-0.171	0.640759	0.269	0.165357	-0.459	0.419965	0.6	0.0088	-0.569122	0.0109857	0.486363	0.0347275	0.726464	0.0004275	-0.373083	0.11566	0.638715	0.00324517	-0.716568	0.000557008	-0.191063	0.433307	0.243939	0.314209	-0.681523	0.00131227	-0.0126739	0.958931	-0.19074	0.434101	-0.717818	0.000539025	0.471601	0.041508	0.455351	0.0501016	-0.0774218	0.752734	0.106006
ARHGDIB	ARHGDIB	white	0.0411685	0.048165	0.264583	0.0331188	NA	NA	-0.177	0.567498	-0.302	0.513617	-0.15	0.259999	-0.287	0.581116	NA	NA	0.0032336	0.989518	0.00747347	0.975776	0.328899	0.169155	0.150892	0.537487	0.123639	0.61406	-0.29111	0.226594	-0.186038	0.445724	-0.0474	0.8472	-0.301684	0.209394	-0.166265	0.496322	0.117534	0.631792	-0.248959	0.304037	0.106636	0.663925	0.102514	0.676227	0.0755854	0.758431	0.376208
ARHGEF10	ARHGEF10	turquoise	0.188293	0.12277	0.514676	0.303976	NA	NA	0.195	0.549726	-0.405	0.413662	-0.632	0.0119472	-0.51	0.398607	NA	NA	0.263008	0.276642	-0.0184523	0.940233	-0.208611	0.391406	0.277662	0.249756	-0.352219	0.139158	-0.112995	0.645104	-0.41802	0.0749139	-0.264383	0.274046	0.0639619	0.794755	-0.275121	0.254294	0.303674	0.206256	0.235729	0.331276	-0.44812	0.0543341	-0.680062	0.00135668	0.372458	0.11632	0.207974
ARHGEF10L	ARHGEF10L	magenta	0.329045	0.123926	NA	NA	NA	NA	-0.142	0.609754	-0.0396	0.752506	0.422	0.0700289	0.121	0.731753	NA	NA	-0.262107	0.278352	-0.00136125	0.995587	0.490698	0.0329093	-0.0215613	0.930184	0.542756	0.0163422	0.0211706	0.931447	0.101582	0.67902	0.311484	0.194242	-0.226157	0.351846	0.124231	0.612353	0.20612	0.397213	-0.308852	0.198237	0.254891	0.292278	0.647066	0.00274869	-0.394992	0.0941887	-0.0600033
ARHGEF11	ARHGEF11	NA	NA	NA	0.185043	0.112962	NA	NA	NA	NA	NA	NA	NA	NA	NA	NA	NA	NA	NA	NA	NA	NA	NA	NA	NA	NA	NA	NA	NA	NA	NA	NA	NA	NA	NA	NA	NA	NA	NA	NA	NA	NA	NA	NA	NA	NA	NA	NA	NA
ARHGEF17	ARHGEF17	white	0.644964	0.361215	0.477879	0.392794	NA	NA	-0.204	0.537797	0.0228	0.761383	-0.134	0.273221	-0.0609	0.77394	NA	NA	0.0198054	0.935858	-0.0687431	0.77976	0.543653	0.0161311	-0.0596663	0.808285	0.352156	0.139233	-0.594804	0.00722707	-0.197283	0.418194	0.253797	0.294425	-0.409434	0.0817227	0.22947	0.344646	0.198923	0.414256	-0.680225	0.00135164	0.422723	0.0713672	0.0176383	0.942865	-0.32776	0.170725	0.502411
ARHGEF18	ARHGEF18	cyan	0.356556	0.15086	0.305541	0.321173	0.742851	0.322883	-0.548	0.130943	-0.179	0.635934	-0.0886	0.31021	0.148	0.707612	-0.697	0.00134	0.523203	0.0215201	-0.618772	0.00473577	0.0885904	0.71836	0.779645	8.3e-05	-0.403482	0.0867038	0.184861	0.448658	-0.505137	0.0273819	-0.0258421	0.916366	-0.136157	0.578347	-0.153674	0.529922	0.354195	0.1368	0.334083	0.162136	-0.213787	0.379491	-0.469981	0.0423102	0.0530951	0.829085	0.590653
ARHGEF26	ARHGEF26	NA	NA	NA	0.193471	0.0505274	NA	NA	NA	NA	NA	NA	NA	NA	NA	NA	NA	NA	NA	NA	NA	NA	NA	NA	NA	NA	NA	NA	NA	NA	NA	NA	NA	NA	NA	NA	NA	NA	NA	NA	NA	NA	NA	NA	NA	NA	NA	NA	NA
ARHGEF28	ARHGEF28	grey60	0.230616	0.122074	0.0725753	0.138335	NA	NA	-0.0491	0.696524	-0.443	0.377659	0.0786	0.318469	-0.00287	0.804632	NA	NA	0.000975906	0.996836	-0.0515306	0.834053	-0.231067	0.341205	0.421719	0.0721132	-0.392789	0.0962052	0.357153	0.133322	-0.316241	0.187157	-0.530914	0.0193425	-0.00240911	0.99219	-0.573057	0.0103248	-0.0837543	0.733185	0.739673	0.000295004	-0.518568	0.0229193	-0.261809	0.278919	0.629312	0.00389046	-0.189694
ARHGEF3	ARHGEF3	pink	0.156661	0.227668	0.463361	0.482982	0.0454658	0.0638688	-0.378	0.312812	-0.00301	0.775212	-0.396	0.0835114	0.265	0.605029	-0.207	0.423	0.593846	0.00734526	-0.488692	0.0337415	-0.543744	0.0161098	0.18272	0.454024	-0.665347	0.0018782	0.175357	0.472716	0.107657	0.660887	-0.681776	0.00130471	0.453329	0.0512593	-0.213144	0.380959	0.418993	0.074169	0.225672	0.352909	-0.0434655	0.859758	-0.573628	0.0102317	0.350269	0.141512	0.295264
ARHGEF33	ARHGEF33	black	0.0886763	0.0718593	NA	NA	NA	NA	-0.503	0.168107	0.0121	0.769224	-0.577	0.0205984	-0.102	0.743537	NA	NA	0.539055	0.0172372	-0.373205	0.115531	-0.36719	0.121987	-0.0342043	0.889441	-0.454002	0.0508715	-0.134291	0.583612	0.296494	0.217726	-0.248878	0.304201	0.231697	0.339853	0.0961562	0.695361	0.262288	0.278008	-0.154939	0.5265	0.429921	0.0661827	-0.269942	0.263706	-0.00634814	0.979423	0.454025
ARHGEF37	ARHGEF37	NA	NA	NA	0.22381	0.179337	NA	NA	NA	NA	NA	NA	NA	NA	NA	NA	NA	NA	NA	NA	NA	NA	NA	NA	NA	NA	NA	NA	NA	NA	NA	NA	NA	NA	NA	NA	NA	NA	NA	NA	NA	NA	NA	NA	NA	NA	NA	NA	NA
ARHGEF6	ARHGEF6	turquoise	0.44922	0.457474	0.818488	0.137252	0.182605	0.0957885	-0.297	0.415782	-0.123	0.68965	-0.698	0.00561673	-0.0694	0.766822	-0.0317	0.669	0.61119	0.00543254	-0.432821	0.0641762	-0.705216	0.000744874	0.29529	0.219688	-0.837901	7.55e-06	0.267485	0.268244	0.0672905	0.784308	-0.710706	0.000648276	0.47685	0.0389897	-0.263743	0.275253	0.284423	0.237931	0.495232	0.0310878	-0.196751	0.419474	-0.608405	0.00570867	0.479179	0.037911	0.225579
ARHGEF7	ARHGEF7	green	0.357379	0.354507	0.542077	0.288962	0.24818	0.0721763	0.16	0.588155	0.414	0.403745	-0.158	0.252697	0.55	0.373224	0.0872	0.608	0.358541	0.131712	-0.222901	0.359008	-0.650932	0.0025412	-0.285956	0.235299	-0.294122	0.221605	0.333844	0.162456	0.567684	0.0112354	-0.177499	0.46724	0.81431	2.2e-05	0.238661	0.325119	0.38815	0.100554	-0.0373871	0.879222	-0.0300727	0.902731	-0.282019	0.242093	-0.13458	0.582796	-0.140124
ARHGEF9	ARHGEF9	turquoise	0.31191	0.319877	NA	NA	0.0104386	0.0205567	-0.217	0.524306	-0.0228	0.761383	-0.503	0.0397724	0.079	0.761192	-0.171	0.485	0.657237	0.00223067	-0.48648	0.0346776	-0.61334	0.00522696	0.343605	0.149769	-0.752142	0.000203662	0.246239	0.309524	0.0281046	0.909071	-0.22867	0.346378	0.446928	0.0550573	0.0953903	0.697678	0.163729	0.503005	0.422913	0.0712264	-0.104683	0.669745	-0.619038	0.00471265	0.0313581	0.898594	0.252252
ARID1A	ARID1A	brown	0.219215	0.110475	0.474711	0.176447	0.745966	0.162006	-0.363	0.33537	-0.239	0.580178	0.369	0.0980816	0.00715	0.801922	-0.333	0.206	-0.0083209	0.97303	-0.264199	0.274392	0.620781	0.00456398	0.531349	0.0192251	0.0970544	0.692647	-0.162957	0.505047	-0.56042	0.0125681	0.149267	0.541927	-0.723602	0.000462027	-0.185232	0.447733	0.0997977	0.68438	-0.0113832	0.96311	0.126901	0.60467	0.0701179	0.775462	0.0125578	0.959306	0.4702
ARID2	ARID2	black	0.494926	0.358745	0.608963	0.155203	0.215069	0.147572	-0.697	0.040942	-0.0376	0.754547	-0.538	0.0298263	0.2	0.659143	-0.469	0.0565	0.811604	2.46e-05	-0.795248	4.71e-05	-0.383357	0.105195	0.57995	0.00924499	-0.784983	6.87e-05	0.213695	0.379701	-0.092905	0.705215	-0.260772	0.280897	0.21489	0.376978	0.00742561	0.975931	0.272135	0.259693	0.341804	0.152056	0.105073	0.668579	-0.554168	0.013814	0.074136	0.762936	0.617557
ARID3B	ARID3B	NA	NA	NA	0.127864	0.0841833	NA	NA	NA	NA	NA	NA	NA	NA	NA	NA	NA	NA	NA	NA	NA	NA	NA	NA	NA	NA	NA	NA	NA	NA	NA	NA	NA	NA	NA	NA	NA	NA	NA	NA	NA	NA	NA	NA	NA	NA	NA	NA	NA
ARID4A	ARID4A	turquoise	0.229596	0.170718	0.388171	0.105779	0.497927	0.158507	-0.00136	0.729517	0.0274	0.759444	-0.269	0.165357	0.0264	0.791475	-0.279	0.293	0.454349	0.0506727	-0.262805	0.277027	-0.477472	0.0386994	0.339819	0.154605	-0.717271	0.000546827	0.203284	0.403883	-0.0934492	0.703562	-0.279654	0.246233	0.223963	0.356664	-0.135679	0.579694	-0.254449	0.293145	0.495785	0.0308712	-0.16105	0.510113	-0.505286	0.0273287	0.269818	0.263932	0.19391
ARID4B	ARID4B	turquoise	0.700009	0.491932	0.120192	0.123608	NA	NA	-0.113	0.641538	-0.235	0.584903	-0.473	0.0497049	-0.00601	0.803014	NA	NA	0.461775	0.0465564	-0.305129	0.203981	-0.59053	0.00776685	0.376628	0.111968	-0.672946	0.00159127	0.412418	0.0793068	-0.188548	0.4395	-0.592579	0.00750413	0.479835	0.037611	-0.416071	0.0764211	0.326947	0.171852	0.647963	0.00269935	-0.559878	0.0126723	-0.688397	0.00111934	0.507216	0.0266499	0.0288249
ARID5A	ARID5A	NA	NA	NA	0.0994937	0.0569378	NA	NA	NA	NA	NA	NA	NA	NA	NA	NA	NA	NA	NA	NA	NA	NA	NA	NA	NA	NA	NA	NA	NA	NA	NA	NA	NA	NA	NA	NA	NA	NA	NA	NA	NA	NA	NA	NA	NA	NA	NA	NA	NA
ARID5B	ARID5B	NA	NA	NA	0.689389	0.308078	NA	NA	NA	NA	NA	NA	NA	NA	NA	NA	NA	NA	NA	NA	NA	NA	NA	NA	NA	NA	NA	NA	NA	NA	NA	NA	NA	NA	NA	NA	NA	NA	NA	NA	NA	NA	NA	NA	NA	NA	NA	NA	NA
ARIH1	ARIH1	NA	NA	NA	0.276729	0.131535	NA	NA	NA	NA	NA	NA	NA	NA	NA	NA	NA	NA	NA	NA	NA	NA	NA	NA	NA	NA	NA	NA	NA	NA	NA	NA	NA	NA	NA	NA	NA	NA	NA	NA	NA	NA	NA	NA	NA	NA	NA	NA	NA
ARIH2	ARIH2	royalblue	0.446584	0.188546	0.278169	0.0730215	0.24083	0.217728	0.496	0.174408	0.124	0.688763	-0.335	0.119271	0.00625	0.802742	0.427	0.0896	-0.0106653	0.965435	0.336499	0.158934	-0.63293	0.00363066	-0.439114	0.0599781	-0.192568	0.429623	0.0958237	0.696367	0.408074	0.0828422	-0.373858	0.114845	0.65071	0.00255277	-0.0391207	0.873664	0.00244238	0.992082	0.0776889	0.751907	-0.294519	0.220952	-0.243116	0.315896	0.233556	0.335883	-0.410715
ARL1	ARL1	red	0.220267	0.133967	0.206083	0.183538	0.0795929	0.08423	-0.149	0.601596	0.472	0.357189	-0.132	0.274896	0.276	0.594473	-0.207	0.423	0.109393	0.655739	-0.0277535	0.910203	-0.134457	0.583143	-0.596371	0.00703697	0.0560127	0.819836	-0.316074	0.187402	0.596755	0.00699101	0.0663245	0.787336	0.187622	0.441789	0.394748	0.0944105	0.053998	0.82622	-0.642414	0.00301681	0.689878	0.00108105	0.13438	0.583361	-0.305458	0.20347	0.148478
ARL16	ARL16	blue	0.156418	0.193558	NA	NA	NA	NA	0.25	0.481388	-0.103	0.705504	0.282	0.155553	-0.302	0.569571	NA	NA	-0.565812	0.0115673	0.598699	0.00676203	0.428813	0.0669619	-0.45351	0.0511547	0.692922	0.00100578	-0.322606	0.177951	0.208094	0.392609	0.550988	0.0144847	-0.293683	0.222327	0.242542	0.317076	-0.376496	0.112105	-0.481133	0.0370237	0.282416	0.241402	0.66372	0.00194492	-0.410215	0.0810856	-0.276185
ARL3	ARL3	white	0.471867	0.25662	0.481548	0.100494	0.14343	0.0989115	-0.33	0.37515	-0.406	0.412823	-0.493	0.042744	-0.457	0.419965	-0.32	0.226	0.103747	0.672539	-0.0864545	0.724896	0.56009	0.0126315	0.263638	0.275451	0.0921367	0.70755	-0.721705	0.000486181	-0.564196	0.0118602	0.166479	0.495759	-0.695221	0.000951889	0.0309325	0.899964	0.00907551	0.970585	-0.408535	0.0824615	0.303194	0.20701	-0.240111	0.322099	-0.0620124	0.800889	0.70955
ARL4A	ARL4A	black	0.675091	0.524301	0.166489	0.175636	NA	NA	-0.607	0.089163	0.168	0.644298	-0.374	0.0956463	0.326	0.54193	NA	NA	0.865416	1.71e-06	-0.897172	1.94e-07	-0.478183	0.0383696	0.461787	0.0465499	-0.713958	0.000596209	0.332944	0.163662	0.161996	0.507597	-0.11914	0.627109	0.466952	0.0438414	0.229436	0.344719	0.482522	0.0364027	0.2197	0.366129	0.160113	0.512608	-0.473864	0.0404076	-0.133562	0.585676	0.551236
ARL5B	ARL5B	green	0.134335	0.150563	0.654065	0.806343	0.167531	0.0770396	0.109	0.646196	0.44	0.380685	0.0201	0.364288	0.36	0.510678	0.549	0.0197	0.14647	0.549609	-0.112383	0.646905	-0.601344	0.00646045	-0.400701	0.0891054	-0.19466	0.424533	0.36703	0.122163	0.685177	0.00120652	-0.196719	0.419551	0.68345	0.00125556	0.266161	0.270713	0.124139	0.612618	0.0540476	0.826063	0.152544	0.532989	0.0772675	0.753212	-0.13061	0.594064	-0.358349
ARL6IP1	ARL6IP1	NA	NA	NA	0.425727	0.334613	NA	NA	NA	NA	NA	NA	NA	NA	NA	NA	NA	NA	NA	NA	NA	NA	NA	NA	NA	NA	NA	NA	NA	NA	NA	NA	NA	NA	NA	NA	NA	NA	NA	NA	NA	NA	NA	NA	NA	NA	NA	NA	NA
ARL6IP4	ARL6IP4	NA	NA	NA	0.313355	0.17614	NA	NA	NA	NA	NA	NA	NA	NA	NA	NA	NA	NA	NA	NA	NA	NA	NA	NA	NA	NA	NA	NA	NA	NA	NA	NA	NA	NA	NA	NA	NA	NA	NA	NA	NA	NA	NA	NA	NA	NA	NA	NA	NA
ARL6IP5	ARL6IP5	NA	NA	NA	0.179287	0.180275	NA	NA	NA	NA	NA	NA	NA	NA	NA	NA	NA	NA	NA	NA	NA	NA	NA	NA	NA	NA	NA	NA	NA	NA	NA	NA	NA	NA	NA	NA	NA	NA	NA	NA	NA	NA	NA	NA	NA	NA	NA	NA	NA
ARL8A	ARL8A	brown	0.54322	0.271048	0.562541	0.201222	NA	NA	-0.168	0.577411	-0.483	0.346688	0.341	0.115146	-0.451	0.423379	NA	NA	-0.351975	0.13945	0.115378	0.638101	0.844862	5.33e-06	0.247042	0.307898	0.499957	0.0292742	-0.423209	0.071008	-0.495723	0.0308953	0.384785	0.103796	-0.856596	2.85e-06	-0.0769186	0.754294	-0.125908	0.607521	-0.267331	0.268531	0.250552	0.300851	0.443338	0.0572783	-0.114454	0.640812	0.276722
ARL8B	ARL8B	greenyellow	0.713637	0.249934	0.747144	0.624509	0.210941	0.117424	-0.119	0.635888	0.572	0.288766	-0.176	0.237953	0.253	0.612526	-0.583	0.0117	0.245573	0.310876	-0.163041	0.504824	-0.224652	0.355147	-0.555653	0.0135094	0.0530395	0.829261	-0.209429	0.38951	0.72944	0.000393942	0.377098	0.111486	0.327238	0.171448	0.767932	0.000123429	0.102183	0.677221	-0.653526	0.00240935	0.769677	0.000116511	0.151323	0.536312	-0.694805	0.000961449	0.152757
ARL9	ARL9	NA	NA	NA	0.121845	0.0914015	NA	NA	NA	NA	NA	NA	NA	NA	NA	NA	NA	NA	NA	NA	NA	NA	NA	NA	NA	NA	NA	NA	NA	NA	NA	NA	NA	NA	NA	NA	NA	NA	NA	NA	NA	NA	NA	NA	NA	NA	NA	NA	NA
ARMC1	ARMC1	green	0.733902	0.732895	0.853046	0.891205	0.0679136	0.084177	-0.0593	0.687155	0.567	0.288766	-0.193	0.22477	0.47	0.419237	0.513	0.0327	0.487948	0.034054	-0.401895	0.0880684	-0.781212	7.86e-05	-0.180242	0.460271	-0.439123	0.0599722	0.57287	0.0103555	0.731404	0.000373038	-0.0127487	0.958688	0.921332	2.17e-08	0.402769	0.0873149	0.157425	0.519805	0.17821	0.465429	0.10811	0.659544	-0.0746001	0.761493	-0.28321	0.240024	-0.172221
ARMC10	ARMC10	green	0.244075	0.261463	0.331614	0.290299	NA	NA	-0.129	0.624548	0.583	0.288766	-0.316	0.131326	0.333	0.532446	NA	NA	0.282206	0.241768	-0.224678	0.35509	-0.638869	0.00323537	-0.405608	0.0848993	-0.272041	0.259866	0.375016	0.113636	0.744751	0.000254316	-0.191738	0.431654	0.748457	0.000227727	0.258972	0.284351	0.215186	0.376305	-0.0136144	0.955886	0.152159	0.534037	0.0281998	0.908764	-0.0917627	0.708687	-0.23823
ARMC4	ARMC4	NA	NA	NA	0.234748	0.0625805	NA	NA	NA	NA	NA	NA	NA	NA	NA	NA	NA	NA	NA	NA	NA	NA	NA	NA	NA	NA	NA	NA	NA	NA	NA	NA	NA	NA	NA	NA	NA	NA	NA	NA	NA	NA	NA	NA	NA	NA	NA	NA	NA
ARMC6	ARMC6	brown	0.398807	0.20339	NA	NA	NA	NA	0.143	0.608436	-0.196	0.619035	0.317	0.130378	-0.279	0.591473	NA	NA	-0.507758	0.0264615	0.352075	0.139331	0.771171	0.000110852	-0.0243377	0.92122	0.578884	0.0094058	-0.433335	0.0638253	-0.412168	0.0795072	0.34487	0.148177	-0.733788	0.000348928	-0.0723845	0.768389	-0.311019	0.194943	-0.345263	0.147684	0.0802987	0.743834	0.371806	0.117011	-0.0284647	0.907911	0.051125
ARMC8	ARMC8	turquoise	0.100073	0.0852705	0.284501	0.11365	0.128212	0.149305	0.0944	0.656353	0.249	0.572281	-0.58	0.0199401	0.0508	0.779264	0.287	0.28	0.267548	0.268129	0.0925426	0.706316	-0.519565	0.0226123	-0.309474	0.197288	-0.481405	0.0369015	-0.286026	0.23518	0.206144	0.397158	-0.325393	0.174019	0.256591	0.28896	0.116934	0.633546	-0.387979	0.100717	-0.0918881	0.708306	0.0817564	0.739336	-0.569381	0.0109412	0.189891	0.436188	0.114436
ARMT1	ARMT1	pink	0.246018	0.367747	0.780191	0.669974	0.65314	0.656807	-0.188	0.556694	0.201	0.616381	-0.6	0.0163711	0.322	0.547026	0.14	0.536	0.712521	0.000618766	-0.578294	0.00949569	-0.68147	0.00131384	0.235029	0.332755	-0.70001	0.000847387	0.403073	0.087054	0.23657	0.329503	-0.037424	0.879104	0.626099	0.00413378	0.282067	0.24201	0.28433	0.23809	0.318424	0.183964	-0.0522469	0.831778	-0.568324	0.0111236	-0.135165	0.581144	0.222206
ARNT	ARNT	brown	0.270317	0.149407	0.376571	0.244359	NA	NA	-0.0603	0.685568	-0.3	0.513617	0.6	0.0163501	-0.291	0.576965	NA	NA	-0.504678	0.0275456	0.319053	0.18305	0.684335	0.00123022	0.0533121	0.828396	0.52131	0.0220831	-0.280801	0.244219	-0.348598	0.143552	0.349253	0.14275	-0.756372	0.000178737	-0.0785966	0.749096	-0.436505	0.0616928	-0.119795	0.625202	0.225219	0.353901	0.528004	0.0201428	-0.13668	0.576875	-0.042466
ARNT2	ARNT2	pink	0.196427	0.195605	0.322438	0.262229	0.213871	0.0915456	-0.466	0.208362	0.0796	0.721975	-0.532	0.0311578	0.0412	0.782392	-0.493	0.0424	0.601672	0.00642385	-0.521695	0.0219676	-0.476388	0.0392066	0.143522	0.557759	-0.463357	0.0457135	0.280505	0.244739	0.249886	0.302182	-0.253021	0.295955	0.518953	0.0228004	0.0294257	0.904815	0.733759	0.000349214	0.10056	0.682089	-0.0373374	0.879382	-0.40883	0.0822186	0.0261261	0.91545	0.275657
ARNTL	ARNTL	darkturquoise	0.448561	0.0734608	0.170711	0.0597184	0.218828	0.160341	0.121	0.632299	0.241	0.578557	0.616	0.0140608	0.295	0.572951	0.421	0.0944	-0.0622193	0.800237	-0.0052958	0.982833	0.241441	0.319345	-0.0174826	0.943369	0.220575	0.364174	-0.106361	0.664744	0.0287095	0.907122	0.772412	0.000106334	-0.188061	0.440704	0.534318	0.0184387	-0.524526	0.0211335	-0.208991	0.390525	0.377388	0.111188	0.225375	0.35356	-0.655992	0.00228932	0.0920843
ARNTL2	ARNTL2	purple	0.36353	0.286499	0.78883	0.393421	NA	NA	-0.146	0.604799	0.213	0.602453	-0.725	0.00403571	0.0777	0.76294	NA	NA	0.505702	0.0271815	-0.277244	0.250497	-0.742063	0.000275219	-0.120546	0.623021	-0.672652	0.00160162	0.211297	0.385198	0.338481	0.156341	-0.523947	0.0213019	0.62263	0.00441038	-0.119218	0.626882	0.14472	0.55444	0.198531	0.415195	-0.0995583	0.6851	-0.496326	0.0306604	0.359773	0.130295	0.0357118
ARPC2	ARPC2	NA	NA	NA	0.407672	0.0968243	NA	NA	NA	NA	NA	NA	NA	NA	NA	NA	NA	NA	NA	NA	NA	NA	NA	NA	NA	NA	NA	NA	NA	NA	NA	NA	NA	NA	NA	NA	NA	NA	NA	NA	NA	NA	NA	NA	NA	NA	NA	NA	NA
ARPC4	ARPC4	red	0.714129	0.304174	0.265153	0.107979	NA	NA	0.307	0.401931	0.238	0.580534	-0.075	0.321318	-0.196	0.663868	NA	NA	-0.385348	0.103249	0.504638	0.0275597	0.0893236	0.716121	-0.86483	1.77e-06	0.541672	0.0166006	-0.433901	0.0634405	0.592544	0.00750856	0.270786	0.262156	0.0472382	0.847715	0.430651	0.0656734	-0.151619	0.535506	-0.75317	0.00019735	0.561972	0.0122732	0.524709	0.0210802	-0.40913	0.081972	-0.275693
ARPC5	ARPC5	greenyellow	0.514984	0.230594	NA	NA	0.0881823	0.112381	-0.131	0.621887	0.46	0.367823	0.157	0.253466	0.107	0.738652	0.292	0.273	-0.0808527	0.742124	0.0174419	0.943501	0.228848	0.345992	-0.433118	0.0639733	0.451069	0.0525765	-0.244967	0.312109	0.48867	0.0337508	0.74832	0.000228662	-0.0565939	0.817996	0.769339	0.000117826	-0.0931685	0.704414	-0.669168	0.00172897	0.676515	0.0014697	0.470218	0.0421922	-0.827059	1.26e-05	0.0652735
ARPP19	ARPP19	green	0.422022	0.530182	0.347904	0.252084	0.5956	0.262744	0.272	0.450954	0.268	0.552478	-0.436	0.0644102	0.216	0.643304	0.781	0.000144	0.225125	0.354107	0.0507785	0.836444	-0.87104	1.22e-06	-0.317167	0.185798	-0.499192	0.0295622	0.323632	0.176497	0.464345	0.0451929	-0.527994	0.0201456	0.824862	1.39e-05	-0.0657634	0.789096	0.0396351	0.872016	0.31046	0.19579	-0.305409	0.203546	-0.400489	0.0892903	0.324921	0.17468	-0.373245
ARPP21	ARPP21	pink	0.231997	0.25599	NA	NA	0.261687	0.109837	-0.461	0.21344	-0.211	0.604657	-0.571	0.0219588	0.071	0.765387	-0.645	0.00399	0.621468	0.00450642	-0.578687	0.00943568	-0.424537	0.0700333	0.335833	0.159812	-0.491897	0.0324198	0.282392	0.241445	0.0813158	0.740695	-0.344285	0.148911	0.45377	0.0510052	-0.00273653	0.991129	0.645402	0.00284228	0.225605	0.353055	-0.11506	0.639035	-0.432059	0.0646989	-0.0014734	0.995224	0.269692
ARRB1	ARRB1	white	0.703678	0.371604	0.498857	0.158558	NA	NA	-0.318	0.39147	0.17	0.642684	-0.235	0.191151	-0.167	0.688642	NA	NA	0.274846	0.254788	-0.246382	0.309234	0.376611	0.111986	-0.0257986	0.916506	0.051817	0.833143	-0.69747	0.000901533	-0.178879	0.463727	0.303292	0.206856	-0.399619	0.090053	0.419855	0.0735143	-0.063942	0.794817	-0.664424	0.00191579	0.617719	0.00482786	-0.194691	0.424457	-0.353469	0.137662	0.741126
ARRDC1	ARRDC1	brown	0.157373	0.0767613	NA	NA	NA	NA	-0.072	0.675819	-0.551	0.300357	0.332	0.120941	-0.219	0.642775	NA	NA	-0.322662	0.177872	0.119766	0.625288	0.582237	0.00890759	0.318882	0.183299	0.265026	0.272837	-0.168557	0.490317	-0.517271	0.0233234	-0.255081	0.291906	-0.60979	0.00556994	-0.610597	0.00549037	0.11923	0.626847	0.0415692	0.865823	-0.137924	0.573378	0.229223	0.345179	0.430397	0.0658504	0.106172
ARRDC2	ARRDC2	orange	0.10665	0.0577561	NA	NA	0.145255	0.135211	-0.323	0.383775	-0.23	0.589222	0.136	0.271577	0.113	0.736182	-0.217	0.406	0.227352	0.349241	-0.430116	0.0660469	0.396037	0.0932426	0.47956	0.0377367	-0.0197821	0.935934	-0.0901206	0.713689	-0.326002	0.173167	0.163945	0.502434	-0.373658	0.115056	0.0217157	0.929686	0.247913	0.306141	-0.100453	0.682412	0.213717	0.37965	0.00225086	0.992703	-0.169189	0.488668	0.523141
ARRDC3	ARRDC3	cyan	0.181134	0.127367	0.684426	0.632722	0.454255	0.150628	-0.418	0.263847	0.0233	0.761383	0.229	0.195492	0.682	0.243915	-0.428	0.0882	0.512238	0.0249449	-0.718825	0.000524889	-0.237071	0.328449	0.633281	0.00360627	-0.470292	0.042155	0.617419	0.00485435	-0.0493615	0.840952	0.0206326	0.933185	0.24752	0.306933	0.0682774	0.781217	0.264908	0.273059	0.529628	0.0196932	-0.133646	0.585439	-0.234672	0.333511	-0.103666	0.672782	0.213664
ARRDC4	ARRDC4	royalblue	0.0548275	0.0263861	0.170121	0.30587	0.380534	0.438346	0.00647	0.727224	-0.0242	0.760898	-0.32	0.128398	0.0938	0.749625	0.0238	0.676	0.0258561	0.916321	0.0111774	0.963777	-0.313946	0.190553	-0.101882	0.678122	-0.125055	0.609977	0.212038	0.383494	0.15858	0.516708	-0.481968	0.0366495	0.347727	0.144624	-0.146179	0.550412	0.341944	0.151878	0.176006	0.471054	-0.270909	0.261931	-0.14881	0.543179	0.23085	0.341671	-0.241087
ARSB	ARSB	NA	NA	NA	0.548148	0.277088	NA	NA	NA	NA	NA	NA	NA	NA	NA	NA	NA	NA	NA	NA	NA	NA	NA	NA	NA	NA	NA	NA	NA	NA	NA	NA	NA	NA	NA	NA	NA	NA	NA	NA	NA	NA	NA	NA	NA	NA	NA	NA	NA
ARSG	ARSG	darkturquoise	0.208936	0.0468474	NA	NA	NA	NA	0.0502	0.69543	0.377	0.43981	0.505	0.0388865	0.333	0.532446	NA	NA	0.0218535	0.92924	-0.186035	0.445731	0.261312	0.279866	0.0235443	0.923781	0.266863	0.269403	0.0241718	0.921755	0.107195	0.662262	0.678896	0.00139299	-0.0354185	0.885541	0.501324	0.028765	-0.150088	0.539681	-0.260132	0.282122	0.330929	0.166383	0.294322	0.221276	-0.592677	0.00749167	0.128463
ARSI	ARSI	NA	NA	NA	0.100189	0.0276544	NA	NA	NA	NA	NA	NA	NA	NA	NA	NA	NA	NA	NA	NA	NA	NA	NA	NA	NA	NA	NA	NA	NA	NA	NA	NA	NA	NA	NA	NA	NA	NA	NA	NA	NA	NA	NA	NA	NA	NA	NA	NA	NA
ARSK	ARSK	NA	NA	NA	0.242962	0.165685	NA	NA	NA	NA	NA	NA	NA	NA	NA	NA	NA	NA	NA	NA	NA	NA	NA	NA	NA	NA	NA	NA	NA	NA	NA	NA	NA	NA	NA	NA	NA	NA	NA	NA	NA	NA	NA	NA	NA	NA	NA	NA	NA
ARV1	ARV1	green	0.12414	0.119432	0.704733	0.689034	0.0908476	0.091933	0.134	0.619403	0.307	0.509305	0.284	0.153668	0.331	0.532446	0.174	0.481	0.0809909	0.741697	-0.0493133	0.841105	-0.554449	0.0137559	-0.297887	0.215468	-0.204026	0.402133	0.438004	0.0607033	0.550612	0.0145657	-0.279973	0.245672	0.661487	0.00203967	-0.0237626	0.923076	0.00135885	0.995595	0.206991	0.395178	0.0201376	0.934785	0.151858	0.534854	0.0888259	0.717641	-0.400558
ARVCF	ARVCF	turquoise	0.0419642	0.0389864	NA	NA	0.786634	0.413288	0.348	0.354731	-0.176	0.636947	-0.405	0.0784414	0.0852	0.756833	0.0609	0.638	0.175783	0.471624	-0.108861	0.657315	-0.157259	0.520251	0.30647	0.2019	-0.222756	0.35933	0.140157	0.567123	-0.271397	0.26104	-0.122103	0.618505	0.177959	0.466067	-0.111042	0.650861	0.194566	0.42476	0.294043	0.221734	-0.355817	0.134886	-0.302604	0.20794	0.101219	0.680112	0.028374
ARX	ARX	black	0.195659	0.233819	0.376021	0.181368	0.196638	0.13444	-0.436	0.241104	0.173	0.639843	-0.594	0.0175226	0.0143	0.797734	-0.374	0.146	0.608707	0.00567821	-0.607381	0.00581303	-0.46327	0.0457593	0.176364	0.470137	-0.412912	0.0789114	0.314068	0.190371	0.465882	0.044392	0.0486802	0.843121	0.53105	0.0193058	0.450554	0.0528804	0.355658	0.135072	0.0763319	0.756114	0.232842	0.337406	-0.0585078	0.811944	-0.352927	0.13831	0.249488
AS3MT	AS3MT	greenyellow	0.57395	0.189436	NA	NA	NA	NA	-0.17	0.576619	0.403	0.417067	-0.28	0.156943	-0.0773	0.763139	NA	NA	0.207635	0.393676	-0.110576	0.652239	-0.0814835	0.740178	-0.457618	0.0488282	0.074896	0.760573	-0.371408	0.117434	0.568066	0.0111686	0.437943	0.0607433	0.0690141	0.778912	0.775262	9.65e-05	-0.0430812	0.860986	-0.665453	0.00187392	0.783287	7.3e-05	0.141827	0.562466	-0.678937	0.00139169	0.255589
ASAP1	ASAP1	royalblue	0.918267	0.23446	0.681363	0.131784	0.735793	0.324209	0.7	0.040942	-0.0311	0.758759	0.0672	0.327837	0.0519	0.779264	0.816	4.19e-05	-0.300058	0.211982	0.473577	0.0405458	-0.453659	0.0510687	-0.284049	0.238575	0.0027353	0.991133	0.357601	0.132801	0.215274	0.376105	-0.322708	0.177806	0.541075	0.0167441	-0.282668	0.240965	-0.119601	0.625767	0.364504	0.124951	-0.587767	0.00813281	0.00992927	0.96782	0.344559	0.148567	-0.734959
ASAP2	ASAP2	green	0.445303	0.504809	0.702869	0.605799	0.141271	0.12768	0.108	0.646196	0.232	0.585701	-0.276	0.160568	0.379	0.494634	0.331	0.209	0.449497	0.053508	-0.348241	0.143991	-0.801018	3.77e-05	0.0429644	0.86136	-0.577789	0.00957312	0.604826	0.00608028	0.46331	0.0457384	-0.186852	0.443702	0.846494	4.9e-06	0.114453	0.640815	0.123492	0.614485	0.437264	0.0611901	-0.198471	0.415338	-0.269403	0.264697	0.0279193	0.909668	-0.204767
ASAP3	ASAP3	magenta	0.226118	0.183776	0.453476	0.218259	0.292734	0.202414	0.146	0.605287	-0.412	0.405184	0.495	0.042173	-0.309	0.563854	-0.256	0.335	-0.454816	0.050406	0.341192	0.152839	0.658831	0.00215739	0.028203	0.908754	0.688595	0.00111414	-0.226673	0.35072	-0.172981	0.478831	0.649337	0.00262516	-0.536705	0.0178253	0.201819	0.407351	-0.155004	0.526325	-0.290537	0.227551	0.192658	0.429406	0.628751	0.00393203	-0.533022	0.0187788	-0.064636
ASB3	ASB3	greenyellow	0.538478	0.179623	NA	NA	0.20429	0.093575	-0.325	0.381715	0.38	0.438115	-0.509	0.0376388	-0.0348	0.786134	-0.478	0.0507	0.506405	0.0269337	-0.298849	0.213919	-0.295562	0.219244	-0.214985	0.376762	-0.274863	0.254757	-0.279762	0.246042	0.462794	0.0460122	0.468703	0.0429511	0.20165	0.407753	0.798367	4.18e-05	-0.238724	0.324988	-0.416343	0.0762092	0.676811	0.00145998	-0.173932	0.476378	-0.626879	0.00407357	0.452543
ASB5	ASB5	NA	NA	NA	0.081534	0.101943	NA	NA	NA	NA	NA	NA	NA	NA	NA	NA	NA	NA	NA	NA	NA	NA	NA	NA	NA	NA	NA	NA	NA	NA	NA	NA	NA	NA	NA	NA	NA	NA	NA	NA	NA	NA	NA	NA	NA	NA	NA	NA	NA
ASB6	ASB6	white	0.0353555	0.0541554	0.169541	0.103333	0.111185	0.089198	-0.241	0.48987	-0.167	0.644734	0.148	0.26134	-0.0825	0.758464	-0.343	0.189	-0.0418259	0.865001	-0.120705	0.622559	0.5515	0.0143749	0.295003	0.220159	0.20294	0.404697	-0.226399	0.351318	-0.298969	0.213727	0.205122	0.399555	-0.59351	0.00738712	-0.0362976	0.882718	0.149101	0.542382	-0.23308	0.336898	0.217092	0.371989	0.181658	0.456695	-0.148165	0.544949	0.394182
ASB8	ASB8	brown	0.491887	0.27248	0.403346	0.254836	0.184337	0.0944273	0.351	0.349651	-0.173	0.639538	0.543	0.0283159	-0.241	0.622545	0.616	0.00666	-0.718421	0.000530516	0.594181	0.00730375	0.786584	6.49e-05	-0.11808	0.630199	0.777562	8.92e-05	-0.260734	0.280969	-0.453672	0.0510611	0.324987	0.174588	-0.652958	0.00243771	-0.285061	0.236834	-0.152864	0.53212	-0.234574	0.33372	-0.190141	0.435573	0.442136	0.0580372	0.0563407	0.818797	-0.238322
ASCC1	ASCC1	red	0.307869	0.147341	NA	NA	NA	NA	0.192	0.552615	0.0786	0.722708	-0.212	0.209462	-0.114	0.736182	NA	NA	-0.155377	0.525317	0.371114	0.117748	-0.113374	0.643988	-0.725997	0.000432975	0.334466	0.161626	-0.341384	0.152594	0.576635	0.00975234	0.122592	0.617089	0.257929	0.286364	0.385147	0.103444	0.103909	0.672056	-0.614701	0.00510009	0.463136	0.0458305	0.229372	0.344858	-0.421859	0.0720086	-0.191742
ASCC2	ASCC2	white	0.0757541	0.0508965	NA	NA	NA	NA	0.36	0.339348	-0.254	0.566931	0.0902	0.308849	-0.428	0.442047	NA	NA	-0.296577	0.217591	0.446598	0.0552589	0.253334	0.295337	-0.19415	0.42577	0.180953	0.458474	-0.585143	0.00849334	-0.253017	0.295962	-0.0484755	0.843773	-0.43892	0.0601046	-0.152164	0.534022	-0.24383	0.314433	-0.280668	0.244452	0.111519	0.649454	-0.059223	0.809685	0.190164	0.435514	0.0861581
ASCC3	ASCC3	turquoise	0.363524	0.235243	0.0622805	0.0736393	0.294523	0.18028	-0.174	0.572051	-0.256	0.564808	-0.761	0.00244136	-0.375	0.495232	-0.272	0.307	0.369402	0.119584	-0.0537432	0.827028	-0.597408	0.00691335	-0.0729237	0.766709	-0.523189	0.0215241	-0.0743299	0.762333	0.0813609	0.740556	-0.515367	0.0239267	0.415115	0.0771689	-0.130542	0.594258	0.0402583	0.870019	0.208674	0.391261	-0.0665484	0.786634	-0.53435	0.0184304	0.297078	0.216777	0.0683696
ASCL1	ASCL1	NA	NA	NA	0.546056	0.0630088	NA	NA	NA	NA	NA	NA	NA	NA	NA	NA	NA	NA	NA	NA	NA	NA	NA	NA	NA	NA	NA	NA	NA	NA	NA	NA	NA	NA	NA	NA	NA	NA	NA	NA	NA	NA	NA	NA	NA	NA	NA	NA	NA
ASCL3	ASCL3	pink	0.170553	0.224594	NA	NA	0.240594	0.0780842	-0.284	0.435298	-0.0458	0.749151	-0.563	0.0236853	0.0427	0.781713	-0.269	0.312	0.642768	0.0029957	-0.556481	0.013342	-0.593099	0.00743857	0.347718	0.144634	-0.658831	0.00215737	0.381766	0.10677	0.24868	0.304598	-0.207571	0.393826	0.528172	0.0200959	0.065473	0.790008	0.358146	0.132169	0.336533	0.158889	-0.0962428	0.695099	-0.369978	0.118963	0.046076	0.851422	0.237042
ASF1A	ASF1A	black	0.460998	0.316618	0.299261	0.313931	0.221041	0.141832	-0.746	0.0285416	-0.112	0.699015	-0.678	0.00721341	-0.107	0.738652	-0.493	0.042	0.787042	6.38e-05	-0.627458	0.00402941	-0.430685	0.0656496	0.301485	0.209711	-0.713493	0.000603428	-0.077753	0.751708	0.00263436	0.99146	-0.321928	0.178916	0.224625	0.355206	0.0684716	0.780609	0.310117	0.196309	0.0883898	0.718973	0.189136	0.438047	-0.706321	0.000724519	0.0833155	0.734535	0.649839
ASH1L	ASH1L	grey60	0.286785	0.175631	NA	NA	0.21499	0.0811138	5.57e-05	0.730779	-0.646	0.226361	0.306	0.137851	-0.0474	0.780138	-0.277	0.297	-0.0913225	0.710027	-0.0772907	0.753141	0.189309	0.43762	0.694696	0.000963976	-0.0640316	0.794535	0.377406	0.11117	-0.720666	0.000499856	-0.259897	0.282573	-0.182353	0.454945	-0.634682	0.00351016	0.196868	0.419193	0.71326	0.000607074	-0.726159	0.000431068	-0.191142	0.433114	0.449596	0.0534489	-0.106976
ASH2L	ASH2L	NA	NA	NA	0.717038	0.374213	NA	NA	NA	NA	NA	NA	NA	NA	NA	NA	NA	NA	NA	NA	NA	NA	NA	NA	NA	NA	NA	NA	NA	NA	NA	NA	NA	NA	NA	NA	NA	NA	NA	NA	NA	NA	NA	NA	NA	NA	NA	NA	NA
ASIC1	ASIC1	white	0.284837	0.339954	0.682748	0.535931	NA	NA	0.25	0.481388	-0.465	0.363004	-0.0539	0.33846	-0.523	0.379389	NA	NA	-0.733501	0.00035176	0.630487	0.00380444	0.691854	0.00103167	-0.435794	0.0621663	0.740449	0.000288448	-0.712988	0.000611363	-0.17769	0.466751	0.0759321	0.757354	-0.601373	0.00645719	-0.133195	0.586715	-0.0980731	0.689573	-0.671033	0.0016598	0.276574	0.251693	0.502011	0.028512	-0.0143064	0.953646	-0.122456
ASIC4	ASIC4	NA	NA	NA	0.18787	0.120629	NA	NA	NA	NA	NA	NA	NA	NA	NA	NA	NA	NA	NA	NA	NA	NA	NA	NA	NA	NA	NA	NA	NA	NA	NA	NA	NA	NA	NA	NA	NA	NA	NA	NA	NA	NA	NA	NA	NA	NA	NA	NA	NA
ASMT	ASMT	NA	NA	NA	0.0885046	0.127181	NA	NA	NA	NA	NA	NA	NA	NA	NA	NA	NA	NA	NA	NA	NA	NA	NA	NA	NA	NA	NA	NA	NA	NA	NA	NA	NA	NA	NA	NA	NA	NA	NA	NA	NA	NA	NA	NA	NA	NA	NA	NA	NA
ASMTL	ASMTL	black	0.152035	0.240703	0.113321	0.145458	0.424506	0.241748	-0.456	0.219006	0.0287	0.759284	-0.757	0.00254595	-0.0552	0.778763	-0.11	0.577	0.646744	0.00276663	-0.454849	0.0503872	-0.614985	0.00507398	0.076463	0.755707	-0.535296	0.0181853	0.154735	0.527052	0.369094	0.119917	-0.165317	0.498815	0.601784	0.00641141	0.276002	0.252715	0.487646	0.0341815	0.0722569	0.768787	0.0531384	0.828947	-0.444328	0.0566592	-0.122163	0.618329	0.296298
ASNS	ASNS	NA	NA	NA	0.289352	0.225646	NA	NA	NA	NA	NA	NA	NA	NA	NA	NA	NA	NA	NA	NA	NA	NA	NA	NA	NA	NA	NA	NA	NA	NA	NA	NA	NA	NA	NA	NA	NA	NA	NA	NA	NA	NA	NA	NA	NA	NA	NA	NA	NA
ASNSD1	ASNSD1	NA	NA	NA	0.379784	0.314187	NA	NA	NA	NA	NA	NA	NA	NA	NA	NA	NA	NA	NA	NA	NA	NA	NA	NA	NA	NA	NA	NA	NA	NA	NA	NA	NA	NA	NA	NA	NA	NA	NA	NA	NA	NA	NA	NA	NA	NA	NA	NA	NA
ASPA	ASPA	grey60	0.0545583	0.0947922	0.249041	0.15269	NA	NA	-0.127	0.625728	-0.126	0.687599	-0.263	0.169889	-0.184	0.676757	NA	NA	0.0825203	0.736983	0.0237033	0.923267	-0.365862	0.123446	0.11025	0.653204	-0.382994	0.105553	0.261834	0.278871	-0.0816185	0.739762	-0.576449	0.00978133	0.213153	0.380938	-0.486167	0.0348114	-0.0646944	0.792453	0.505435	0.0272758	-0.44749	0.0547152	-0.290979	0.226813	0.626625	0.00409311	-0.165338
ASPH	ASPH	pink	0.172782	0.299854	0.311023	0.294349	0.703806	0.246388	-0.377	0.312812	0.172	0.640751	-0.426	0.0687857	0.283	0.586163	0.138	0.539	0.733988	0.000346967	-0.616255	0.00495837	-0.588853	0.00798732	0.185528	0.446994	-0.632029	0.00369399	0.135308	0.580741	0.330164	0.167424	0.00529966	0.982821	0.540069	0.0169882	0.49036	0.0330486	0.00427608	0.986139	0.094337	0.700869	0.27703	0.250878	-0.435622	0.0622809	-0.33378	0.162542	0.373686
ASPHD2	ASPHD2	brown	0.243052	0.104339	NA	NA	0.0650751	0.0951439	-0.0804	0.669265	-0.0124	0.769224	0.498	0.0411655	0.156	0.701705	-0.248	0.348	-0.34005	0.154307	0.0785423	0.749264	0.693924	0.00098198	0.177723	0.46667	0.412744	0.0790461	-0.116988	0.63339	-0.466367	0.0441417	-0.0102697	0.966717	-0.608192	0.00573026	-0.365784	0.123533	0.155457	0.525103	-0.144762	0.554324	-0.109489	0.655454	0.222052	0.360889	0.185516	0.447026	0.105328
ASPSCR1	ASPSCR1	cyan	0.202879	0.0750762	0.106695	0.103436	0.488091	0.204431	-0.532	0.141348	-0.228	0.590032	0.0867	0.312043	0.225	0.636149	-0.597	0.00916	0.409623	0.0815681	-0.610217	0.00552772	0.089163	0.716611	0.649524	0.0026152	-0.367616	0.121521	0.174366	0.475262	-0.25524	0.291595	-0.136441	0.577546	-0.179678	0.4617	-0.131931	0.590304	0.326963	0.171829	0.245125	0.311789	0.0335412	0.891572	-0.189666	0.436741	0.0923232	0.706983	0.519182
ASRGL1	ASRGL1	green	0.153985	0.223956	0.173226	0.153105	0.0862386	0.0718202	0.256	0.474607	0.0611	0.738782	-0.31	0.135186	0.191	0.67149	-0.187	0.458	0.361323	0.128526	-0.276984	0.250962	-0.583015	0.00879517	0.227964	0.34791	-0.435642	0.0622681	0.577882	0.00955885	0.187929	0.44103	-0.00818693	0.973464	0.654889	0.00234242	0.0764811	0.755651	0.244423	0.313219	0.490643	0.0329322	-0.35617	0.134471	-0.250738	0.300481	-0.000194906	0.999368	-0.148158
ASTN1	ASTN1	white	0.207748	0.154191	0.831374	0.191953	0.673848	0.170967	-0.399	0.290131	0.0434	0.749511	-0.0725	0.323592	0.00014	0.806391	-0.32	0.226	0.168506	0.490451	-0.234937	0.332951	0.447994	0.0544103	0.111599	0.649219	0.230486	0.342455	-0.393341	0.0956969	-0.134358	0.583425	0.436841	0.0614698	-0.348133	0.144124	0.427944	0.0675777	0.119341	0.626523	-0.503661	0.0279109	0.44621	0.0554963	0.0387857	0.874737	-0.545291	0.0157511	0.548967
ASUN	ASUN	turquoise	0.273025	0.159188	NA	NA	0.464136	0.264026	-0.0803	0.669265	-0.415	0.40305	-0.759	0.00253322	-0.594	0.329574	0.0527	0.647	0.348771	0.14334	-0.0192951	0.937508	-0.423723	0.0706292	0.117302	0.63247	-0.432829	0.0641702	-0.073572	0.76469	-0.108432	0.658588	-0.320256	0.181313	0.244677	0.312701	-0.147232	0.547511	0.238403	0.325658	0.234416	0.334055	-0.22246	0.359984	-0.546069	0.0155732	0.246817	0.308354	0.170407
ASXL1	ASXL1	white	0.13683	0.0995443	NA	NA	NA	NA	-0.0657	0.680986	-0.218	0.597272	0.0703	0.325479	-0.302	0.569571	NA	NA	-0.176001	0.471067	0.135955	0.578915	0.589562	0.00789347	0.00923646	0.970064	0.343997	0.149274	-0.535968	0.018013	-0.291474	0.225987	0.222366	0.360193	-0.596735	0.00699335	-0.0396773	0.87188	0.0171174	0.94455	-0.484454	0.0355525	0.289227	0.22975	0.153678	0.529912	-0.102255	0.677005	0.357799
ASXL2	ASXL2	NA	NA	NA	0.311246	0.135768	NA	NA	NA	NA	NA	NA	NA	NA	NA	NA	NA	NA	NA	NA	NA	NA	NA	NA	NA	NA	NA	NA	NA	NA	NA	NA	NA	NA	NA	NA	NA	NA	NA	NA	NA	NA	NA	NA	NA	NA	NA	NA	NA
ASXL3	ASXL3	turquoise	0.0439853	0.0542126	0.534682	0.407414	0.386018	0.19588	-0.0802	0.669265	-0.49	0.344406	-0.162	0.249527	-0.342	0.523542	-0.0799	0.617	0.262508	0.277591	-0.279986	0.24565	0.194591	0.424699	0.529735	0.0196636	-0.13822	0.572545	-0.0252866	0.918158	-0.500616	0.0290278	0.173021	0.478726	-0.197998	0.416475	-0.106607	0.664011	0.257258	0.287663	0.151197	0.536655	-0.16096	0.510352	-0.272584	0.258876	0.00963838	0.968762	0.416919
ASZ1	ASZ1	NA	NA	NA	0.114143	0.131942	NA	NA	NA	NA	NA	NA	NA	NA	NA	NA	NA	NA	NA	NA	NA	NA	NA	NA	NA	NA	NA	NA	NA	NA	NA	NA	NA	NA	NA	NA	NA	NA	NA	NA	NA	NA	NA	NA	NA	NA	NA	NA	NA
ATAD1	ATAD1	white	0.43166	0.303897	NA	NA	0.0805626	0.0873591	-0.339	0.366374	0.207	0.608423	-0.378	0.093013	-0.0358	0.785598	0.258	0.332	0.210478	0.387084	-0.177309	0.467724	0.26494	0.273	-0.231851	0.339523	0.0541881	0.825617	-0.643872	0.0029306	0.156301	0.522827	0.168146	0.491392	-0.316818	0.18631	0.371243	0.11761	0.072707	0.767384	-0.770331	0.000114006	0.77813	8.75e-05	0.0187333	0.939324	-0.314022	0.19044	0.627978
ATAD2	ATAD2	turquoise	0.405445	0.335618	0.300143	0.419883	NA	NA	0.0576	0.689352	-0.17	0.642684	-0.632	0.0119472	-0.133	0.720405	NA	NA	0.381148	0.107385	-0.137202	0.575404	-0.609587	0.00559013	0.130947	0.593102	-0.509712	0.0257914	0.286027	0.235178	0.0263378	0.914767	-0.608133	0.00573624	0.583678	0.00870024	-0.340473	0.153762	0.573678	0.0102236	0.384765	0.103816	-0.51118	0.0252967	-0.59037	0.00778762	0.441678	0.0583285	-0.0269446
ATAD2B	ATAD2B	green	0.180228	0.323369	0.484167	0.335711	NA	NA	0.0932	0.656828	0.103	0.705504	-0.532	0.0311578	-0.0371	0.784322	NA	NA	0.28267	0.240961	0.00257632	0.991648	-0.829185	1.14e-05	-0.265668	0.271634	-0.526431	0.0205862	0.251382	0.2992	0.497861	0.0300683	-0.404251	0.086048	0.691916	0.00103016	-0.00431651	0.986008	-0.0805138	0.74317	0.296402	0.217876	-0.0429338	0.861458	-0.26913	0.2652	0.202918	0.404748	-0.251041
ATAD3A	ATAD3B	white	0.276357	0.238774	0.595221	0.14382	0.230492	0.0984811	0.379	0.312253	0.194	0.619035	0.365	0.100776	-0.166	0.688876	0.108	0.581	-0.589182	0.00794374	0.49564	0.0309281	0.584454	0.00859015	-0.470416	0.0420938	0.561758	0.0123134	-0.719378	0.000517261	-0.214193	0.378564	0.334489	0.161595	-0.561729	0.0123189	0.224608	0.355244	-0.586207	0.00834572	-0.663058	0.00197263	0.326537	0.172422	0.236363	0.32994	-0.145588	0.552041	-0.0612246
ATAD5	ATAD5	black	0.29822	0.195046	0.215564	0.305761	NA	NA	-0.67	0.0532984	0.227	0.590459	-0.354	0.10693	0.219	0.642775	NA	NA	0.761371	0.000152673	-0.827615	1.23e-05	-0.247364	0.307249	0.368425	0.120641	-0.517588	0.023224	0.123014	0.615866	0.0397382	0.871685	0.14941	0.541537	0.221517	0.362078	0.427701	0.0677506	0.303578	0.206407	0.0380397	0.877129	0.315901	0.187656	-0.429835	0.066243	-0.339546	0.154958	0.590047
ATF2	ATF2	green	0.8604	0.980472	0.983518	0.870171	0.179315	0.0940255	-0.159	0.590263	0.322	0.495631	-0.399	0.0814472	0.411	0.457517	-0.353	0.175	0.57788	0.00955921	-0.496744	0.0304984	-0.821258	1.63e-05	0.0467349	0.84932	-0.572459	0.0104232	0.654793	0.00234706	0.599414	0.00667944	-0.192384	0.430073	0.923047	1.81e-08	0.221545	0.362015	0.337185	0.158034	0.355362	0.135421	-0.0834025	0.734267	-0.215113	0.37647	-0.122116	0.618465	-0.10949
ATF3	ATF3	NA	NA	NA	0.215258	0.0841536	NA	NA	NA	NA	NA	NA	NA	NA	NA	NA	NA	NA	NA	NA	NA	NA	NA	NA	NA	NA	NA	NA	NA	NA	NA	NA	NA	NA	NA	NA	NA	NA	NA	NA	NA	NA	NA	NA	NA	NA	NA	NA	NA
ATF6	ATF6	white	0.563469	0.391731	NA	NA	NA	NA	-0.29	0.424914	0.104	0.705221	-0.42	0.0713454	-0.114	0.735944	NA	NA	0.325583	0.173753	-0.306672	0.201587	0.332102	0.164795	-0.049115	0.841736	0.118606	0.628665	-0.624284	0.00427667	0.0562367	0.819126	0.530465	0.0194645	-0.297657	0.21584	0.630885	0.00377569	0.190157	0.435532	-0.762255	0.000148422	0.722532	0.000475521	-0.0302457	0.902174	-0.634073	0.00355165	0.694285
ATF7IP	ATF7IP	black	0.723641	0.626231	0.583244	0.312956	0.167587	0.159488	-0.632	0.0720514	0.14	0.672001	-0.648	0.00989851	0.157	0.700091	-0.508	0.0352	0.871824	1.16e-06	-0.744464	0.000256486	-0.559446	0.0127558	0.350442	0.141303	-0.812625	2.36e-05	0.112712	0.645936	0.00175819	0.9943	-0.36843	0.120636	0.434601	0.062967	0.106258	0.665047	0.41198	0.0796584	0.202817	0.404986	0.0299602	0.903094	-0.816696	1.99e-05	0.0891538	0.716639	0.57918
ATG101	ATG101	red	0.777748	0.381948	NA	NA	NA	NA	-0.102	0.649129	0.116	0.695912	-0.329	0.122701	-0.451	0.423379	NA	NA	-0.115872	0.636653	0.225381	0.353546	0.252068	0.29784	-0.615562	0.00502123	0.42333	0.0709189	-0.680538	0.00134206	0.361407	0.128432	0.356075	0.134582	-0.200082	0.411485	0.484747	0.0354248	-0.0428526	0.861717	-0.867226	1.54e-06	0.758943	0.000164896	0.309392	0.197413	-0.464919	0.0448929	0.197382
ATG13	ATG13	white	0.21278	0.165022	0.558208	0.235083	0.730456	0.422805	-0.488	0.182305	-0.0662	0.733471	-0.294	0.146774	0.0689	0.766928	-0.143	0.53	0.420512	0.0730184	-0.469415	0.042593	0.288509	0.230961	0.285663	0.235802	-0.0321251	0.896126	-0.272272	0.259444	-0.157132	0.520593	0.194411	0.425136	-0.212349	0.382781	0.226992	0.350023	0.524171	0.0212364	-0.397223	0.0921777	0.345704	0.147133	-0.211716	0.384234	-0.339128	0.155499	0.712785
ATG14	ATG14	white	0.281008	0.164683	NA	NA	NA	NA	0.231	0.504313	-0.271	0.55018	-0.329	0.122701	-0.563	0.356364	NA	NA	-0.308205	0.199227	0.475479	0.0396359	0.419461	0.073813	-0.31878	0.183446	0.3451	0.147888	-0.795016	4.75e-05	-0.169544	0.487742	0.0799989	0.74476	-0.578185	0.00951239	0.0440103	0.858017	-0.223917	0.356764	-0.590684	0.00774684	0.352376	0.138969	0.0750697	0.760033	-0.0496601	0.840001	0.198262
ATG16L1	ATG16L1	white	0.216708	0.154448	NA	NA	0.151792	0.104595	0.211	0.529437	-0.161	0.652802	0.106	0.296679	-0.174	0.683913	-0.142	0.532	-0.384411	0.104162	0.379714	0.108825	0.589751	0.00786865	-0.282936	0.2405	0.437619	0.0609559	-0.667991	0.00177383	-0.28754	0.232601	0.309244	0.197639	-0.639668	0.00318499	0.0662888	0.787448	-0.207731	0.393452	-0.626223	0.00412417	0.372615	0.116153	0.0764504	0.755746	-0.119445	0.626222	0.186576
ATG3	ATG3	midnightblue	0.502115	0.105852	0.660509	0.221917	0.44617	0.232159	0.327	0.379114	-0.177	0.636155	-0.0956	0.304941	-0.298	0.572447	0.578	0.0127	-0.00850961	0.972419	0.139397	0.569249	-0.122679	0.616837	0.121563	0.62007	-0.261409	0.27968	-0.0886708	0.718115	-0.450667	0.0528137	-0.655866	0.00229533	0.00561507	0.981799	-0.619747	0.00465173	0.0281982	0.90877	0.295657	0.21909	-0.520728	0.0222587	-0.507654	0.0264975	0.780846	7.96e-05	-0.00456217
ATG4A	ATG4A	NA	NA	NA	0.276421	0.320788	NA	NA	NA	NA	NA	NA	NA	NA	NA	NA	NA	NA	NA	NA	NA	NA	NA	NA	NA	NA	NA	NA	NA	NA	NA	NA	NA	NA	NA	NA	NA	NA	NA	NA	NA	NA	NA	NA	NA	NA	NA	NA	NA
ATG4B	ATG4B	red	0.367456	0.225295	NA	NA	0.348107	0.16674	-0.114	0.641538	0.586	0.288766	-0.00306	0.378602	0.28	0.58993	-0.201	0.435	0.137831	0.573638	-0.118721	0.62833	-0.0191315	0.938037	-0.455762	0.0498692	0.129706	0.596642	-0.323134	0.177202	0.617955	0.00480711	0.319082	0.183009	0.109154	0.656446	0.686806	0.00116172	-0.141617	0.563053	-0.692147	0.00102451	0.792189	5.28e-05	0.290069	0.228336	-0.613145	0.00524535	0.225867
ATG5	ATG5	black	0.104294	0.0860062	0.320136	0.313892	0.289588	0.153314	-0.737	0.0304224	0.117	0.694728	-0.38	0.0924151	0.184	0.676757	-0.607	0.0078	0.545146	0.0157845	-0.576203	0.00982004	-0.158144	0.517876	0.104252	0.671032	-0.362076	0.127674	-0.0820204	0.738523	0.17322	0.478214	-0.301108	0.210309	0.105312	0.667867	0.104224	0.671114	0.536537	0.0178679	-0.204413	0.401221	0.358352	0.131931	-0.322427	0.178205	-0.023643	0.923462	0.552586
ATG7	ATG7	white	0.126014	0.0914371	NA	NA	0.286217	0.310231	0.0353	0.706141	0.248	0.573277	-0.0896	0.309337	-0.0317	0.787456	0.137	0.54	-0.261557	0.279399	0.305475	0.203443	0.267204	0.268768	-0.546102	0.0155655	0.352129	0.139266	-0.54045	0.0168955	0.085215	0.728698	-0.119366	0.62645	-0.258084	0.286064	0.0367386	0.881303	-0.0381556	0.876758	-0.618885	0.00472596	0.386808	0.101839	0.126905	0.604659	-0.026458	0.914379	0.0190128
ATG9A	ATG9A	white	0.417287	0.254326	0.63896	0.386653	0.275648	0.101114	-0.408	0.27869	-0.107	0.702997	-0.358	0.104962	-0.222	0.639723	-0.104	0.587	0.216004	0.37445	-0.190066	0.435756	0.346694	0.145901	-0.0256892	0.916859	0.161795	0.508132	-0.588889	0.00798263	-0.0760498	0.756989	0.193372	0.427665	-0.294929	0.22028	0.271921	0.260083	0.304497	0.204968	-0.599552	0.00666359	0.559717	0.0127035	-0.0276446	0.910554	-0.347864	0.144454	0.592021
ATIC	ATIC	greenyellow	0.100153	0.0353845	NA	NA	0.163235	0.083657	-0.0326	0.708417	0.482	0.346688	0.332	0.12055	0.24	0.623212	-0.44	0.0779	0.0332368	0.892551	-0.0729626	0.766588	0.0278772	0.909804	-0.297975	0.215327	0.118235	0.629747	-0.159255	0.514901	0.304101	0.205587	0.224519	0.355438	0.0705348	0.774159	0.463791	0.045484	-0.218217	0.369455	-0.377347	0.11123	0.420283	0.0731908	0.15419	0.528527	-0.349494	0.142456	0.0980319
ATL1	ATL1	white	0.496477	0.232628	0.203757	0.0637052	0.140795	0.10567	0.123	0.630223	0.0584	0.739456	-0.0719	0.324002	-0.205	0.651709	0.0175	0.681	-0.123835	0.613496	0.216749	0.372764	0.456006	0.0497314	-0.152739	0.53246	0.186967	0.443416	-0.795887	4.6e-05	-0.340085	0.154261	0.166415	0.495927	-0.592887	0.00746525	0.156557	0.522138	-0.426857	0.0683539	-0.560303	0.0125904	0.355357	0.135427	-0.146786	0.54874	-0.0544326	0.824842	0.426762
ATL2	ATL2	black	0.676987	0.549462	NA	NA	0.284837	0.122319	-0.606	0.0896886	0.455	0.374148	-0.512	0.0367201	0.466	0.419965	-0.63	0.00518	0.889728	3.43e-07	-0.78577	6.68e-05	-0.655865	0.0022954	0.229071	0.345509	-0.812127	2.41e-05	0.253159	0.295682	0.362551	0.127138	-0.161713	0.508349	0.542682	0.0163599	0.354467	0.136477	0.166655	0.495296	0.139068	0.570171	0.28847	0.231028	-0.539962	0.0170142	-0.181656	0.456701	0.50468
ATM	ATM	purple	0.179625	0.178208	0.117604	0.127194	NA	NA	-0.0178	0.718533	0.239	0.57982	-0.231	0.194236	0.307	0.565175	NA	NA	0.247482	0.30701	-0.123356	0.614879	-0.682897	0.00127164	-0.23164	0.339975	-0.463079	0.0458608	0.200682	0.410054	0.41953	0.0737611	-0.616449	0.00494093	0.629313	0.00389037	-0.0599081	0.807522	-0.0265778	0.913993	0.202748	0.405151	-0.0411626	0.867124	-0.260393	0.281622	0.278221	0.248764	-0.211387
ATMIN	ATMIN	NA	NA	NA	0.841831	0.761892	NA	NA	NA	NA	NA	NA	NA	NA	NA	NA	NA	NA	NA	NA	NA	NA	NA	NA	NA	NA	NA	NA	NA	NA	NA	NA	NA	NA	NA	NA	NA	NA	NA	NA	NA	NA	NA	NA	NA	NA	NA	NA	NA
ATN1	ATN1	white	0.231393	0.139131	0.798641	0.337405	0.118822	0.0675869	-0.144	0.60699	-0.208	0.606454	-0.195	0.222406	-0.188	0.67418	0.0434	0.657	0.0507865	0.836418	-0.0109815	0.964411	0.420487	0.073037	0.240838	0.320592	-0.062096	0.800625	-0.610053	0.00554391	-0.667402	0.00179667	-0.330644	0.166769	-0.590381	0.00778621	-0.38711	0.101548	0.0517066	0.833494	-0.22651	0.351076	-0.032609	0.89457	-0.475845	0.0394627	0.425507	0.0693275	0.57294
ATOX1	ATOX1	white	0.113683	0.183538	NA	NA	0.078442	0.0689252	0.0428	0.700528	0.552	0.300357	-0.103	0.298837	0.0546	0.778763	-0.131	0.549	0.0778505	0.751406	-0.0110464	0.964201	0.0806611	0.742715	-0.489697	0.0333227	0.229769	0.344	-0.432034	0.0647162	0.369084	0.119927	0.59353	0.00738462	0.0191043	0.938125	0.768962	0.000119307	-0.19373	0.426792	-0.71146	0.000635885	0.639822	0.00317537	0.0873539	0.722142	-0.652963	0.00243748	0.207651
ATP10A	ATP10A	midnightblue	0.597372	0.119471	0.436695	0.154498	NA	NA	-0.0686	0.679022	-0.0503	0.745345	-0.0265	0.359708	0.0406	0.782436	NA	NA	0.0705736	0.774038	0.0139473	0.954808	-0.147909	0.545651	0.221045	0.363126	-0.405137	0.0852966	0.0304669	0.901462	-0.430642	0.0656797	-0.700885	0.000829364	-0.0930581	0.70475	-0.677735	0.00142996	-0.0568599	0.817154	0.407737	0.0831213	-0.479029	0.0379799	-0.561589	0.0123454	0.787668	6.24e-05	0.0565149
ATP10D	ATP10D	NA	NA	NA	0.106878	0.125335	NA	NA	NA	NA	NA	NA	NA	NA	NA	NA	NA	NA	NA	NA	NA	NA	NA	NA	NA	NA	NA	NA	NA	NA	NA	NA	NA	NA	NA	NA	NA	NA	NA	NA	NA	NA	NA	NA	NA	NA	NA	NA	NA
ATP11A	ATP11A	royalblue	0.0698634	0.0482288	0.654981	0.695478	0.190733	0.0756714	0.0654	0.681096	-0.0335	0.758258	-0.413	0.0744898	-0.0759	0.76338	0.0857	0.61	0.06657	0.786566	0.0516821	0.833572	-0.287929	0.231941	-0.0981433	0.689362	-0.214929	0.376888	0.0606101	0.805308	-0.0626355	0.798927	-0.498795	0.0297124	0.254151	0.29373	-0.391141	0.0977346	0.281363	0.243236	0.176954	0.468629	-0.313064	0.191868	-0.373686	0.115026	0.486929	0.034486	-0.126824
ATP11B	ATP11B	turquoise	0.110385	0.162602	0.211526	0.16821	0.12561	0.117124	0.44	0.236883	-0.0544	0.740921	-0.474	0.0496253	-0.109	0.737863	-0.09	0.604	0.0341747	0.889536	0.300919	0.21061	-0.526654	0.0205227	-0.406869	0.0838429	-0.172499	0.480076	-0.0144986	0.953024	0.226886	0.350255	-0.525876	0.0207443	0.557104	0.0132171	-0.306161	0.202379	0.367654	0.12148	-0.00595337	0.980702	-0.306647	0.201626	-0.390596	0.0982434	0.405866	0.0846827	-0.277775
ATP11C	ATP11C	black	0.191244	0.148706	0.450069	0.099528	0.0674347	0.100082	-0.326	0.379783	-0.145	0.66798	-0.728	0.00381489	-0.256	0.609478	-0.118	0.567	0.653761	0.00239768	-0.419642	0.0736761	-0.227602	0.348696	0.284655	0.237531	-0.5824	0.00888394	-0.318255	0.18421	-0.135736	0.579534	-0.0213127	0.930988	-0.0216338	0.92995	0.164384	0.501273	0.121905	0.619079	-0.0941949	0.7013	0.274967	0.25457	-0.623651	0.00432746	-0.0491812	0.841526	0.721069
ATP12A	ATP12A	NA	NA	NA	0.32346	0.0632031	NA	NA	NA	NA	NA	NA	NA	NA	NA	NA	NA	NA	NA	NA	NA	NA	NA	NA	NA	NA	NA	NA	NA	NA	NA	NA	NA	NA	NA	NA	NA	NA	NA	NA	NA	NA	NA	NA	NA	NA	NA	NA	NA
ATP13A1	ATP13A1	magenta	0.220399	0.071343	NA	NA	NA	NA	0.371	0.321892	-0.0961	0.710683	0.497	0.0416684	-0.016	0.79648	NA	NA	-0.51243	0.0248814	0.448695	0.0539881	0.0838282	0.732958	-0.228207	0.34738	0.389019	0.0997292	0.212946	0.381411	0.226924	0.350172	0.456789	0.0492911	-0.0538521	0.826683	0.153858	0.529424	-0.551665	0.0143397	0.136517	0.577333	-0.0128199	0.958458	0.602513	0.00633067	-0.241328	0.319578	-0.593483
ATP13A2	ATP13A2	magenta	0.351098	0.155325	NA	NA	NA	NA	0.0734	0.674588	-0.0262	0.759444	0.442	0.061736	-0.0614	0.77394	NA	NA	-0.451051	0.0525871	0.331541	0.165552	0.413417	0.0785095	-0.377365	0.111212	0.665021	0.0018914	-0.152802	0.53229	0.267997	0.267295	0.458685	0.048237	-0.229178	0.345277	0.290524	0.227574	-0.209521	0.389297	-0.429167	0.0667122	0.404394	0.0859268	0.734819	0.000338922	-0.508046	0.0263619	-0.282979
ATP13A3	ATP13A3	green	0.601759	0.533294	0.541781	0.393266	0.319659	0.275923	0.0797	0.670069	0.487	0.344406	-0.159	0.252241	0.617	0.305574	0.0795	0.617	0.269346	0.264802	-0.215268	0.376118	-0.734599	0.000341041	-0.241806	0.318591	-0.337552	0.157553	0.596474	0.00702453	0.689734	0.00108473	-0.213212	0.380804	0.88697	4.19e-07	0.190855	0.433819	0.143716	0.55722	0.230473	0.342482	-0.0987729	0.687465	-0.0332223	0.892598	-0.0712027	0.772074	-0.384072
ATP1A1	ATP1A1	white	0.0965847	0.0791838	NA	NA	0.301595	0.0874496	0.323	0.383775	-0.195	0.619035	0.455	0.0563805	-0.324	0.543656	0.0655	0.634	-0.292707	0.22394	0.414747	0.0774574	0.411136	0.080338	-0.155204	0.525785	0.38279	0.105754	-0.505015	0.0274254	-0.398228	0.0912821	0.283454	0.239602	-0.422435	0.0715808	-0.0474072	0.847177	-0.133928	0.58464	-0.322241	0.178471	0.00457746	0.985162	-0.119709	0.625454	-0.0469512	0.84863	0.070614
ATP1B1	ATP1B1	green	0.116903	0.168784	0.430385	0.474806	0.325425	0.104106	0.13	0.622969	0.56	0.294296	-0.207	0.213912	0.404	0.463574	0.156	0.511	0.289995	0.228459	-0.126301	0.606391	-0.663853	0.00193937	-0.296307	0.218029	-0.446388	0.055387	0.188733	0.439042	0.361682	0.12812	-0.424342	0.0701757	0.627807	0.00400288	0.0215685	0.930161	0.0541618	0.8257	0.0973096	0.691877	-0.13942	0.569185	-0.483305	0.0360561	0.227814	0.348234	-0.159829
ATP1B3	ATP1B3	green	0.708847	0.85008	0.605582	0.670219	0.254412	0.153229	-0.124	0.628963	0.449	0.374148	-0.306	0.138235	0.53	0.378009	0.384	0.134	0.544182	0.0160076	-0.414306	0.0778051	-0.861786	2.12e-06	-0.00534844	0.982663	-0.651273	0.00252354	0.577402	0.00963293	0.479399	0.0378103	-0.410047	0.0812222	0.903283	1.18e-07	0.0555555	0.821283	0.237918	0.326673	0.390979	0.0978854	-0.222411	0.360093	-0.428832	0.0669483	0.109825	0.654459	-0.124685
ATP2A2	ATP2A2	grey60	0.458419	0.209302	0.363642	0.073459	0.366715	0.172242	0.079	0.67024	-0.173	0.640449	0.275	0.160568	0.131	0.722563	-0.101	0.59	0.0652632	0.790666	-0.132838	0.58773	-0.35928	0.130861	0.429041	0.0668014	-0.281454	0.243077	0.780855	7.96e-05	-0.0449963	0.854868	-0.0543043	0.825249	0.368589	0.120463	-0.21072	0.386525	-0.035277	0.885995	0.841857	6.2e-06	-0.549127	0.0148891	0.0488035	0.842728	0.123461	0.614576	-0.40104
ATP2B1	ATP2B1	pink	0.397174	0.377581	0.126916	0.1246	0.142272	0.0752515	-0.343	0.36129	0.0712	0.728301	-0.408	0.0771411	0.281	0.589173	-0.21	0.418	0.675218	0.00151293	-0.721532	0.000488434	-0.459272	0.0479143	0.528625	0.0199697	-0.609828	0.00556622	0.485946	0.0349063	0.0907176	0.711869	-0.125931	0.607456	0.503863	0.0278382	0.138026	0.573092	0.426028	0.0689506	0.408844	0.0822066	-0.141135	0.564394	-0.35524	0.135564	-0.0515886	0.833869	0.309618
ATP2B2	ATP2B2	pink	0.237454	0.285133	0.431436	0.0701611	0.315316	0.163092	-0.356	0.343057	0.161	0.652563	-0.243	0.185223	0.495	0.403183	0.166	0.495	0.59805	0.00683786	-0.661743	0.00202863	-0.515663	0.0238321	0.469641	0.0424798	-0.600134	0.0065971	0.613698	0.00519337	0.223881	0.356845	-0.105955	0.66595	0.539913	0.0170263	0.141989	0.562015	0.203942	0.402331	0.492179	0.0323057	-0.121266	0.620929	-0.237442	0.32767	-0.0992872	0.685916	0.145141
ATP2B4	ATP2B4	NA	NA	NA	0.200386	0.152603	NA	NA	NA	NA	NA	NA	NA	NA	NA	NA	NA	NA	NA	NA	NA	NA	NA	NA	NA	NA	NA	NA	NA	NA	NA	NA	NA	NA	NA	NA	NA	NA	NA	NA	NA	NA	NA	NA	NA	NA	NA	NA	NA
ATP2C1	ATP2C1	black	0.0696548	0.0638316	0.216247	0.170992	NA	NA	-0.471	0.202487	0.0297	0.759284	-0.604	0.0158474	0.0946	0.749625	NA	NA	0.479023	0.0379823	-0.403743	0.0864805	-0.399534	0.0901284	0.0457528	0.852453	-0.455286	0.0501385	0.0847041	0.730266	0.240253	0.321806	-0.519435	0.0226524	0.292192	0.224794	-0.0753664	0.759111	0.635727	0.00343979	0.0198673	0.935659	0.149213	0.542075	-0.319496	0.18241	0.143806	0.55697	0.284617
ATP5A1	ATP5A1	white	0.29147	0.253595	0.331351	0.212964	0.261881	0.146573	-0.269	0.455569	-0.216	0.599173	0.522	0.0338535	-0.233	0.630258	0.091	0.603	-0.136217	0.578177	-0.074654	0.761325	0.763331	0.00014338	0.0785799	0.749148	0.456666	0.0493598	-0.571257	0.0106229	-0.364636	0.124804	0.429542	0.0664488	-0.629793	0.00385504	0.300479	0.21131	-0.0649493	0.791652	-0.538925	0.0172692	0.617564	0.0048416	0.254008	0.29401	-0.404308	0.0859996	0.401647
ATP5B	ATP5B	magenta	0.384541	0.160024	0.25086	0.193037	NA	NA	0.405	0.280031	-0.0181	0.765147	0.761	0.00244136	0.104	0.742371	NA	NA	-0.601338	0.00646109	0.385214	0.103379	0.399969	0.0897462	-0.289085	0.22999	0.796456	4.5e-05	0.184928	0.448492	0.160735	0.51095	0.53368	0.0186055	-0.0374124	0.879141	0.165974	0.497086	0.02485	0.919566	-0.181889	0.456113	-0.0207591	0.932776	0.739128	0.000299676	-0.448931	0.0538469	-0.596757
ATP5C1	ATP5C1	white	0.110279	0.118474	0.387053	0.161874	NA	NA	0.362	0.337032	-0.0285	0.759284	0.177	0.237282	-0.152	0.703268	NA	NA	-0.490835	0.0328534	0.546797	0.0154081	0.341051	0.153019	-0.502768	0.028235	0.431203	0.0652904	-0.55892	0.0128584	0.0439475	0.858218	-0.0703085	0.774866	-0.403596	0.0866062	-0.0833993	0.734277	-0.342861	0.150711	-0.5065	0.0269004	0.280724	0.244354	0.259025	0.28425	0.115141	0.638796	-0.126943
ATP5D	ATP5D	magenta	0.119612	0.0545073	0.356024	0.323805	0.0689922	0.049165	0.567	0.115548	0.294	0.518947	0.624	0.0130997	0.223	0.638359	-0.153	0.516	-0.585217	0.00848303	0.452074	0.0519878	0.202639	0.405409	-0.430039	0.0661005	0.537026	0.017744	0.162367	0.506612	0.127329	0.603443	0.0240743	0.92207	0.0533246	0.828356	-0.176744	0.469168	-0.0551476	0.822576	-0.115865	0.636674	-0.193177	0.428139	0.487908	0.0340708	0.0696215	0.777013	-0.631904
ATP5E	ATP5E	greenyellow	0.223144	0.0753402	NA	NA	NA	NA	-0.3	0.413053	0.226	0.592076	-0.0154	0.368213	-0.102	0.743537	NA	NA	0.0536215	0.827414	-0.170502	0.485251	0.154207	0.528481	-0.0712649	0.77188	0.243761	0.314574	0.0624	0.799668	0.322254	0.178453	0.583014	0.00879533	0.0109165	0.964622	0.545812	0.0156319	-0.0153797	0.950172	-0.272889	0.258323	0.375489	0.113145	0.465241	0.0447249	-0.619858	0.00464224	0.0717121
ATP5F1	ATP5F1	brown	0.196981	0.12225	NA	NA	NA	NA	0.327	0.377367	0.0471	0.748927	0.697	0.00568056	0.101	0.743967	NA	NA	-0.531483	0.0191891	0.288041	0.231752	0.655773	0.00229982	-0.0844463	0.731058	0.690959	0.00105379	-0.14208	0.561762	-0.209452	0.389456	0.601248	0.00647124	-0.465706	0.0444835	0.169592	0.487619	-0.277844	0.249431	-0.275342	0.253897	0.0335896	0.891417	0.462886	0.0459631	-0.321058	0.180161	-0.209318
ATP5G1	ATP5G2	magenta	0.435948	0.100179	NA	NA	0.0848202	0.0821318	0.314	0.392753	0.0576	0.740096	0.494	0.0422764	-0.203	0.654722	-0.0113	0.686	-0.528916	0.0198892	0.395349	0.0938648	0.246581	0.308832	-0.123764	0.613701	0.455748	0.0498769	0.20738	0.394271	0.148113	0.545092	0.353521	0.137601	-0.133953	0.584569	0.07895	0.748003	-0.426452	0.0686451	0.0712881	0.771808	-0.120404	0.623434	0.738629	0.000304013	-0.154463	0.527787	-0.494458
ATP5G3	ATP5G3	lightgreen	0.529764	0.236032	NA	NA	0.261443	0.0977891	-0.0548	0.692133	0.347	0.470529	-0.0897	0.309337	-0.0216	0.793657	0.34	0.193	-0.0544463	0.824798	0.137868	0.573534	-0.122097	0.61852	-0.728367	0.00040577	0.211748	0.38416	-0.35095	0.140686	0.698377	0.000881877	0.17717	0.46808	0.171986	0.481403	0.544086	0.0160301	-0.201205	0.408811	-0.645	0.00286522	0.794913	4.77e-05	0.396421	0.0928969	-0.466722	0.0439595	-0.063316
ATP5H	ATP5H	magenta	0.179447	0.0706397	0.381224	0.180009	NA	NA	0.495	0.174655	-0.155	0.656509	0.644	0.0103412	-0.0425	0.781713	NA	NA	-0.627541	0.00402309	0.453753	0.0510147	0.466024	0.044319	-0.0151543	0.950902	0.431965	0.0647635	-0.0432509	0.860444	-0.205901	0.397728	0.194052	0.426009	-0.48322	0.0360939	-0.211951	0.383693	-0.461447	0.0467327	0.0381901	0.876647	-0.148071	0.545205	0.511769	0.0251003	0.163581	0.503396	-0.328142
ATP5I	ATP5I	brown	0.173401	0.0964772	0.163797	0.155961	0.0549734	0.0648669	-0.0257	0.714352	-0.302	0.513617	0.349	0.110011	-0.309	0.563854	0.381	0.137	-0.433325	0.0638322	0.215124	0.376446	0.553661	0.0139193	0.161365	0.509274	0.351137	0.140461	-0.167112	0.494099	-0.322767	0.177723	0.322869	0.177578	-0.680163	0.00135354	-0.0271952	0.912002	-0.466179	0.0442387	0.0449019	0.855169	0.138041	0.57305	0.50045	0.0290896	-0.0558335	0.820403	-0.0543867
ATP5J	ATP5J	greenyellow	1	0.25793	NA	NA	NA	NA	-0.278	0.441948	0.555	0.294296	-0.128	0.278894	0.226	0.635871	NA	NA	0.26491	0.273056	-0.270543	0.262603	-0.212202	0.383118	-0.369057	0.119956	0.023117	0.92516	-0.0572199	0.816015	0.699233	0.00086364	0.580714	0.00913115	0.31441	0.189862	0.920511	2.37e-08	-0.230135	0.34321	-0.444674	0.0564444	0.734938	0.000337781	0.269448	0.264613	-0.835836	8.34e-06	0.0987693
ATP5J2	ATP5J2	NA	NA	NA	0.328338	0.117854	NA	NA	NA	NA	NA	NA	NA	NA	NA	NA	NA	NA	NA	NA	NA	NA	NA	NA	NA	NA	NA	NA	NA	NA	NA	NA	NA	NA	NA	NA	NA	NA	NA	NA	NA	NA	NA	NA	NA	NA	NA	NA	NA
ATP5L	ATP5L	magenta	0.622043	0.160675	NA	NA	0.0666216	0.048395	0.128	0.625404	0.0423	0.750403	0.55	0.0266333	-0.0548	0.778763	-0.114	0.573	-0.488102	0.033989	0.204446	0.401143	0.433028	0.0640342	-0.0930432	0.704795	0.637447	0.00332659	0.216748	0.372765	0.168158	0.491359	0.63123	0.00375091	-0.210414	0.387232	0.270558	0.262574	-0.108638	0.657977	-0.097593	0.691021	0.0811466	0.741217	0.83056	1.07e-05	-0.464507	0.0451078	-0.401062
ATP5O	ATP5O	red	0.298741	0.214339	0.150152	0.0859916	0.344408	0.135697	-0.0509	0.69504	0.322	0.496271	-0.132	0.275226	-0.182	0.678529	0.154	0.515	0.0182234	0.940973	0.0227293	0.926412	0.321103	0.180096	-0.347169	0.145313	0.298157	0.215033	-0.575011	0.0100089	0.138957	0.570481	0.470529	0.0420373	-0.263656	0.275417	0.511992	0.0250263	-0.191602	0.431987	-0.725099	0.000443687	0.69636	0.000926095	0.197838	0.416858	-0.51194	0.0250435	0.343434
ATP6AP1L	ATP6AP1L	midnightblue	0.958017	0.124752	NA	NA	0.0928086	0.0949905	0.206	0.536279	-0.279	0.538976	0.0642	0.329753	-0.0499	0.779264	-0.077	0.62	-0.116114	0.635947	0.0935247	0.703333	-0.0263131	0.914847	0.294796	0.220499	-0.234758	0.333331	0.172064	0.4812	-0.506386	0.0269402	-0.71497	0.00058075	-0.0883753	0.719018	-0.822117	1.57e-05	0.139213	0.569763	0.498676	0.0297573	-0.681755	0.00130534	-0.340639	0.153548	0.890893	3.15e-07	-0.126809
ATP6AP2	ATP6AP2	pink	0.19643	0.265725	0.716501	0.728526	0.402906	0.110954	-0.0953	0.655345	0.252	0.569897	-0.658	0.0089779	0.163	0.692194	-0.0336	0.668	0.529943	0.0196067	-0.333243	0.16326	-0.649192	0.00263294	0.0430497	0.861087	-0.594486	0.00726614	0.232872	0.33734	0.274516	0.255381	-0.512495	0.0248599	0.640123	0.00315662	-0.0592032	0.809748	0.430332	0.0658958	0.161361	0.509283	-0.250182	0.301589	-0.534886	0.0182913	0.284049	0.238574	0.140763
ATP6V0A1	ATP6V0A1	white	0.577831	0.413674	0.416516	0.0645194	0.192796	0.185619	0.083	0.666668	-0.352	0.464133	0.269	0.165357	-0.348	0.514542	0.327	0.214	-0.41841	0.0746148	0.313117	0.19179	0.839257	7.06e-06	-0.0549377	0.823241	0.566479	0.0114482	-0.746885	0.000238703	-0.598167	0.00682409	0.0906405	0.712104	-0.718522	0.000529112	-0.2202	0.365012	0.0995233	0.685206	-0.640685	0.00312185	0.0904429	0.712706	0.0585331	0.811864	0.078256	0.75015	0.301497
ATP6V0B	ATP6V0B	lightgreen	0.45144	0.22819	NA	NA	0.0935199	0.0899784	-0.332	0.373033	0.0388	0.753637	-0.467	0.0519852	-0.376	0.495232	0.306	0.248	0.168751	0.489811	-0.0758315	0.757667	0.229923	0.343667	-0.21843	0.368977	0.0305033	0.901345	-0.696467	0.000923718	0.103504	0.673265	0.176639	0.469435	-0.361495	0.128331	0.36248	0.127218	-0.187562	0.44194	-0.652376	0.00246707	0.784256	7.05e-05	0.0740314	0.763261	-0.266944	0.269252	0.579583
ATP6V0C	ATP6V0C	NA	NA	NA	0.225491	0.162363	NA	NA	NA	NA	NA	NA	NA	NA	NA	NA	NA	NA	NA	NA	NA	NA	NA	NA	NA	NA	NA	NA	NA	NA	NA	NA	NA	NA	NA	NA	NA	NA	NA	NA	NA	NA	NA	NA	NA	NA	NA	NA	NA
ATP6V0D1	ATP6V0D1	lightgreen	0.380373	0.283719	NA	NA	NA	NA	-0.345	0.357895	0.196	0.618803	-0.0742	0.322107	-0.156	0.701147	NA	NA	0.227675	0.348538	-0.251959	0.298054	0.353179	0.138009	-0.0859551	0.726427	0.124386	0.611905	-0.67479	0.00152745	0.0125974	0.959179	0.374038	0.114657	-0.350095	0.141724	0.551961	0.0142768	-0.110211	0.653319	-0.701952	0.000807835	0.669472	0.00171751	-0.031194	0.899122	-0.4526	0.0516811	0.625917
ATP6V1B2	ATP6V1B2	brown	0.650071	0.288283	0.233615	0.174593	0.217596	0.118459	0.103	0.648032	-0.275	0.546159	0.74	0.00326688	-0.093	0.750431	0.0323	0.669	-0.579231	0.00935307	0.268775	0.265856	0.873431	1.05e-06	0.256254	0.289615	0.689403	0.00109319	-0.117499	0.631896	-0.548302	0.0150712	0.512529	0.0248489	-0.732116	0.000365696	-0.0928962	0.705241	-0.319463	0.182458	-0.0457994	0.852305	-0.0937947	0.702514	0.554315	0.0137835	-0.171959	0.481471	-0.0976927
ATP6V1C1	ATP6V1C1	green	0.714602	0.780396	0.966811	0.92392	0.401319	0.0866133	-0.224	0.5155	0.473	0.357189	-0.345	0.112486	0.483	0.408825	-0.136	0.54	0.546646	0.0154421	-0.471371	0.0416213	-0.80871	2.77e-05	-0.0846479	0.730439	-0.521263	0.0220973	0.550276	0.0146384	0.665406	0.00187582	-0.18291	0.453545	0.912795	5.06e-08	0.334337	0.161798	0.252457	0.297069	0.222778	0.359279	-0.01356	0.956062	-0.234449	0.333985	-0.180802	0.458855	-0.116709
ATP6V1C2	ATP6V1C2	pink	0.0742199	0.135332	NA	NA	0.178093	0.0719247	-0.507	0.163411	0.426	0.392168	-0.0261	0.360096	0.439	0.434542	-0.0993	0.593	0.494746	0.0312794	-0.52306	0.0215622	-0.46797	0.0433221	-0.0661935	0.787747	-0.355861	0.134834	0.274047	0.256228	0.581797	0.0089717	0.0927154	0.70579	0.513624	0.0244899	0.486179	0.0348063	-0.0569701	0.816806	0.00190658	0.993819	0.451354	0.0524094	-0.00877322	0.971565	-0.407606	0.0832299	0.129478
ATP6V1D	ATP6V1D	NA	NA	NA	0.242546	0.209837	NA	NA	NA	NA	NA	NA	NA	NA	NA	NA	NA	NA	NA	NA	NA	NA	NA	NA	NA	NA	NA	NA	NA	NA	NA	NA	NA	NA	NA	NA	NA	NA	NA	NA	NA	NA	NA	NA	NA	NA	NA	NA	NA
ATP6V1E1	ATP6V1E1	darkred	0.501792	0.185433	0.29918	0.287159	NA	NA	-0.134	0.619403	0.373	0.445562	-0.354	0.10693	0.173	0.685172	NA	NA	0.202802	0.405023	-0.0945993	0.700074	-0.459563	0.0477548	-0.602691	0.00631116	-0.023305	0.924553	0.00697503	0.977391	0.814874	2.15e-05	0.0324219	0.895171	0.611999	0.00535441	0.508087	0.0263478	0.218416	0.369006	-0.416475	0.076107	0.464361	0.0451846	0.122079	0.618572	-0.394167	0.0949398	-0.127412
ATP6V1F	ATP6V1F	NA	NA	NA	0.504242	0.119324	NA	NA	NA	NA	NA	NA	NA	NA	NA	NA	NA	NA	NA	NA	NA	NA	NA	NA	NA	NA	NA	NA	NA	NA	NA	NA	NA	NA	NA	NA	NA	NA	NA	NA	NA	NA	NA	NA	NA	NA	NA	NA	NA
ATP6V1G1	ATP6V1G1	magenta	0.387763	0.0882186	0.118276	0.102437	NA	NA	0.178	0.566206	0.117	0.694288	0.785	0.00165446	0.367	0.506282	NA	NA	-0.586778	0.00826722	0.335503	0.160249	0.262084	0.278395	-0.23812	0.326251	0.502734	0.0282473	0.246969	0.308046	0.216184	0.37404	0.317662	0.185074	-0.133588	0.585602	0.0873951	0.722016	-0.486957	0.0344741	0.0485193	0.843633	0.0651786	0.790932	0.729678	0.000391355	-0.214459	0.377958	-0.574701
ATP6V1G3	ATP6V1G3	white	0.0287117	0.0280999	NA	NA	NA	NA	-0.38	0.310708	0.0265	0.759444	-0.581	0.0197272	-0.135	0.717048	NA	NA	0.209163	0.390126	-0.165266	0.498948	-0.0111707	0.963799	-0.140475	0.566237	-0.00757772	0.975438	-0.271842	0.260228	0.175194	0.473135	0.0183584	0.940537	-0.0377887	0.877934	0.312491	0.192728	0.407731	0.0831259	-0.371848	0.116966	0.311065	0.194874	-0.153216	0.531164	-0.26407	0.274636	0.28249
ATP6V1H	ATP6V1H	green	0.177197	0.27132	0.269611	0.207894	0.136908	0.0693815	-0.348	0.353872	0.422	0.397714	-0.392	0.0858176	0.366	0.508619	0.0842	0.612	0.57638	0.00979228	-0.449743	0.0533618	-0.608477	0.00570136	-0.0570944	0.816412	-0.425058	0.0696531	0.284906	0.237099	0.485223	0.0352182	0.0611138	0.80372	0.704847	0.000751784	0.477201	0.0388259	0.237887	0.326737	0.0273398	0.911536	0.107004	0.662829	-0.333184	0.163339	-0.365456	0.123894	0.128719
ATP8A1	ATP8A1	pink	0.329805	0.284757	0.727368	0.535947	0.261594	0.114657	-0.315	0.392621	0.451	0.374148	-0.236	0.19012	0.514	0.392572	-0.631	0.00516	0.649713	0.00260516	-0.713459	0.000603971	-0.354128	0.13688	0.319097	0.182987	-0.431612	0.0650073	0.37733	0.111248	0.25299	0.296017	0.229165	0.345305	0.501735	0.0286135	0.520306	0.0223866	0.222186	0.360592	0.0970022	0.692805	0.0782546	0.750155	-0.256341	0.289445	-0.429395	0.0665517	0.329593
ATP8A2	ATP8A2	turquoise	0.112472	0.0822909	0.34245	0.314069	NA	NA	-0.0983	0.652286	-0.133	0.680039	-0.281	0.155553	-0.124	0.729404	NA	NA	0.391942	0.0969887	-0.18863	0.439297	-0.296352	0.217956	0.17832	0.465149	-0.396407	0.0929095	-0.120635	0.622761	-0.0166263	0.946139	0.162163	0.507154	0.177935	0.466128	0.310044	0.196421	-0.406167	0.08443	0.0958535	0.696277	0.0646054	0.792732	-0.404184	0.0861051	-0.170455	0.485373	0.281167
ATP8B2	ATP8B2	brown	0.638135	0.332147	0.544968	0.385923	0.524004	0.0899728	-0.0157	0.719945	-0.443	0.378574	0.255	0.175526	-0.472	0.417506	-0.00792	0.69	-0.43305	0.0640198	0.294053	0.221717	0.86449	1.81e-06	0.0862955	0.725384	0.600207	0.00658879	-0.572247	0.0104582	-0.573211	0.0102996	0.382308	0.106231	-0.861753	2.12e-06	-0.0752169	0.759576	-0.0322697	0.895661	-0.400391	0.0893768	0.120816	0.622237	0.232769	0.337561	-0.0953767	0.697719	0.23522
ATP9A	ATP9A	brown	0.183779	0.0867828	0.420955	0.174593	0.396379	0.325408	-0.0899	0.660362	-0.456	0.373661	0.425	0.069251	-0.0956	0.749625	-0.0566	0.643	-0.372788	0.115971	0.0816847	0.739557	0.61178	0.00537547	0.340689	0.153485	0.509769	0.025772	0.129782	0.596424	-0.33861	0.156173	0.206889	0.395415	-0.40851	0.0824821	-0.251236	0.29949	0.275902	0.252893	0.0615292	0.802411	-0.245202	0.311631	0.474708	0.0400028	-0.0475055	0.846863	-0.0930948
ATP9B	ATP9B	green	0.432317	0.478704	0.756789	0.788857	0.143098	0.0794568	0.155	0.5941	0.411	0.405696	-0.263	0.169889	0.383	0.492616	-0.484	0.0473	0.472374	0.0411296	-0.314832	0.189237	-0.725962	0.000433399	-0.041973	0.864531	-0.447879	0.0544802	0.484798	0.0354026	0.541446	0.0166546	-0.00615283	0.980056	0.844382	5.46e-06	0.335265	0.160565	0.11192	0.648271	0.20768	0.393572	-0.0979779	0.68986	-0.24153	0.319161	-0.213916	0.379195	-0.118393
ATPAF1	ATPAF1	black	0.101401	0.087857	NA	NA	0.31954	0.112035	-0.389	0.300776	0.263	0.557266	-0.558	0.0246731	-0.129	0.724639	-0.0312	0.67	0.570189	0.0108031	-0.491496	0.0325829	-0.231795	0.339645	0.0167272	0.945812	-0.373713	0.114998	-0.242802	0.316541	0.178229	0.46538	0.154	0.529039	0.151241	0.536536	0.532481	0.0189221	0.117394	0.632202	-0.291032	0.226724	0.418533	0.0745207	-0.378738	0.109812	-0.301427	0.209803	0.536007
ATPAF2	ATPAF2	brown	0.1647	0.0960289	NA	NA	NA	NA	0.243	0.487874	0.021	0.763502	0.756	0.00261642	0.1	0.7448	NA	NA	-0.569594	0.0109046	0.403769	0.0864581	0.568825	0.0110368	-0.134318	0.583537	0.443549	0.0571465	-0.292789	0.223803	-0.32247	0.178144	-0.144334	0.555508	-0.602616	0.00631941	-0.403901	0.086346	-0.17459	0.474687	-0.210684	0.38661	-0.101172	0.680252	0.228762	0.346178	0.360886	0.129023	-0.141248
ATPIF1	ATPIF1	NA	NA	NA	0.253736	0.151227	NA	NA	NA	NA	NA	NA	NA	NA	NA	NA	NA	NA	NA	NA	NA	NA	NA	NA	NA	NA	NA	NA	NA	NA	NA	NA	NA	NA	NA	NA	NA	NA	NA	NA	NA	NA	NA	NA	NA	NA	NA	NA	NA
ATR	ATR	black	0.430366	0.428334	0.692448	0.587549	NA	NA	-0.489	0.180869	0.137	0.674717	-0.712	0.00477409	0.133	0.720059	NA	NA	0.816917	1.97e-05	-0.634546	0.00351938	-0.644911	0.00287037	0.139225	0.569729	-0.670954	0.00166267	0.102213	0.677131	0.354758	0.136133	-0.169098	0.488905	0.590751	0.00773816	0.379581	0.108959	0.450379	0.0529839	0.02419	0.921696	0.227833	0.348193	-0.571814	0.0105301	-0.200932	0.409459	0.479667
ATRAID	ATRAID	darkred	0.311284	0.139278	NA	NA	NA	NA	-0.177	0.568079	0.473	0.357189	0.0239	0.361647	0.272	0.598277	NA	NA	0.0670519	0.785056	-0.124243	0.612318	-0.177103	0.468249	-0.36916	0.119845	0.100853	0.681208	0.182817	0.453779	0.737455	0.00031443	0.488616	0.033773	0.320339	0.181194	0.639252	0.00321117	-0.217036	0.372115	-0.27553	0.25356	0.549832	0.0147349	0.529239	0.0198	-0.612264	0.00532902	-0.125486
ATRIP	ATRIP	NA	NA	NA	0.293584	0.341711	NA	NA	NA	NA	NA	NA	NA	NA	NA	NA	NA	NA	NA	NA	NA	NA	NA	NA	NA	NA	NA	NA	NA	NA	NA	NA	NA	NA	NA	NA	NA	NA	NA	NA	NA	NA	NA	NA	NA	NA	NA	NA	NA
ATRN	ATRN	turquoise	0.145762	0.10958	NA	NA	0.534044	0.215559	0.128	0.625404	-0.122	0.689705	-0.618	0.0138145	-0.127	0.727154	-0.0692	0.63	0.328801	0.16929	-0.0989652	0.686885	-0.275269	0.254027	0.154653	0.527273	-0.243993	0.3141	0.0333039	0.892335	-0.0512122	0.835065	0.0169624	0.945051	0.340179	0.154141	0.0799464	0.744923	0.237064	0.328465	0.0735658	0.76471	-0.263588	0.275546	-0.417329	0.0754457	-0.0497298	0.83978	0.153586
ATRNL1	ATRNL1	NA	NA	NA	0.129836	0.127112	NA	NA	NA	NA	NA	NA	NA	NA	NA	NA	NA	NA	NA	NA	NA	NA	NA	NA	NA	NA	NA	NA	NA	NA	NA	NA	NA	NA	NA	NA	NA	NA	NA	NA	NA	NA	NA	NA	NA	NA	NA	NA	NA
ATRX	ATRX	turquoise	0.538262	0.316865	NA	NA	0.109985	0.0826819	0.0329	0.708417	-0.488	0.344406	-0.401	0.0804882	-0.259	0.607288	0.269	0.312	0.305316	0.203691	-0.172015	0.481327	-0.406237	0.0843717	0.380692	0.107842	-0.435266	0.06252	0.289254	0.229704	-0.282859	0.240633	-0.340308	0.153975	0.348925	0.143152	-0.272554	0.258931	0.191514	0.432203	0.584928	0.00852339	-0.509287	0.0259361	-0.521653	0.0219802	0.300281	0.211625	-0.0395421
ATXN1	ATXN1	green	0.0221538	0.125712	0.755442	0.138521	NA	NA	0.175	0.57046	-0.485	0.345448	-0.286	0.152898	-0.105	0.740385	NA	NA	0.219158	0.367341	-0.075863	0.757569	-0.40704	0.0837	0.374946	0.11371	-0.397026	0.0923538	0.325068	0.174474	-0.123982	0.61307	-0.335836	0.159808	0.328563	0.169618	-0.302519	0.208074	0.228927	0.345821	0.543093	0.0162627	-0.495798	0.030866	-0.354675	0.136231	0.299198	0.213359	-0.0897879
ATXN1L	ATXN1L	darkgreen	0.301647	0.23102	0.29777	0.177859	NA	NA	0.178	0.566789	0.053	0.741641	0.19	0.226973	-0.42	0.445098	NA	NA	-0.428306	0.0673211	0.414286	0.0778214	0.514582	0.0241792	-0.507127	0.0266809	0.728777	0.000401216	-0.4922	0.0322972	0.141872	0.562342	0.396286	0.0930181	-0.331998	0.164936	0.244115	0.31385	0.0835451	0.733829	-0.723011	0.000469443	0.410011	0.0812513	0.507214	0.0266505	-0.363041	0.126586	-0.0467923
ATXN2	ATXN2	turquoise	0.39675	0.345204	0.242178	0.0838906	0.529464	0.10201	-0.459	0.214994	-0.191	0.623377	-0.569	0.0224872	-0.114	0.736182	-0.0267	0.673	0.641791	0.0030543	-0.480193	0.0374482	-0.305153	0.203944	0.683476	0.00125482	-0.753429	0.000195785	0.0749265	0.760478	-0.504389	0.027649	-0.360921	0.128983	-0.0481061	0.844949	-0.216216	0.373969	-0.0526545	0.830483	0.628755	0.00393175	-0.215604	0.375355	-0.719894	0.000510225	0.336399	0.159066	0.497439
ATXN3	ATXN3	NA	NA	NA	0.6335	0.181959	NA	NA	NA	NA	NA	NA	NA	NA	NA	NA	NA	NA	NA	NA	NA	NA	NA	NA	NA	NA	NA	NA	NA	NA	NA	NA	NA	NA	NA	NA	NA	NA	NA	NA	NA	NA	NA	NA	NA	NA	NA	NA	NA
ATXN7	ATXN7	orange	0.584461	0.206448	0.52796	0.120105	0.603047	0.204346	-0.604	0.0896886	-0.0972	0.710119	-0.374	0.0952049	-0.0722	0.764447	-0.397	0.119	0.653522	0.00240958	-0.666621	0.00182729	0.0325522	0.894752	0.679616	0.00137047	-0.551263	0.0144257	-0.111164	0.650501	-0.437981	0.0607182	0.00114985	0.996272	-0.202895	0.404802	0.0505512	0.837167	0.149892	0.540218	0.13866	0.571313	0.053686	0.82721	-0.583315	0.00875208	0.0422996	0.863486	0.837346
ATXN7L1	ATXN7L1	purple	0.603812	0.49349	0.165505	0.228595	0.218838	0.0997276	-0.489	0.18141	0.0997	0.707442	-0.774	0.00208423	0.108	0.738022	-0.627	0.00543	0.719049	0.00052179	-0.588372	0.0080516	-0.709641	0.000666149	0.327789	0.170685	-0.86246	2.04e-06	0.350546	0.141177	0.203821	0.402615	-0.441091	0.0587031	0.520021	0.0224731	-0.0157744	0.948895	0.154697	0.527155	0.457063	0.0491376	-0.0518324	0.833094	-0.512748	0.0247765	0.229297	0.345019	0.304222
AUH	AUH	darkgrey	0.450233	0.203872	0.697638	0.615629	0.0985833	0.164083	0.358	0.34195	0.329	0.488118	0.636	0.0115011	0.604	0.310729	0.572	0.014	0.0514455	0.834324	-0.0904032	0.712828	-0.469903	0.0423491	0.0748972	0.760569	-0.168084	0.491554	0.81037	2.59e-05	0.328586	0.169586	0.118254	0.629691	0.648501	0.00267012	0.0589922	0.810414	-0.0221741	0.928205	0.522612	0.0216946	-0.44464	0.0564655	0.0608053	0.804692	-0.0904394	0.712717	-0.517817
AUTS2	AUTS2	cyan	0.558252	0.162672	NA	NA	0.306084	0.18224	-0.421	0.259209	-0.172	0.640751	-0.00811	0.374957	0.254	0.612526	-0.521	0.0294	0.423655	0.0706793	-0.689154	0.00109962	0.107148	0.662401	0.846175	4.98e-06	-0.303705	0.206207	0.46382	0.0454687	-0.341929	0.151897	0.140301	0.566723	-0.0701833	0.775257	-0.0341163	0.889724	0.470825	0.0418907	0.446721	0.0551837	-0.226553	0.350982	-0.145665	0.55183	-0.0735	0.764915	0.399648
AVEN	AVEN	NA	NA	NA	0.679906	0.475649	NA	NA	NA	NA	NA	NA	NA	NA	NA	NA	NA	NA	NA	NA	NA	NA	NA	NA	NA	NA	NA	NA	NA	NA	NA	NA	NA	NA	NA	NA	NA	NA	NA	NA	NA	NA	NA	NA	NA	NA	NA	NA	NA
AVL9	AVL9	black	0.23606	0.195492	0.346671	0.302193	NA	NA	-0.597	0.0940418	0.565	0.288766	-0.251	0.178854	0.406	0.460114	NA	NA	0.693638	0.000988733	-0.667529	0.00179171	-0.305633	0.203198	0.0576146	0.814767	-0.404469	0.0858628	0.0222058	0.928103	0.395844	0.0934165	0.231686	0.339877	0.352237	0.139137	0.644277	0.00290697	0.109482	0.655476	-0.254692	0.292667	0.47828	0.0383247	-0.288304	0.231308	-0.521921	0.0219002	0.549582
AXIN1	AXIN1	white	0.269456	0.228987	0.247969	0.0710387	0.17406	0.0638122	0.259	0.47109	-0.539	0.304804	-0.337	0.117601	-0.566	0.349003	0.0149	0.683	-0.57852	0.00946116	0.610433	0.00550646	0.625197	0.0042043	-0.269162	0.265141	0.544833	0.0158566	-0.820064	1.72e-05	-0.436554	0.0616602	0.00154136	0.995003	-0.706121	0.000728165	-0.220071	0.3653	-0.0855834	0.727567	-0.556478	0.0133426	0.111431	0.649713	0.0837917	0.73307	0.0962227	0.69516	0.0511277
AXIN2	AXIN2	grey60	0.098572	0.0685384	NA	NA	0.128399	0.0777444	-0.142	0.609754	-0.392	0.424893	0.0328	0.354539	0.00909	0.800382	0.07	0.629	0.119468	0.626153	-0.110542	0.652339	-0.207383	0.394264	0.443436	0.057217	-0.298794	0.214007	0.504815	0.0274967	-0.213947	0.379124	-0.350124	0.141689	0.17188	0.481677	-0.492876	0.0320243	0.210094	0.387972	0.641613	0.0030651	-0.57076	0.0107065	-0.19106	0.433314	0.424405	0.0701294	-0.0987531
AZIN1	AZIN1	white	0.31612	0.158674	0.355524	0.21368	NA	NA	-0.0814	0.668423	-0.0317	0.758759	-0.492	0.0430345	-0.2	0.659166	NA	NA	0.0987043	0.687671	0.0535178	0.827743	0.196491	0.420102	-0.259087	0.284128	0.159693	0.513731	-0.675875	0.00149091	-0.0863418	0.725242	0.154897	0.526615	-0.166792	0.494938	0.299041	0.213611	0.0998303	0.684282	-0.633806	0.00356998	0.357236	0.133226	-0.290054	0.22836	-0.246246	0.309509	0.406625
AZIN2	AZIN2	brown	0.385214	0.17742	0.567796	0.250428	NA	NA	0.147	0.603815	-0.273	0.548248	0.471	0.05062	-0.211	0.647398	NA	NA	-0.580321	0.00918956	0.322473	0.17814	0.787564	6.26e-05	0.0628184	0.798351	0.739116	0.000299781	-0.171947	0.481504	-0.413933	0.0781001	0.453939	0.0509079	-0.649375	0.00262314	-0.0675547	0.78348	0.0160918	0.947868	-0.185917	0.446025	-0.0686449	0.780067	0.475962	0.0394072	-0.188027	0.440786	-0.163702
B2M	B2M	NA	NA	NA	0.891022	0.121945	NA	NA	NA	NA	NA	NA	NA	NA	NA	NA	NA	NA	NA	NA	NA	NA	NA	NA	NA	NA	NA	NA	NA	NA	NA	NA	NA	NA	NA	NA	NA	NA	NA	NA	NA	NA	NA	NA	NA	NA	NA	NA	NA
B3GALNT2	B3GALNT2	turquoise	0.184134	0.137106	0.0667924	0.105349	0.16689	0.0851083	-0.0925	0.657086	-0.276	0.544287	-0.515	0.035915	-0.291	0.576965	0.123	0.56	0.255331	0.291417	0.0331539	0.892818	-0.578043	0.00953409	-0.0348673	0.887311	-0.440374	0.0591631	0.0379629	0.877375	0.182509	0.454553	-0.389793	0.0989982	0.388181	0.100525	-0.0455037	0.853248	-0.119726	0.625404	0.288444	0.231072	-0.106863	0.663247	-0.345457	0.147441	0.178418	0.464898	-0.0665488
B3GALT1	B3GALT1	pink	0.396774	0.408745	0.517342	0.436946	0.923241	0.888189	-0.172	0.574258	0.137	0.674363	-0.216	0.205467	0.41	0.457923	0.126	0.555	0.524628	0.0211038	-0.478133	0.0383925	-0.579511	0.00931086	0.18647	0.444649	-0.501243	0.028795	0.501501	0.0286996	0.214321	0.378272	-0.381639	0.106895	0.697283	0.00090563	-0.108396	0.658695	0.488039	0.0340156	0.341029	0.153048	-0.226474	0.351154	-0.396083	0.0932013	0.123219	0.615274	0.016972
B3GALT2	B3GALT2	purple	0.0400793	0.179718	0.552706	0.499086	0.191477	0.085116	0.162	0.586525	0.0738	0.726068	-0.804	0.0010456	-0.238	0.625123	-0.0837	0.612	0.416264	0.0762706	-0.122654	0.616908	-0.532757	0.0188489	-0.0628537	0.79824	-0.376693	0.111902	0.0629242	0.798018	0.127232	0.603719	-0.0639384	0.794828	0.532755	0.0188495	0.178024	0.465901	0.245917	0.310178	0.0866642	0.724254	-0.173776	0.47678	-0.531374	0.0192183	-0.0169627	0.94505	0.0607088
B3GALT5	B3GALT5	orange	0.297434	0.106096	NA	NA	NA	NA	-0.391	0.300363	-0.037	0.754547	-0.589	0.0183823	-0.085	0.756833	NA	NA	0.536509	0.0178749	-0.436193	0.0619001	-0.0657755	0.789058	0.328175	0.170152	-0.313751	0.190843	-0.229767	0.344004	-0.175668	0.47192	0.209169	0.390112	0.0110151	0.964302	0.353324	0.137835	0.188566	0.439455	-0.0989013	0.687078	0.185646	0.446702	-0.477462	0.038704	-0.310179	0.196216	0.615024
B3GALT6	B3GALT6	cyan	0.341841	0.149327	0.136758	0.132713	0.371463	0.15718	-0.624	0.077643	-0.16	0.652802	-0.0562	0.336446	0.1	0.744249	-0.742	0.000442	0.445487	0.0559406	-0.660477	0.00208378	-0.0719625	0.769704	0.7659	0.000131929	-0.51918	0.0227305	0.400561	0.0892279	-0.378624	0.109928	-0.128419	0.600319	-0.0534419	0.827984	-0.165209	0.499099	0.117563	0.631708	0.621849	0.00447476	-0.194268	0.425484	-0.272297	0.259398	0.192662	0.429394	0.354101
B3GALTL	B3GLCT	black	0.514463	0.371568	0.364004	0.304538	0.200895	0.121099	-0.639	0.0653566	0.416	0.402908	-0.586	0.0189729	0.194	0.666852	-0.35	0.179	0.83491	8.72e-06	-0.827461	1.24e-05	-0.488339	0.0338896	0.240961	0.320338	-0.6494	0.00262181	0.179688	0.461674	0.340467	0.15377	0.0796073	0.74597	0.428718	0.0670294	0.574004	0.0101708	0.19668	0.419646	0.0291995	0.905544	0.364901	0.124509	-0.389735	0.0990528	-0.356725	0.133822	0.533353
B3GAT1	B3GAT1	NA	NA	NA	0.77633	0.381272	NA	NA	NA	NA	NA	NA	NA	NA	NA	NA	NA	NA	NA	NA	NA	NA	NA	NA	NA	NA	NA	NA	NA	NA	NA	NA	NA	NA	NA	NA	NA	NA	NA	NA	NA	NA	NA	NA	NA	NA	NA	NA	NA
B3GAT2	B3GAT2	NA	NA	NA	0.45588	0.308964	NA	NA	NA	NA	NA	NA	NA	NA	NA	NA	NA	NA	NA	NA	NA	NA	NA	NA	NA	NA	NA	NA	NA	NA	NA	NA	NA	NA	NA	NA	NA	NA	NA	NA	NA	NA	NA	NA	NA	NA	NA	NA	NA
B3GNT2	B3GNT2	green	0.201476	0.253554	NA	NA	0.201157	0.0950455	0.127	0.625813	0.382	0.43541	-0.466	0.0520384	0.177	0.682104	0.508	0.0352	0.455166	0.0502067	-0.20288	0.404837	-0.708446	0.00068669	-0.204188	0.40175	-0.417266	0.0754941	0.206623	0.396037	0.512728	0.0247832	0.0871276	0.722834	0.738861	0.000301992	0.475429	0.0396597	0.0968317	0.69332	0.03144	0.89833	0.0702838	0.774943	-0.330653	0.166758	-0.295632	0.21913	-0.0171602
B3GNT9	B3GNT9	NA	NA	NA	0.130507	0.0424646	NA	NA	NA	NA	NA	NA	NA	NA	NA	NA	NA	NA	NA	NA	NA	NA	NA	NA	NA	NA	NA	NA	NA	NA	NA	NA	NA	NA	NA	NA	NA	NA	NA	NA	NA	NA	NA	NA	NA	NA	NA	NA	NA
B3GNTL1	B3GNTL1	NA	NA	NA	0.313907	0.383382	NA	NA	NA	NA	NA	NA	NA	NA	NA	NA	NA	NA	NA	NA	NA	NA	NA	NA	NA	NA	NA	NA	NA	NA	NA	NA	NA	NA	NA	NA	NA	NA	NA	NA	NA	NA	NA	NA	NA	NA	NA	NA	NA
B4GALNT4	B4GALNT4	white	0.143995	0.207129	NA	NA	0.144346	0.0780342	0.329	0.375997	-0.167	0.645313	0.201	0.218074	-0.394	0.476851	0.578	0.0126	-0.546105	0.015565	0.581163	0.00906469	0.485105	0.0352696	-0.551695	0.0143333	0.734691	0.000340151	-0.491771	0.0324709	-0.0400438	0.870706	0.148427	0.54423	-0.294616	0.220794	-0.0855373	0.727709	0.187947	0.440986	-0.615496	0.0050272	0.152951	0.531885	0.349878	0.141987	-0.0725566	0.767853	-0.208794
B4GALT1	B4GALT1	cyan	0.197626	0.128908	NA	NA	NA	NA	-0.489	0.180869	-0.351	0.465596	-0.499	0.0408126	-0.382	0.492616	NA	NA	0.521355	0.0220696	-0.461127	0.046905	-0.0422374	0.863685	0.674717	0.00152992	-0.480738	0.0372015	-0.0304791	0.901423	-0.446233	0.0554821	-0.0914585	0.709613	-0.158274	0.517527	-0.0456731	0.852707	0.169241	0.488532	0.320985	0.180266	-0.107167	0.662346	-0.474475	0.0401142	0.0752536	0.759462	0.597111
B4GALT2	B4GALT2	white	0.830287	0.44746	0.748452	0.177648	0.0477992	0.0693455	-0.00384	0.728894	-0.3	0.513617	-0.312	0.133636	-0.574	0.34143	-0.294	0.268	-0.307621	0.200124	0.383185	0.105365	0.603279	0.00624685	-0.3147	0.189433	0.489088	0.0335756	-0.867547	1.51e-06	-0.311179	0.194702	0.0637847	0.795312	-0.639927	0.00316882	-0.049818	0.839499	0.0948252	0.699389	-0.706978	0.000712636	0.35531	0.135482	0.0406395	0.868799	0.0126906	0.958877	0.313884
B4GALT5	B4GALT5	orange	0.676861	0.196192	NA	NA	0.384082	0.213143	-0.441	0.235428	-0.179	0.635934	0.0141	0.36931	-0.0925	0.750566	-0.459	0.0634	0.420202	0.0732524	-0.530269	0.0195177	0.509972	0.0257031	0.651649	0.00250415	-0.140805	0.565314	-0.321697	0.179247	-0.5241	0.0212572	0.146846	0.548574	-0.576686	0.00974429	0.0918502	0.708421	0.118665	0.628493	-0.182468	0.454657	0.377358	0.11122	-0.156263	0.522931	-0.12771	0.60235	0.840054
B4GALT6	B4GALT6	pink	0.415945	0.592619	0.587726	0.50163	0.17859	0.0590309	-0.288	0.428852	0.381	0.437124	-0.629	0.0123311	0.318	0.550815	0.0799	0.617	0.744238	0.000258201	-0.532022	0.0190445	-0.76529	0.000134572	-0.000368252	0.998806	-0.646307	0.00279106	0.305842	0.202873	0.455395	0.0500767	-0.102255	0.677003	0.756696	0.000176942	0.366304	0.12296	0.363247	0.126355	0.110429	0.652673	0.0817028	0.739502	-0.575991	0.00985336	-0.210073	0.388021	0.229128
B4GALT7	B4GALT7	darkgreen	0.349385	0.200306	0.107292	0.0583255	0.129849	0.0722974	0.485	0.1874	-0.24	0.57928	0.176	0.238077	-0.372	0.497894	0.335	0.202	-0.63606	0.00341768	0.688627	0.00111331	0.393506	0.0955454	-0.563032	0.0120749	0.761377	0.000152646	-0.357804	0.132565	0.142713	0.560003	0.374702	0.113963	-0.226074	0.352028	0.099953	0.683913	0.0247284	0.919959	-0.507602	0.0265156	0.177038	0.468415	0.549511	0.0148049	-0.268227	0.26687	-0.36991
B4GAT1	B4GAT1	brown	0.0977917	0.0504583	0.41016	0.171803	NA	NA	0.114	0.641538	-0.502	0.334615	0.444	0.0610928	-0.0863	0.756072	NA	NA	-0.273456	0.257295	0.14364	0.55743	0.577082	0.00968263	0.274093	0.256145	0.295084	0.220027	-0.191502	0.432231	-0.519812	0.0225368	0.0923003	0.707052	-0.605618	0.00599635	-0.368276	0.120803	-0.0363585	0.882523	-0.0288419	0.906696	-0.0212782	0.931099	0.132494	0.588704	0.126569	0.605623	0.128395
BAALC	BAALC	NA	NA	NA	0.311699	0.161263	NA	NA	NA	NA	NA	NA	NA	NA	NA	NA	NA	NA	NA	NA	NA	NA	NA	NA	NA	NA	NA	NA	NA	NA	NA	NA	NA	NA	NA	NA	NA	NA	NA	NA	NA	NA	NA	NA	NA	NA	NA	NA	NA
BACE1	BACE1	brown	0.313446	0.159624	NA	NA	0.479007	0.495343	0.395	0.295701	-0.301	0.513617	0.697	0.00572416	-0.0934	0.749897	-0.0672	0.632	-0.656614	0.00225989	0.414633	0.0775478	0.743996	0.000260046	-0.00263892	0.991445	0.698768	0.000873499	-0.173234	0.478179	-0.461695	0.0465992	0.136617	0.57705	-0.599186	0.00670568	-0.391523	0.0973783	0.154124	0.528705	-0.172227	0.480778	-0.192045	0.430902	0.400355	0.0894076	0.141215	0.564173	-0.23244
BACH1	BACH1	blue	0.239155	0.110125	NA	NA	0.472552	0.222116	0.758	0.0227433	-0.095	0.711138	0.16	0.251608	0.0183	0.796045	0.669	0.00247	-0.470386	0.0421087	0.663977	0.00193426	-0.209289	0.389833	-0.419038	0.0741347	0.186464	0.444664	0.0308331	0.900283	0.0847419	0.73015	-0.228815	0.346062	0.196868	0.419194	-0.243063	0.316006	-0.290827	0.227067	0.128891	0.598968	-0.371181	0.117676	0.0326071	0.894576	0.248483	0.304992	-0.672789
BACH2	BACH2	turquoise	0.0873833	0.060705	0.182434	0.0707536	0.473788	0.44039	0.201	0.542397	-0.481	0.346688	-0.447	0.0597954	-0.333	0.532446	0.016	0.682	0.175217	0.473077	0.0177852	0.94239	-0.0638617	0.795069	0.244218	0.313639	-0.164311	0.501466	-0.158918	0.515801	-0.27874	0.247845	-0.116328	0.635319	0.0535539	0.827629	-0.190129	0.435601	0.242439	0.317287	0.0529118	0.829666	-0.298239	0.214901	-0.397268	0.092137	0.200734	0.409931	0.214087
BAG1	BAG1	green	0.100004	0.105532	0.264969	0.228164	0.346061	0.120339	0.012	0.72247	0.383	0.43541	-0.321	0.127557	0.154	0.701751	0.406	0.11	0.0701152	0.77547	0.0136482	0.955776	-0.56285	0.0121088	-0.309582	0.197123	-0.191678	0.4318	0.43513	0.0626109	0.441852	0.0582175	-0.370652	0.118241	0.634002	0.00355651	-0.0299782	0.903036	0.167756	0.492411	0.239198	0.324001	-0.255193	0.291686	-0.0544343	0.824837	0.160063	0.512743	-0.443933
BAG2	BAG2	red	0.146554	0.0963628	NA	NA	0.243605	0.139381	-0.0409	0.702995	0.483	0.346688	0.286	0.152898	0.152	0.703268	-0.155	0.513	-0.236815	0.328989	0.17362	0.477181	0.104187	0.671223	-0.557289	0.0131802	0.312207	0.193154	-0.247172	0.307636	0.471682	0.0414682	0.296926	0.217024	-0.0711742	0.772163	0.486238	0.0347811	-0.47533	0.0397065	-0.485029	0.0353022	0.573187	0.0103035	0.436949	0.0613983	-0.392333	0.0966269	-0.137559
BAG3	BAG3	NA	NA	NA	0.241524	0.124698	NA	NA	NA	NA	NA	NA	NA	NA	NA	NA	NA	NA	NA	NA	NA	NA	NA	NA	NA	NA	NA	NA	NA	NA	NA	NA	NA	NA	NA	NA	NA	NA	NA	NA	NA	NA	NA	NA	NA	NA	NA	NA	NA
BAG4	BAG4	brown	0.526247	0.335072	0.490036	0.375209	0.156938	0.0608781	0.375	0.316684	-0.134	0.678328	0.708	0.00500974	-0.153	0.702633	0.0563	0.643	-0.791433	5.43e-05	0.624929	0.0042254	0.781058	7.9e-05	-0.289454	0.229368	0.870309	1.27e-06	-0.32916	0.168798	-0.290632	0.227393	0.295174	0.219879	-0.620147	0.00461761	-0.189149	0.438015	-0.140303	0.566717	-0.382257	0.106281	-0.0452006	0.854216	0.538757	0.0173107	-0.0325618	0.894722	-0.326862
BAG5	BAG5	black	0.684737	0.423377	0.407387	0.45021	NA	NA	-0.695	0.0414606	0.0617	0.738231	-0.399	0.0817424	0.232	0.630258	NA	NA	0.853326	3.41e-06	-0.834581	8.86e-06	-0.260888	0.280675	0.567702	0.0112322	-0.645198	0.00285392	0.122673	0.616853	-0.118255	0.629689	-0.0395499	0.872288	0.210473	0.387097	0.193813	0.426591	0.438258	0.0605365	0.138846	0.570791	0.118211	0.629816	-0.623496	0.00434	-0.150197	0.539384	0.750099
BAHD1	BAHD1	white	0.228062	0.153815	NA	NA	0.146963	0.126046	0.279	0.44132	-0.0423	0.750097	-0.334	0.120157	-0.603	0.310729	-0.0709	0.628	-0.251541	0.298885	0.494185	0.0315014	0.277998	0.249159	-0.417892	0.0750118	0.306556	0.201766	-0.773785	0.000101518	-0.143966	0.556527	0.195154	0.423335	-0.370684	0.118207	0.135163	0.58115	-0.390749	0.0981003	-0.561502	0.0123618	0.274366	0.255653	-0.0331977	0.892677	-0.0782025	0.750316	0.128923
BAIAP2	BAIAP2	blue	0.418414	0.178555	0.304822	0.148588	0.774719	0.349261	0.56	0.11991	-0.345	0.472167	0.371	0.0970895	-0.406	0.460114	0.68	0.00199	-0.714355	0.000590101	0.725776	0.0004356	0.38224	0.106299	-0.0716513	0.770675	0.365832	0.123479	-0.202433	0.405896	-0.552895	0.0140793	-0.192846	0.428947	-0.488478	0.033831	-0.615235	0.00505102	-0.477745	0.0385722	0.208244	0.392258	-0.508096	0.0263446	0.135668	0.579725	0.592418	0.00752449	-0.437522
BAIAP2L1	BAIAP2L1	NA	NA	NA	0.511311	0.212805	NA	NA	NA	NA	NA	NA	NA	NA	NA	NA	NA	NA	NA	NA	NA	NA	NA	NA	NA	NA	NA	NA	NA	NA	NA	NA	NA	NA	NA	NA	NA	NA	NA	NA	NA	NA	NA	NA	NA	NA	NA	NA	NA
BAMBI	BAMBI	NA	NA	NA	0.136879	0.0997535	NA	NA	NA	NA	NA	NA	NA	NA	NA	NA	NA	NA	NA	NA	NA	NA	NA	NA	NA	NA	NA	NA	NA	NA	NA	NA	NA	NA	NA	NA	NA	NA	NA	NA	NA	NA	NA	NA	NA	NA	NA	NA	NA
BANP	BANP	purple	0.147414	0.14685	NA	NA	0.124972	0.0715171	-0.394	0.297666	0.0443	0.749428	-0.672	0.00759879	-0.295	0.572951	-0.241	0.363	0.587384	0.0081847	-0.323197	0.177113	-0.544337	0.0159717	-0.029532	0.904473	-0.59966	0.00665115	-0.187553	0.441962	0.299641	0.212648	-0.197567	0.417511	0.335187	0.160668	0.297596	0.215938	-0.179449	0.462281	-0.0300734	0.902729	0.347496	0.144909	-0.403708	0.0865105	-0.0452256	0.854136	0.391156
BAP1	BAP1	lightgreen	0.691479	0.215597	NA	NA	0.2627	0.128297	-0.32	0.388438	-0.0211	0.763502	-0.129	0.277677	-0.262	0.605636	0.0366	0.664	0.0556813	0.820885	-0.0792452	0.74709	0.278207	0.248788	-0.239922	0.322492	0.213932	0.379158	-0.482056	0.0366101	0.295473	0.219389	0.339193	0.155415	-0.30196	0.208957	0.42672	0.0684523	-0.00912488	0.970425	-0.641014	0.00310161	0.843344	5.76e-06	0.383997	0.104567	-0.457443	0.0489254	0.402801
BARD1	BARD1	greenyellow	0.226532	0.0628338	NA	NA	NA	NA	-0.0439	0.700446	0.376	0.43981	0.0836	0.314777	0.232	0.631054	NA	NA	0.223706	0.357231	-0.226797	0.350449	0.0210477	0.931844	-0.0906574	0.712053	0.048678	0.843128	-0.224073	0.356421	0.143104	0.558917	0.347196	0.145279	0.123504	0.614452	0.604757	0.00608757	-0.124741	0.610881	-0.379289	0.109254	0.33387	0.162421	-0.0997412	0.68455	-0.533912	0.0185448	0.257394
BARX2	BARX2	magenta	0.0402768	0.0156732	0.177013	0.0780009	NA	NA	0.0647	0.682171	-0.107	0.703221	0.62	0.0135251	0.237	0.626682	NA	NA	-0.328634	0.169519	0.125221	0.6095	0.2103	0.387497	0.134587	0.582776	0.264555	0.273722	0.299641	0.212649	-0.0278695	0.909829	0.161014	0.510208	-0.0682498	0.781304	-0.159174	0.515116	-0.349241	0.142765	0.245775	0.310466	-0.191125	0.433157	0.442818	0.0576056	0.0283335	0.908333	-0.330208
BASP1	BASP1	turquoise	0.574513	0.360455	0.508532	0.0950254	0.117667	0.0771531	0.0306	0.710207	-0.365	0.450031	-0.348	0.110541	-0.327	0.538488	0.385	0.133	0.292	0.225112	-0.14344	0.557986	-0.431995	0.0647429	0.455749	0.0498763	-0.576366	0.00979445	0.287247	0.233099	-0.366842	0.122368	-0.446938	0.0550509	0.235709	0.331318	-0.393471	0.0955773	0.049131	0.841686	0.714137	0.00059345	-0.586798	0.00826452	-0.569734	0.0108807	0.515659	0.0238336	0.0107172
BATF	BATF	NA	NA	NA	0.287467	0.0500148	NA	NA	NA	NA	NA	NA	NA	NA	NA	NA	NA	NA	NA	NA	NA	NA	NA	NA	NA	NA	NA	NA	NA	NA	NA	NA	NA	NA	NA	NA	NA	NA	NA	NA	NA	NA	NA	NA	NA	NA	NA	NA	NA
BAX	BAX	NA	NA	NA	0.13461	0.0995809	NA	NA	NA	NA	NA	NA	NA	NA	NA	NA	NA	NA	NA	NA	NA	NA	NA	NA	NA	NA	NA	NA	NA	NA	NA	NA	NA	NA	NA	NA	NA	NA	NA	NA	NA	NA	NA	NA	NA	NA	NA	NA	NA
BAZ1A	BAZ1A	turquoise	0.124989	0.0895717	NA	NA	NA	NA	0.106	0.646613	-0.289	0.52437	-0.597	0.016789	-0.581	0.335565	NA	NA	0.131438	0.591706	0.135511	0.580168	-0.31563	0.188056	-0.00664186	0.978471	-0.411293	0.0802115	-0.224212	0.356116	-0.233564	0.335866	-0.724016	0.000456883	0.0493248	0.841069	-0.439632	0.0596421	0.0596687	0.808278	0.199199	0.413596	-0.282726	0.240864	-0.533827	0.0185671	0.671805	0.00163183	0.0910607
BAZ1B	BAZ1B	turquoise	0.187583	0.136615	0.445691	0.0835165	NA	NA	-0.264	0.46341	-0.624	0.24998	-0.609	0.0151606	-0.365	0.508619	NA	NA	0.363115	0.126504	-0.138699	0.571202	-0.185835	0.44623	0.542082	0.0165024	-0.453064	0.0514121	-0.0749624	0.760366	-0.453124	0.0513774	-0.213029	0.381224	-0.0878213	0.720712	-0.223018	0.358749	0.0229734	0.925624	0.4662	0.0442282	-0.286009	0.23521	-0.529163	0.019821	0.21845	0.368932	0.349125
BAZ2B	BAZ2B	black	0.799477	0.555596	0.68625	0.308095	0.550551	0.228866	-0.69	0.0436246	0.0817	0.720127	-0.467	0.0518247	0.261	0.606912	-0.7	0.00125	0.89438	2.42e-07	-0.873864	1.02e-06	-0.483218	0.0360947	0.621966	0.00446502	-0.850959	3.87e-06	0.31538	0.188426	0.0144748	0.953101	-0.146138	0.550524	0.31107	0.194867	0.197826	0.416888	0.175524	0.472289	0.395686	0.0935599	0.0846887	0.730314	-0.579318	0.00934008	-0.0737301	0.764198	0.610367
BBOX1	BBOX1	grey60	0.113849	0.0701195	0.278872	0.241011	NA	NA	0.0761	0.672418	0.191	0.623377	0.61	0.0149658	0.495	0.403183	NA	NA	-0.049164	0.84158	-0.181991	0.455856	-0.239674	0.323008	0.227886	0.348079	-0.206947	0.395282	0.651552	0.00250914	0.0159533	0.948316	-0.1998	0.412159	0.249503	0.302948	-0.178562	0.464533	-0.207927	0.392995	0.631923	0.00370148	-0.380242	0.108293	0.0769128	0.754312	0.225336	0.353646	-0.435478
BBS2	BBS2	pink	0.0529484	0.120843	0.300608	0.0878201	0.361503	0.159537	-0.103	0.648032	-0.237	0.582293	-0.755	0.00261642	-0.0775	0.76294	-0.605	0.00815	0.509667	0.0258069	-0.30576	0.203	-0.552465	0.0141701	0.204691	0.400567	-0.62796	0.00399136	0.110207	0.653331	0.0585777	0.811723	-0.415464	0.0768949	0.366993	0.122203	-0.0960338	0.695731	0.358554	0.131697	0.259223	0.283867	-0.193723	0.42681	-0.642548	0.00300879	0.284767	0.237338	0.220887
BBS4	BBS4	lightgreen	0.409611	0.207306	0.300621	0.0538495	0.231936	0.150989	-0.351	0.348917	0.365	0.450031	-0.176	0.237617	0.133	0.720457	-0.206	0.425	0.396358	0.0929538	-0.412391	0.0793284	0.0567996	0.817345	-0.156097	0.523377	0.019173	0.937903	-0.321978	0.178845	0.376157	0.112454	0.492338	0.0322412	0.0364093	0.88236	0.708509	0.000685582	0.210331	0.387425	-0.654577	0.00235761	0.767863	0.000123712	0.0441526	0.857562	-0.703707	0.000773452	0.529701
BBS5	BBS5	pink	0.129395	0.147525	0.321789	0.18811	0.147933	0.0548712	-0.332	0.373033	0.199	0.617558	-0.492	0.042817	0.143	0.710683	0.053	0.647	0.587489	0.00817042	-0.503836	0.0278477	-0.453273	0.0512916	-0.0994603	0.685395	-0.370877	0.118001	0.00244641	0.992069	0.519348	0.0226789	-0.0858081	0.726878	0.469164	0.0427192	0.45472	0.050461	0.298726	0.214116	-0.252227	0.297524	0.394116	0.0949866	-0.220322	0.364738	-0.353264	0.137907	0.275971
BBS7	BBS7	purple	0.270409	0.293348	NA	NA	NA	NA	-0.0953	0.655345	0.258	0.563562	-0.289	0.150245	0.101	0.744249	NA	NA	0.513222	0.0246212	-0.374946	0.11371	-0.639465	0.0031977	0.249542	0.302869	-0.717225	0.0005475	0.305788	0.202956	0.0296691	0.904031	-0.341842	0.152008	0.502353	0.0283864	-0.0369869	0.880506	-0.165913	0.497246	0.501748	0.0286087	-0.219291	0.367045	-0.515433	0.0239055	0.259836	0.28269	0.0935801
BBS9	BBS9	darkturquoise	0.1055	0.0475311	0.23044	0.243463	NA	NA	-0.119	0.635584	0.11	0.700922	-0.264	0.169138	-0.0648	0.77015	NA	NA	0.199612	0.412607	-0.0587756	0.811098	-0.0154565	0.949924	-0.0892283	0.716412	-0.000423485	0.998627	-0.216626	0.373041	0.0477421	0.846109	0.514689	0.0241446	0.0619934	0.800948	0.527831	0.0201912	-0.285582	0.23594	-0.226518	0.351058	0.223043	0.358694	-0.157154	0.520533	-0.467875	0.0433702	0.265524
BBX	BBX	black	0.099834	0.0910089	0.251321	0.238612	0.303948	0.128388	-0.12	0.634362	-0.207	0.608423	-0.448	0.0591634	-0.273	0.598277	-0.708	0.00105	0.533964	0.0185312	-0.403769	0.0864585	-0.163084	0.504712	0.469653	0.0424739	-0.40697	0.083759	0.0612718	0.803222	-0.198529	0.415199	0.185728	0.446497	0.0793132	0.746879	0.151165	0.536742	0.275579	0.253471	0.169733	0.48725	-0.016443	0.946732	-0.394794	0.0943685	-0.175838	0.471484	0.472868
BCAP29	BCAP29	darkred	0.213333	0.0885523	0.263624	0.23354	0.153087	0.103856	-0.0459	0.699658	0.543	0.304804	-0.221	0.201647	0.159	0.695969	-0.138	0.539	0.0995597	0.685096	0.00870307	0.971792	-0.322502	0.178099	-0.508862	0.0260813	0.057145	0.816252	0.119165	0.627038	0.634464	0.00352494	-0.0341276	0.889688	0.499749	0.0293522	0.294856	0.220399	0.240549	0.321191	-0.315314	0.188524	0.17994	0.461037	0.119327	0.626565	-0.238379	0.325709	-0.17542
BCAR1	BCAR1	red	0.0926032	0.167535	0.780087	0.407825	0.356579	0.183281	0.441	0.235428	-0.0675	0.732355	0.0656	0.32891	-0.612	0.305574	0.566	0.0152	-0.424212	0.0702709	0.639428	0.00320003	0.29726	0.216483	-0.483888	0.0358001	0.417678	0.0751768	-0.676479	0.00147089	-0.0574611	0.815252	0.104728	0.669609	-0.32832	0.169953	0.00293866	0.990474	-0.350228	0.141562	-0.495594	0.0309461	0.284927	0.237063	0.233517	0.335966	0.0119966	0.961124	-0.032936
BCAR3	BCAR3	black	0.122501	0.174526	0.100921	0.1929	0.144169	0.130427	-0.222	0.516335	-0.0466	0.748982	-0.766	0.00232072	-0.214	0.644406	-0.0471	0.653	0.57648	0.00977657	-0.312396	0.192869	-0.494608	0.0313339	0.00336316	0.989098	-0.595299	0.00716653	-0.171214	0.483403	0.0122973	0.96015	-0.415655	0.0767455	0.307708	0.199991	0.0133705	0.956675	0.232349	0.338457	0.0123285	0.960049	0.0694306	0.77761	-0.748171	0.000229692	0.206168	0.397103	0.370065
BCAS3	BCAS3	brown	0.383224	0.175503	0.348842	0.194519	0.386864	0.21781	-0.258	0.47109	-0.0766	0.72416	0.401	0.080529	0.0867	0.755946	-0.593	0.00989	-0.080798	0.742293	-0.224875	0.354656	0.752537	0.000201216	0.46713	0.0437502	0.31761	0.18515	-0.168127	0.49144	-0.501543	0.0286841	0.400582	0.0892094	-0.682774	0.00127523	0.035597	0.884967	0.00506579	0.983579	-0.175471	0.472426	0.118896	0.62782	0.218044	0.369843	-0.240482	0.32133	0.404939
BCAT1	BCAT1	green	0.260797	0.364474	0.594064	0.551369	0.279853	0.152474	0.154	0.595902	0.066	0.733471	-0.239	0.188117	0.344	0.520056	0.0446	0.655	0.448463	0.0541278	-0.327424	0.17119	-0.708559	0.000684715	0.137544	0.574445	-0.530554	0.0194401	0.525054	0.0209806	0.321673	0.17928	-0.158229	0.517646	0.754136	0.00019157	0.100396	0.682582	0.162833	0.505376	0.417499	0.0753146	-0.267407	0.268389	-0.375806	0.112817	0.00886962	0.971252	-0.132672
BCCIP	BCCIP	NA	NA	NA	0.341951	0.132397	NA	NA	NA	NA	NA	NA	NA	NA	NA	NA	NA	NA	NA	NA	NA	NA	NA	NA	NA	NA	NA	NA	NA	NA	NA	NA	NA	NA	NA	NA	NA	NA	NA	NA	NA	NA	NA	NA	NA	NA	NA	NA	NA
BCDIN3D	BCDIN3D	red	0.13202	0.15709	0.163366	0.0932298	NA	NA	0.36	0.339348	0.38	0.438115	0.479	0.0472963	-0.0603	0.774379	NA	NA	-0.491281	0.0326707	0.460795	0.0470846	0.508733	0.0261256	-0.467014	0.0438097	0.627121	0.00405507	-0.442998	0.0574923	0.00284865	0.990766	0.547235	0.0153095	-0.390364	0.0984617	0.280068	0.245505	-0.435141	0.0626038	-0.57287	0.0103556	0.326412	0.172595	0.431698	0.0649474	-0.328123	0.170224	-0.104684
BCKDHB	BCKDHB	green	0.289373	0.341235	0.375577	0.431512	0.0936895	0.0759601	0.166	0.57979	0.497	0.341044	-0.258	0.17324	0.363	0.5094	0.333	0.205	0.396686	0.0926591	-0.260368	0.281669	-0.770988	0.000111534	-0.179537	0.462058	-0.460914	0.0470201	0.423661	0.0706746	0.647902	0.0027027	0.084163	0.731929	0.78972	5.79e-05	0.485354	0.0351619	-0.182213	0.455299	0.191955	0.431122	0.0642596	0.793819	-0.156453	0.522418	-0.267603	0.268026	-0.207547
BCL11A	BCL11A	orange	0.691815	0.142646	0.725023	0.25771	0.133904	0.077207	-0.506	0.163411	-0.217	0.598616	-0.583	0.0195034	-0.316	0.553178	0.299	0.26	0.46986	0.0423705	-0.509302	0.025931	0.229118	0.345406	0.584966	0.0085181	-0.365745	0.123575	-0.290114	0.228261	-0.474268	0.0402135	0.0478114	0.845888	-0.432394	0.0644684	0.0495102	0.840478	0.178549	0.464565	-0.016103	0.947832	0.193733	0.426784	-0.370093	0.11884	0.021979	0.928835	0.822497
BCL11B	BCL11B	NA	NA	NA	0.316802	0.0799141	NA	NA	NA	NA	NA	NA	NA	NA	NA	NA	NA	NA	NA	NA	NA	NA	NA	NA	NA	NA	NA	NA	NA	NA	NA	NA	NA	NA	NA	NA	NA	NA	NA	NA	NA	NA	NA	NA	NA	NA	NA	NA	NA
BCL2	BCL2	black	0.148084	0.208799	0.168507	0.158359	NA	NA	-0.0424	0.700819	0.229	0.590032	-0.661	0.00875227	-0.0535	0.778906	NA	NA	0.633017	0.00362466	-0.385725	0.102883	-0.563113	0.0120598	0.181586	0.456877	-0.6602	0.00209603	0.0951842	0.698302	0.0724177	0.768285	-0.238595	0.325259	0.48079	0.0371783	0.0997819	0.684428	0.207356	0.394326	0.164762	0.500278	-0.155634	0.524625	-0.660322	0.00209064	0.155321	0.525468	0.364945
BCL2L1	BCL2L1	brown	0.358844	0.184977	NA	NA	0.410768	0.148913	0.0406	0.703178	-0.399	0.419554	0.599	0.0164825	-0.147	0.707612	-0.339	0.196	-0.657033	0.00224018	0.432729	0.0642391	0.746602	0.000240721	-0.0523709	0.831384	0.682099	0.0012951	-0.205277	0.399189	-0.372166	0.116629	0.0412799	0.866748	-0.668172	0.00176688	-0.453047	0.0514223	0.0840468	0.732286	-0.178696	0.464193	-0.0326856	0.894323	0.515455	0.0238986	0.153851	0.529443	-0.193525
BCL2L11	BCL2L11	NA	NA	NA	0.228321	0.0547432	NA	NA	NA	NA	NA	NA	NA	NA	NA	NA	NA	NA	NA	NA	NA	NA	NA	NA	NA	NA	NA	NA	NA	NA	NA	NA	NA	NA	NA	NA	NA	NA	NA	NA	NA	NA	NA	NA	NA	NA	NA	NA	NA
BCL2L13	BCL2L13	white	0.145905	0.0974997	NA	NA	0.190333	0.247235	0.159	0.590263	-0.406	0.412823	-0.745	0.00300949	-0.473	0.417506	0.247	0.35	-0.170998	0.483963	0.351024	0.140598	0.373375	0.115352	-0.13566	0.579748	0.338178	0.156734	-0.650396	0.00256916	-0.278239	0.248732	0.212259	0.382987	-0.379877	0.10866	0.0885476	0.718491	0.0362202	0.882967	-0.473779	0.0404483	0.10907	0.656696	-0.109415	0.655673	-0.140944	0.564927	0.231602
BCL6	BCL6	purple	0.147897	0.18462	NA	NA	0.266012	0.0719877	-0.178	0.566126	-0.0878	0.719263	-0.471	0.0506977	-0.222	0.639723	0.184	0.463	0.323258	0.177026	-0.0404996	0.869247	-0.583285	0.00875637	-0.00175387	0.994314	-0.628532	0.00394838	-0.0306596	0.900842	0.0684178	0.780778	-0.595223	0.00717576	0.294496	0.220989	-0.243553	0.314999	-0.272422	0.259171	0.307956	0.19961	-0.137964	0.573264	-0.511361	0.0252361	0.486052	0.0348609	0.075877
BCL7A	BCL7A	darkgrey	0.448602	0.168434	0.793611	0.729152	0.287195	0.11975	0.00893	0.724888	0.358	0.457894	0.402	0.0801736	0.66	0.243915	-0.649	0.0037	0.141892	0.562287	-0.345588	0.147278	-0.279257	0.246932	0.193309	0.427818	-0.102939	0.674957	0.845229	5.23e-06	0.318805	0.183411	0.072858	0.766914	0.52943	0.0197475	0.0495285	0.84042	0.331451	0.165675	0.41521	0.077094	-0.28998	0.228485	0.199681	0.412443	-0.148839	0.543099	-0.321916
BCL7B	BCL7B	magenta	0.774881	0.324161	0.899406	0.474653	NA	NA	0.561	0.119585	-0.126	0.687289	0.569	0.0222088	-0.207	0.651314	NA	NA	-0.910951	6.01e-08	0.795013	4.75e-05	0.475332	0.0397057	-0.430451	0.0658125	0.777173	9.04e-05	-0.0613945	0.802835	0.0114292	0.962961	0.179426	0.462339	-0.373251	0.115484	-0.245197	0.311641	-0.348815	0.143286	-0.120911	0.62196	-0.108698	0.6578	0.774119	0.000100374	0.0822348	0.737862	-0.682604
BCL9	BCL9	orange	0.812368	0.169817	0.220191	0.043904	0.503415	0.227072	-0.57	0.113432	0.151	0.662189	-0.329	0.122701	0.119	0.732336	-0.312	0.237	0.601416	0.00645244	-0.616002	0.00498121	0.0397541	0.871634	0.330544	0.166906	-0.458178	0.0485171	-0.37992	0.108617	-0.108487	0.658425	-0.0260076	0.915832	-0.261366	0.279763	0.296605	0.217545	-0.0240063	0.922289	-0.257478	0.287237	0.526444	0.0205824	-0.411804	0.0797998	-0.153609	0.5301	0.848883
BCL9L	BCL9L	brown	0.427859	0.188126	0.285185	0.0695239	0.272939	0.125994	-0.287	0.431087	-0.491	0.344406	0.224	0.199406	-0.314	0.556885	-0.651	0.0036	-0.19033	0.435108	-0.0345611	0.888295	0.762902	0.000145368	0.519767	0.0225505	0.27951	0.246486	-0.250997	0.299965	-0.782083	7.62e-05	0.125775	0.607904	-0.817876	1.89e-05	-0.37604	0.112574	0.176025	0.471006	0.0150811	0.951138	-0.113786	0.642776	0.0469588	0.848606	0.151434	0.536009	0.36483
BCLAF1	BCLAF1	turquoise	0.774351	0.566529	NA	NA	0.503208	0.261771	-0.511	0.159724	-0.0519	0.742812	-0.567	0.0226981	-0.0116	0.798931	-0.0373	0.663	0.690916	0.00105485	-0.5936	0.00737591	-0.452161	0.0519367	0.590799	0.00773186	-0.855643	3e-06	0.16259	0.506021	-0.324678	0.175022	-0.524949	0.0210108	0.200074	0.411504	-0.219903	0.365676	0.130066	0.595613	0.533618	0.0186217	-0.280176	0.245316	-0.81115	2.51e-05	0.435384	0.0624404	0.490058
BCO1	BCO1	NA	NA	NA	0.0849	0.0988759	NA	NA	NA	NA	NA	NA	NA	NA	NA	NA	NA	NA	NA	NA	NA	NA	NA	NA	NA	NA	NA	NA	NA	NA	NA	NA	NA	NA	NA	NA	NA	NA	NA	NA	NA	NA	NA	NA	NA	NA	NA	NA	NA
BCOR	BCOR	NA	NA	NA	0.142333	0.0577899	NA	NA	NA	NA	NA	NA	NA	NA	NA	NA	NA	NA	NA	NA	NA	NA	NA	NA	NA	NA	NA	NA	NA	NA	NA	NA	NA	NA	NA	NA	NA	NA	NA	NA	NA	NA	NA	NA	NA	NA	NA	NA	NA
BCORL1	BCORL1	white	0.583195	0.295256	0.669741	0.306109	0.392437	0.155811	0.137	0.615289	-0.31	0.507953	-0.274	0.161852	-0.52	0.384486	-0.059	0.64	-0.283377	0.239736	0.444576	0.0565052	0.500393	0.029111	-0.240909	0.320445	0.358517	0.13174	-0.878996	7.28e-07	-0.38157	0.106965	0.041863	0.864883	-0.593309	0.0074123	-0.0685755	0.780284	-0.181781	0.456385	-0.59358	0.00737835	0.19907	0.413904	-0.123118	0.615567	0.076123	0.756762	0.294565
BCR	BCR	cyan	0.295884	0.123597	0.339568	0.0961446	0.417435	0.205484	-0.131	0.621887	-0.524	0.320051	0.126	0.279781	-0.125	0.728427	0.577	0.0129	0.117593	0.63162	-0.242907	0.316325	0.162715	0.50569	0.727446	0.000416165	-0.119529	0.625976	0.344045	0.149214	-0.632403	0.00366762	0.116153	0.635831	-0.160162	0.512479	-0.302393	0.208273	0.199526	0.412814	0.600448	0.00656136	-0.487952	0.0340523	-0.203726	0.40284	0.105124	0.668428	0.0975424
BDH1	BDH1	pink	0.056275	0.0624695	0.216918	0.186823	0.727972	0.38085	-0.147	0.603815	-0.374	0.443189	-0.389	0.0871717	-0.0771	0.763139	0.347	0.184	0.426285	0.0687653	-0.348401	0.143794	-0.359745	0.130327	0.416781	0.075869	-0.354899	0.135967	0.391306	0.0975804	0.0962605	0.695046	-0.174557	0.474771	0.314039	0.190414	-0.0267485	0.913443	0.523123	0.0215437	0.409567	0.0816141	-0.165479	0.498389	-0.163832	0.502731	-0.0144934	0.95304	0.116417
BDH2	BDH2	greenyellow	0.828974	0.194304	NA	NA	0.11264	0.0656376	-0.0244	0.714915	0.395	0.423484	-0.172	0.241662	0.24	0.623212	-0.399	0.117	0.31411	0.190308	-0.240041	0.322245	-0.101998	0.677774	-0.229616	0.344331	0.0466882	0.849469	-0.180444	0.459761	0.440801	0.0588889	0.641499	0.00307204	0.230784	0.341812	0.868345	1.44e-06	-0.0295332	0.904469	-0.511754	0.0251053	0.590315	0.0077948	0.0207643	0.932759	-0.850194	4.03e-06	0.25957
BDNF	BDNF	blue	0.183514	0.0839995	NA	NA	0.0989043	0.0451233	0.686	0.0463511	0.292	0.52075	0.607	0.0153302	0.19	0.67149	-0.0998	0.592	-0.620257	0.0046083	0.605523	0.00600636	0.0212753	0.931109	-0.468084	0.0432641	0.418481	0.07456	0.16901	0.489135	0.150722	0.53795	0.0360971	0.883362	0.124777	0.610778	-0.149877	0.540259	-0.527585	0.02026	0.0584113	0.812249	-0.30508	0.204058	0.384341	0.10423	0.150941	0.537353	-0.773269
BDP1	BDP1	grey60	0.438876	0.227415	0.591325	0.185321	0.196254	0.131337	0.41	0.274179	-0.264	0.555361	0.425	0.0689939	0.176	0.682104	0.391	0.126	-0.2054	0.398901	0.122993	0.615928	-0.113252	0.644347	0.419008	0.0741578	-0.110563	0.652278	0.602888	0.00628958	-0.448863	0.0538873	-0.264274	0.274252	0.151812	0.534981	-0.583396	0.00874046	-0.0336864	0.891106	0.83274	9.67e-06	-0.895895	2.15e-07	-0.149694	0.54076	0.519464	0.0226435	-0.477721
BEAN1	BEAN1	cyan	0.0283838	0.0160555	NA	NA	NA	NA	-0.0343	0.707705	-0.407	0.412823	0.144	0.264611	-0.228	0.634743	NA	NA	0.0465885	0.849787	-0.184541	0.44946	0.228626	0.346471	0.366733	0.122488	0.0695569	0.777215	0.0834203	0.734213	-0.110278	0.65312	0.201138	0.408969	-0.247157	0.307665	-0.00222733	0.99278	0.301262	0.210064	0.0689216	0.779201	0.135722	0.579572	0.241428	0.319373	-0.178693	0.464199	0.179686
BECN1	BECN1	darkgrey	0.191009	0.0823749	NA	NA	0.137826	0.0756368	0.049	0.696524	0.0623	0.737444	0.558	0.0249716	0.354	0.513408	0.114	0.572	-0.166463	0.4958	-0.0754464	0.758863	-0.102039	0.677651	0.23762	0.327298	0.0683537	0.780978	0.744491	0.000256275	0.20859	0.391454	0.221161	0.362869	0.245544	0.310935	0.0313542	0.898606	-0.183106	0.453053	0.552163	0.0142339	-0.253194	0.295613	0.541426	0.0166596	-0.167118	0.494082	-0.504834
BEGAIN	BEGAIN	midnightblue	0.221539	0.0493937	0.195049	0.0515491	NA	NA	0.212	0.528875	-0.109	0.700957	-0.299	0.143286	-0.0482	0.779728	NA	NA	-0.137052	0.575827	0.182804	0.453813	-0.10508	0.668559	-0.120564	0.622967	-0.0308807	0.90013	-0.0397136	0.871764	-0.195839	0.421676	-0.661656	0.00203238	0.121908	0.61907	-0.531175	0.0192722	0.288284	0.231341	0.10907	0.656697	-0.40729	0.0834921	-0.282142	0.241878	0.586114	0.00835846	-0.231835
BEND2	BEND2	NA	NA	NA	0.193682	0.176047	NA	NA	NA	NA	NA	NA	NA	NA	NA	NA	NA	NA	NA	NA	NA	NA	NA	NA	NA	NA	NA	NA	NA	NA	NA	NA	NA	NA	NA	NA	NA	NA	NA	NA	NA	NA	NA	NA	NA	NA	NA	NA	NA
BEND4	BEND4	green	0.217805	0.224785	0.490562	0.436245	0.180655	0.083459	0.209	0.532106	0.24	0.57982	-0.314	0.132333	0.284	0.58532	-0.0604	0.639	0.276449	0.251916	-0.157694	0.519081	-0.553506	0.0139516	-0.120159	0.624144	-0.188635	0.439283	0.449801	0.0533272	0.550123	0.0146716	0.244934	0.312177	0.732706	0.000359707	0.431664	0.0649715	0.105185	0.668247	0.127451	0.603093	-0.040718	0.868547	-0.0111041	0.964014	-0.383036	0.105511	-0.234298
BEND5	BEND5	turquoise	0.189116	0.15153	NA	NA	0.127948	0.103387	-0.232	0.502062	0.17	0.642684	-0.501	0.0402361	-0.0147	0.797452	0.289	0.277	0.51103	0.0253468	-0.245525	0.310975	-0.411712	0.0798734	0.0750397	0.760126	-0.686336	0.00117451	-0.2793	0.246856	-0.0800907	0.744477	-0.531233	0.0192565	0.13052	0.59432	-0.117636	0.631496	-0.184408	0.449792	0.0366598	0.881556	0.0519257	0.832798	-0.729968	0.000388225	0.423028	0.0711415	0.495397
BEND6	BEND6	black	0.732167	0.464194	0.732787	0.147923	NA	NA	-0.662	0.0569483	0.172	0.640449	-0.555	0.0256167	0.287	0.58079	NA	NA	0.891477	3.01e-07	-0.820807	1.66e-05	-0.499669	0.0293822	0.477871	0.0385138	-0.821924	1.58e-05	0.161741	0.508273	0.119527	0.625984	-0.000871105	0.997176	0.312478	0.192746	0.407704	0.0831479	0.0267507	0.913435	0.22684	0.350356	0.250199	0.301556	-0.573834	0.0101982	-0.241327	0.319582	0.640603
BEND7	BEND7	turquoise	0.502095	0.360788	0.727492	0.348085	0.345361	0.159048	-0.0353	0.706141	0.158	0.653414	-0.408	0.0771411	0.206	0.651314	0.247	0.35	0.430046	0.0660956	-0.211293	0.385206	-0.67233	0.00161308	0.136154	0.578353	-0.760506	0.000156936	0.183297	0.452573	-0.00536078	0.982623	-0.493848	0.0316356	0.433836	0.0634843	-0.167993	0.491792	-0.250578	0.300801	0.476218	0.0392865	-0.286077	0.235093	-0.685521	0.00119693	0.459261	0.0479202	0.0678277
BET1	BET1	NA	NA	NA	0.367399	0.275298	NA	NA	NA	NA	NA	NA	NA	NA	NA	NA	NA	NA	NA	NA	NA	NA	NA	NA	NA	NA	NA	NA	NA	NA	NA	NA	NA	NA	NA	NA	NA	NA	NA	NA	NA	NA	NA	NA	NA	NA	NA	NA	NA
BET1L	BET1L	white	0.234301	0.118785	0.256096	0.110496	0.159419	0.116567	-0.0617	0.684514	0.0613	0.738566	-0.328	0.123428	-0.235	0.628644	-0.0805	0.616	0.0794565	0.746437	0.0408573	0.868101	0.25139	0.299184	-0.171257	0.483291	-0.00162444	0.994734	-0.735346	0.000333906	-0.183903	0.451055	0.12327	0.615127	-0.448942	0.05384	0.194333	0.425327	-0.261874	0.278795	-0.547626	0.0152218	0.451908	0.0520847	-0.271996	0.259946	-0.0570913	0.816422	0.488058
BFAR	BFAR	NA	NA	NA	0.406757	0.376555	NA	NA	NA	NA	NA	NA	NA	NA	NA	NA	NA	NA	NA	NA	NA	NA	NA	NA	NA	NA	NA	NA	NA	NA	NA	NA	NA	NA	NA	NA	NA	NA	NA	NA	NA	NA	NA	NA	NA	NA	NA	NA	NA
BHLHA15	BHLHA15	brown	0.0426531	0.0332889	NA	NA	NA	NA	-0.113	0.641538	-0.696	0.213875	0.00143	0.379747	-0.509	0.398607	NA	NA	-0.150922	0.537404	0.142853	0.559614	0.354653	0.136257	0.207195	0.394701	0.137524	0.5745	-0.326427	0.172574	-0.503407	0.0280027	-0.243882	0.314325	-0.475689	0.0395365	-0.389854	0.0989409	0.225623	0.353016	0.00977515	0.968319	-0.131548	0.591392	-0.147034	0.548056	0.272935	0.258241	0.147741
BHLHE40	BHLHE40	blue	0.335407	0.119342	0.491163	0.235081	0.643723	0.274849	0.58	0.107669	-0.19	0.624023	0.209	0.211921	-0.174	0.683913	0.703	0.00116	-0.658689	0.00216382	0.781025	7.91e-05	0.130207	0.595211	-0.342311	0.15141	0.418367	0.0746472	-0.0497872	0.839597	0.00854434	0.972306	-0.0209592	0.93213	-0.124325	0.61208	-0.211955	0.383686	-0.491794	0.0324618	0.0529304	0.829607	-0.273637	0.256969	0.373321	0.115409	0.171726	0.482076	-0.569375
BHLHE41	BHLHE41	black	0.221257	0.173622	NA	NA	0.383137	0.162519	-0.69	0.0436246	0.19	0.624023	-0.416	0.0731834	0.197	0.663136	-0.74	0.000463	0.696871	0.000914721	-0.623917	0.00430605	-0.314092	0.190336	0.303375	0.206726	-0.560208	0.0126088	0.0551798	0.822474	0.00678913	0.977994	-0.277967	0.249213	0.273359	0.257471	0.0917827	0.708626	0.246467	0.309062	0.0706817	0.773701	0.0806326	0.742803	-0.559768	0.0126935	0.0132586	0.957038	0.551982
BICC1	BICC1	pink	0.13781	0.203732	0.622837	0.560715	NA	NA	-0.0327	0.708417	0.16	0.653324	-0.542	0.0285412	0.103	0.742793	NA	NA	0.470037	0.0422822	-0.280337	0.245034	-0.538919	0.0172706	0.0908912	0.711341	-0.526216	0.0206474	0.200713	0.409981	0.11496	0.639329	-0.51044	0.0255451	0.541309	0.0166878	-0.165914	0.497244	0.377151	0.111431	0.182799	0.453825	-0.33598	0.159618	-0.582064	0.00893272	0.349751	0.142142	0.132891
BICD1	BICD1	green	0.134698	0.158084	0.578111	0.45072	0.312728	0.165481	0.0397	0.703337	0.26	0.56052	-0.0768	0.319918	0.128	0.726516	-0.171	0.486	0.19521	0.423199	-0.162451	0.50639	-0.300447	0.21136	-0.195342	0.422878	0.0802483	0.74399	0.343424	0.149997	0.511598	0.0251572	0.291431	0.226058	0.611779	0.00537557	0.37837	0.110185	0.499536	0.0294322	-0.114589	0.640418	0.0477867	0.845967	0.137918	0.573393	-0.443689	0.0570583	-0.150372
BICD2	BICD2	turquoise	0.512359	0.639776	0.232322	0.221369	0.489654	0.31153	-0.0444	0.700327	0.196	0.618803	-0.625	0.0128853	0.21	0.6484	0.148	0.524	0.461201	0.0468651	-0.224559	0.355351	-0.877096	8.25e-07	0.025136	0.918644	-0.705836	0.000733392	0.468809	0.0428976	0.319077	0.183016	-0.389135	0.0996188	0.756873	0.000175967	-0.0186547	0.939578	-0.0104088	0.966266	0.53797	0.0175067	-0.272249	0.259485	-0.47778	0.038556	0.216125	0.374174	-0.158212
BID	BID	red	0.166655	0.100667	NA	NA	NA	NA	0.262	0.466976	0.0759	0.724999	-0.409	0.0765552	-0.597	0.325396	NA	NA	-0.142797	0.559771	0.367685	0.121447	-0.0174182	0.943577	-0.590741	0.00773943	0.327322	0.171331	-0.410011	0.0812517	0.430575	0.065726	0.416222	0.0763034	0.0859844	0.726337	0.486363	0.0347278	-0.0837665	0.733148	-0.580506	0.00916194	0.420522	0.0730111	0.294997	0.220169	-0.439353	0.0598225	-0.0784659
BIN1	BIN1	black	0.232722	0.225395	0.229359	0.114351	0.459019	0.149054	-0.473	0.200669	0.12	0.691478	-0.195	0.222406	0.514	0.392572	-0.194	0.445	0.681774	0.00130477	-0.674167	0.00154877	-0.350697	0.140993	0.577137	0.00967412	-0.685879	0.00118703	0.317469	0.185357	-0.201891	0.407182	-0.207235	0.394608	0.28257	0.241135	-0.0454092	0.85355	0.207009	0.395135	0.404809	0.0855748	-0.225636	0.352987	-0.678279	0.00141252	0.102881	0.675131	0.449551
BIN3	BIN3	darkgreen	0.050656	0.0359501	0.0908163	0.0390723	NA	NA	0.34	0.365119	-0.301	0.513617	0.215	0.206715	-0.575	0.34143	NA	NA	-0.512979	0.0247006	0.47507	0.0398304	0.385927	0.102688	-0.0718207	0.770147	0.485089	0.0352765	-0.0677668	0.782816	-0.229401	0.344796	0.232559	0.338009	-0.376443	0.112159	-0.171936	0.481531	0.0640683	0.79442	0.0125163	0.959441	-0.187301	0.442586	0.381707	0.106828	0.0585172	0.811914	-0.276729
BIRC2	BIRC3	black	0.0598582	0.097592	0.576315	0.518028	0.374401	0.0971867	-0.114	0.641538	0.514	0.328935	-0.0621	0.331325	0.315	0.556885	-0.00168	0.697	0.40776	0.0831019	-0.375986	0.112631	-0.472265	0.0411826	0.17584	0.47148	-0.407135	0.0836211	0.505188	0.0273635	0.40617	0.0844273	0.206316	0.396755	0.461832	0.046526	0.425803	0.069113	-0.182903	0.453563	0.355435	0.135334	0.00226955	0.992643	0.017862	0.942142	-0.213216	0.380794	0.00443418
BIRC6	BIRC6	turquoise	0.74717	0.515726	0.781667	0.105622	0.32897	0.232419	0.108	0.646196	-0.186	0.627863	-0.376	0.0945923	-0.136	0.716638	-0.0496	0.65	0.213433	0.380299	-0.012584	0.959222	-0.639048	0.00322403	0.177951	0.466087	-0.584185	0.00862821	0.35963	0.130459	-0.0798443	0.745238	-0.588339	0.00805599	0.47247	0.0410829	-0.414674	0.0775151	-0.0588404	0.810893	0.686498	0.00117008	-0.590966	0.00771034	-0.510561	0.0255046	0.597151	0.00694386	-0.231771
BIVM	BIVM	black	0.343229	0.36465	0.701366	0.327807	0.673481	0.274885	-0.491	0.179234	0.181	0.632601	-0.771	0.00213498	0.00937	0.799996	-0.244	0.355	0.772548	0.000105847	-0.617456	0.00485115	-0.679465	0.00137516	0.298626	0.214277	-0.780026	8.19e-05	0.274197	0.255958	0.28164	0.242753	-0.0825453	0.736906	0.513467	0.024541	0.380086	0.10845	0.0678777	0.782468	0.312356	0.192929	0.0508984	0.836063	-0.51419	0.0243059	-0.125951	0.607398	0.373471
BLNK	BLNK	pink	0.0626498	0.0990475	0.200545	0.0855525	NA	NA	-0.621	0.0795384	0.185	0.628356	-0.363	0.102012	0.278	0.592486	NA	NA	0.555293	0.0135827	-0.622674	0.00440679	-0.360621	0.129326	0.342117	0.151657	-0.488554	0.033799	0.433867	0.0634637	0.178594	0.464452	-0.195707	0.421995	0.320204	0.181388	0.0959891	0.695867	0.308261	0.199141	0.310731	0.195378	-0.00933142	0.969756	-0.247649	0.306673	-0.0532518	0.828587	0.230177
BLOC1S4	BLOC1S4	NA	NA	NA	0.252016	0.118548	NA	NA	NA	NA	NA	NA	NA	NA	NA	NA	NA	NA	NA	NA	NA	NA	NA	NA	NA	NA	NA	NA	NA	NA	NA	NA	NA	NA	NA	NA	NA	NA	NA	NA	NA	NA	NA	NA	NA	NA	NA	NA	NA
BLOC1S5	BLOC1S5	purple	0.357189	0.365719	0.583897	0.622035	NA	NA	-0.171	0.574568	0.199	0.617558	-0.791	0.00145401	0.156	0.7009	NA	NA	0.516251	0.0236452	-0.28782	0.232126	-0.838121	7.47e-06	-0.137645	0.574161	-0.634969	0.0034907	0.278284	0.248652	0.490513	0.0329855	-0.460496	0.0472465	0.747107	0.000237125	0.113136	0.644687	0.182203	0.455322	0.223952	0.356687	-0.011964	0.96123	-0.41441	0.0777232	0.0907466	0.711781	-0.0543615
BLOC1S6	BLOC1S6	green	0.0927764	0.109809	0.254964	0.262754	NA	NA	-0.0499	0.695519	0.14	0.671279	-0.0788	0.318469	0.229	0.63253	NA	NA	0.0707908	0.77336	-0.0173358	0.943844	-0.562897	0.0121	-0.2316	0.340061	-0.154967	0.526426	0.529976	0.0195978	0.538635	0.0173411	-0.0836411	0.733533	0.632375	0.00366955	0.108374	0.658761	0.0131277	0.957461	0.32126	0.179871	-0.0731374	0.766043	0.117501	0.63189	-0.105849	0.666267	-0.486963
BLVRA	BLVRA	NA	NA	NA	0.203947	0.0845235	NA	NA	NA	NA	NA	NA	NA	NA	NA	NA	NA	NA	NA	NA	NA	NA	NA	NA	NA	NA	NA	NA	NA	NA	NA	NA	NA	NA	NA	NA	NA	NA	NA	NA	NA	NA	NA	NA	NA	NA	NA	NA	NA
BLZF1	BLZF1	NA	NA	NA	0.167568	0.20615	NA	NA	NA	NA	NA	NA	NA	NA	NA	NA	NA	NA	NA	NA	NA	NA	NA	NA	NA	NA	NA	NA	NA	NA	NA	NA	NA	NA	NA	NA	NA	NA	NA	NA	NA	NA	NA	NA	NA	NA	NA	NA	NA
BMF	BMF	turquoise	0.172123	0.118555	0.121479	0.170356	NA	NA	-0.148	0.602213	-0.0396	0.752506	-0.596	0.017003	-0.332	0.532446	NA	NA	0.317026	0.186004	-0.0329364	0.893517	-0.192572	0.429615	0.0502309	0.838185	-0.471033	0.0417879	-0.492809	0.0320513	-0.28156	0.242893	-0.463969	0.0453906	-0.107523	0.661287	-0.208301	0.392127	-0.1133	0.644205	-0.0639404	0.794822	-0.0530887	0.829105	-0.730124	0.000386549	0.475824	0.0394726	0.472525
BMP2K	BMP2K	NA	NA	NA	0.402933	0.136072	NA	NA	NA	NA	NA	NA	NA	NA	NA	NA	NA	NA	NA	NA	NA	NA	NA	NA	NA	NA	NA	NA	NA	NA	NA	NA	NA	NA	NA	NA	NA	NA	NA	NA	NA	NA	NA	NA	NA	NA	NA	NA	NA
BMP3	BMP3	green	0.0438454	0.0766455	NA	NA	NA	NA	0.0457	0.699658	0.132	0.680047	-0.38	0.0924151	-0.231	0.631054	NA	NA	0.00420918	0.986355	0.238141	0.326206	-0.528703	0.0199481	-0.575444	0.00993995	-0.164579	0.500759	-0.117008	0.633329	0.551439	0.0143881	-0.241152	0.319942	0.467962	0.043326	0.13203	0.590023	-0.178156	0.465566	-0.11952	0.626004	0.127333	0.60343	-0.0771578	0.753552	0.133312	0.586384	-0.281041
BMP4	BMP4	red	0.182484	0.0885045	NA	NA	NA	NA	0.333	0.372371	0.464	0.363305	0.0261	0.360096	0.197	0.662599	NA	NA	-0.185643	0.446707	0.325386	0.174029	-0.0195412	0.936712	-0.703027	0.000786634	0.369295	0.119699	-0.291312	0.226258	0.426596	0.0685411	0.128487	0.600124	0.210042	0.388091	0.274513	0.255388	-0.00317342	0.989713	-0.646189	0.00279767	0.304281	0.205305	0.139324	0.569454	-0.269726	0.264102	-0.197415
BMPER	BMPER	red	0.0680167	0.0583055	NA	NA	0.508437	0.342837	0.439	0.238275	0.369	0.447848	-0.107	0.29616	0.142	0.71224	0.205	0.427	-0.0781347	0.750526	0.299513	0.212853	-0.263261	0.276164	-0.565709	0.0115859	0.0853618	0.728247	-0.198869	0.414386	0.5301	0.0195639	0.344262	0.14894	0.291362	0.226175	0.4903	0.0330732	-0.45515	0.0502158	-0.386539	0.102097	0.267563	0.2681	0.0630747	0.797545	-0.33468	0.161341	-0.199843
BMPR1A	BMPR1A	green	0.136731	0.230617	0.766789	0.657355	NA	NA	0.138	0.613872	0.491	0.344406	-0.369	0.0980816	0.249	0.615657	NA	NA	0.508472	0.0262151	-0.279501	0.246502	-0.647896	0.00270301	-0.246419	0.30916	-0.423427	0.0708468	0.101086	0.680508	0.530934	0.0193371	0.0194049	0.937153	0.670366	0.00168427	0.494644	0.0313196	0.0378688	0.877677	-0.126237	0.606575	0.18731	0.442563	-0.387724	0.10096	-0.284239	0.238247	0.078891
BMPR2	BMPR2	NA	NA	NA	0.273912	0.11428	NA	NA	NA	NA	NA	NA	NA	NA	NA	NA	NA	NA	NA	NA	NA	NA	NA	NA	NA	NA	NA	NA	NA	NA	NA	NA	NA	NA	NA	NA	NA	NA	NA	NA	NA	NA	NA	NA	NA	NA	NA	NA	NA
BMS1	BMS1	turquoise	0.440755	0.265	0.326236	0.0696885	0.280544	0.133069	0.0198	0.717973	-0.0958	0.711138	-0.363	0.101381	-0.15	0.705376	0.631	0.00509	0.190832	0.433874	-0.0440577	0.857866	-0.462931	0.045939	0.174699	0.474407	-0.494449	0.0313965	0.179983	0.460927	-0.193988	0.426164	-0.532965	0.0187938	0.300992	0.210494	-0.297005	0.216896	-0.204058	0.402057	0.548828	0.0149549	-0.464558	0.0450815	-0.496976	0.0304085	0.501463	0.0287139	-0.125376
BNIP1	BNIP1	white	0.131101	0.0937321	NA	NA	0.0884312	0.0977243	-0.414	0.269722	0.206	0.610203	-0.461	0.0541827	0.0801	0.761192	0.0859	0.61	0.402372	0.0876564	-0.268779	0.265849	-0.0547281	0.823905	-0.161954	0.507709	-0.212452	0.382544	-0.432645	0.0642966	0.127016	0.60434	-0.208015	0.392793	0.0298635	0.903405	0.138524	0.571694	0.266615	0.269865	-0.502065	0.028492	0.423172	0.0710352	-0.366973	0.122225	-0.0193719	0.93726	0.577143
BNIP2	BNIP2	NA	NA	NA	0.816852	0.569663	NA	NA	NA	NA	NA	NA	NA	NA	NA	NA	NA	NA	NA	NA	NA	NA	NA	NA	NA	NA	NA	NA	NA	NA	NA	NA	NA	NA	NA	NA	NA	NA	NA	NA	NA	NA	NA	NA	NA	NA	NA	NA	NA
BNIP3	BNIP3	black	0.0523669	0.148645	NA	NA	NA	NA	-0.111	0.643167	0.533	0.308788	-0.26	0.171695	0.304	0.569017	NA	NA	0.373856	0.114847	-0.305008	0.20417	-0.358173	0.132137	-0.220131	0.365165	-0.203289	0.403871	0.0526536	0.830486	0.656443	0.00226795	0.327123	0.171608	0.425712	0.0691789	0.737959	0.000309921	-0.264393	0.274028	-0.281319	0.243314	0.512216	0.0249521	0.11286	0.6455	-0.592476	0.00751709	0.134704
BNIP3L	BNIP3L	NA	NA	NA	0.359873	0.287816	NA	NA	NA	NA	NA	NA	NA	NA	NA	NA	NA	NA	NA	NA	NA	NA	NA	NA	NA	NA	NA	NA	NA	NA	NA	NA	NA	NA	NA	NA	NA	NA	NA	NA	NA	NA	NA	NA	NA	NA	NA	NA	NA
BOC	BOC	midnightblue	0.296676	0.0444716	NA	NA	0.32007	0.141443	0.128	0.625404	-0.19	0.624023	-0.235	0.191151	-0.0299	0.788623	0.633	0.0049	-0.104826	0.669317	0.182226	0.455265	-0.189599	0.436906	-0.0512732	0.834871	-0.15886	0.515956	0.119226	0.626857	-0.0368748	0.880866	-0.62795	0.00399208	0.0701607	0.775328	-0.614919	0.00508004	0.316881	0.186217	0.21329	0.380625	-0.381124	0.10741	-0.198282	0.415792	0.666883	0.00181698	-0.236842
BOD1L1	BOD1L1	turquoise	0.91963	0.512885	0.947168	0.349555	0.947623	0.294682	-0.161	0.587094	-0.312	0.507664	-0.422	0.0702015	-0.0171	0.79648	0.101	0.591	0.401641	0.0882886	-0.223322	0.358078	-0.47703	0.0389056	0.40091	0.0889232	-0.646179	0.00279823	0.219157	0.367345	-0.336411	0.15905	-0.578238	0.00950426	0.296125	0.218326	-0.405061	0.0853615	0.0810756	0.741436	0.606662	0.00588727	-0.554749	0.0136943	-0.779478	8.35e-05	0.539268	0.0171845	0.103863
BORA	BORA	purple	0.164099	0.138248	0.294458	0.3073	NA	NA	-0.281	0.43927	0.299	0.513954	-0.592	0.0178989	0.257	0.608867	NA	NA	0.49494	0.031203	-0.365614	0.12372	-0.607925	0.00575737	-0.142658	0.560158	-0.549348	0.0148405	0.0990325	0.686683	0.354005	0.137026	-0.550592	0.01457	0.512833	0.0247486	0.0209353	0.932207	0.365357	0.124004	0.0259425	0.916042	0.071609	0.770807	-0.517612	0.0232165	0.210078	0.388008	0.13968
BPHL	BPHL	NA	NA	NA	0.09383	0.142585	NA	NA	NA	NA	NA	NA	NA	NA	NA	NA	NA	NA	NA	NA	NA	NA	NA	NA	NA	NA	NA	NA	NA	NA	NA	NA	NA	NA	NA	NA	NA	NA	NA	NA	NA	NA	NA	NA	NA	NA	NA	NA	NA
BPNT1	BPNT1	white	0.104752	0.0844577	NA	NA	0.0706902	0.0636803	0.16	0.589211	-0.429	0.388982	-0.303	0.140427	-0.509	0.398607	0.234	0.376	-0.252483	0.297017	0.42941	0.0665414	0.286511	0.234352	-0.113024	0.645019	0.0674552	0.783792	-0.628146	0.00397738	-0.40401	0.086253	-0.292728	0.223905	-0.545236	0.0157638	-0.451657	0.0522316	-0.149007	0.542638	-0.220122	0.365186	0.00643237	0.97915	-0.202503	0.40573	0.511737	0.025111	0.201531
BPTF	BPTF	grey60	0.663784	0.392883	0.646359	0.116454	0.260888	0.110609	-0.3	0.412875	-0.511	0.331255	-0.0446	0.345549	-0.0116	0.798872	-0.38	0.139	0.274044	0.256234	-0.375097	0.113552	-0.11946	0.626178	0.822186	1.57e-05	-0.475092	0.0398197	0.486767	0.0345547	-0.592807	0.00747527	-0.308102	0.199385	-0.023379	0.924314	-0.467977	0.0433182	0.176964	0.468605	0.860379	2.3e-06	-0.636018	0.00342048	-0.434025	0.0633563	0.422212	0.0717462	0.103205
BRCA2	BRCA2	black	0.384143	0.22957	0.325579	0.323804	NA	NA	-0.66	0.0569483	-0.143	0.668539	-0.652	0.0095314	-0.323	0.544231	NA	NA	0.774845	9.79e-05	-0.682858	0.00127276	-0.270556	0.262577	0.440171	0.0592935	-0.622003	0.00446197	-0.0616744	0.801953	-0.085694	0.727228	-0.0674433	0.783829	0.103796	0.672392	0.217142	0.371876	0.292951	0.223536	0.0740046	0.763344	0.223961	0.356669	-0.546374	0.0155038	-0.0951662	0.698357	0.709114
BRCC3	BRCC3	darkred	0.540306	0.16705	NA	NA	0.0866978	0.0822875	-0.353	0.347855	0.506	0.331255	-0.189	0.227555	0.23	0.631751	-0.566	0.0153	0.291961	0.225176	-0.286938	0.233626	-0.321211	0.179942	-0.366244	0.123025	-0.151365	0.536198	0.0470852	0.848203	0.780482	8.06e-05	0.138584	0.571525	0.343396	0.150033	0.548476	0.0150327	-0.102885	0.675117	-0.347944	0.144356	0.673286	0.00157933	0.291236	0.226385	-0.428525	0.0671656	0.103674
BRD1	BRD1	purple	0.453868	0.616981	0.627433	0.665522	0.608956	0.219407	-0.123	0.630223	0.014	0.767764	-0.667	0.00809612	0.0473	0.780546	-0.536	0.0236	0.618278	0.00477877	-0.363518	0.126052	-0.786307	6.55e-05	0.135124	0.581258	-0.778897	8.52e-05	0.286278	0.23475	0.163631	0.503263	-0.66036	0.00208896	0.676137	0.00148219	-0.217447	0.371187	0.354766	0.136123	0.38447	0.104105	-0.270522	0.262641	-0.686169	0.00117909	0.422674	0.0714033	0.140918
BRD3	BRD3	cyan	0.294059	0.147328	NA	NA	0.995886	0.408788	-0.476	0.198157	-0.3	0.513617	-0.00678	0.376038	0.0809	0.760877	-0.836	2.05e-05	0.434435	0.0630787	-0.536598	0.0178523	-0.0397453	0.871662	0.751428	0.000208146	-0.561644	0.012335	0.181812	0.456307	-0.511521	0.0251828	-0.269099	0.265257	-0.165614	0.498032	-0.325211	0.174273	0.066044	0.788216	0.540237	0.0169471	-0.197246	0.418283	-0.458186	0.0485128	0.358753	0.131468	0.475733
BRD7	BRD7	black	0.383321	0.407156	0.461808	0.0806512	0.345331	0.179756	-0.476	0.197517	0.11	0.700922	-0.674	0.00754827	-0.195	0.664399	-0.146	0.527	0.734237	0.000344544	-0.543089	0.0162636	-0.509927	0.0257183	0.301438	0.209785	-0.871684	1.17e-06	-0.0791554	0.747368	-0.0849502	0.729511	-0.361568	0.128248	0.193686	0.426898	0.0412809	0.866745	-0.0889846	0.717156	0.249283	0.303388	0.0904088	0.712811	-0.744578	0.000255617	0.228486	0.346776	0.529115
BRD8	BRD8	orange	0.522783	0.161236	0.320005	0.069439	0.451352	0.19342	-0.413	0.271113	0.307	0.509305	-0.582	0.0195488	0.0571	0.776916	-0.515	0.032	0.618154	0.00478966	-0.431997	0.0647416	-0.195114	0.423432	-0.0189307	0.938686	-0.486125	0.0348296	-0.523471	0.0214412	0.136867	0.576347	-0.0622455	0.800154	-0.0345304	0.888393	0.430452	0.0658123	-0.0282802	0.908505	-0.457026	0.0491582	0.581371	0.00903411	-0.533655	0.0186122	-0.18803	0.440779	0.770611
BRD9	BRD9	green	0.83735	0.724945	0.856877	0.861375	0.344517	0.33952	0.152	0.598208	0.395	0.423484	-0.415	0.0739368	0.272	0.598277	0.33	0.209	0.352761	0.138508	-0.14127	0.564019	-0.790868	5.55e-05	-0.312056	0.19338	-0.343779	0.149549	0.448863	0.0538877	0.633571	0.0035862	-0.127519	0.602897	0.947744	7.35e-10	0.248169	0.305624	0.254957	0.292148	0.14245	0.560735	-0.0977651	0.690502	-0.197807	0.416932	-0.127735	0.602278	-0.291481
BRE	BRE	purple	0.243591	0.296395	0.46616	0.60428	0.59317	0.210038	-0.0672	0.679686	0.532	0.308788	-0.582	0.0195557	0.349	0.513408	0.0583	0.641	0.511601	0.0251564	-0.29877	0.214046	-0.726908	0.000422341	-0.11715	0.632914	-0.616328	0.00495187	0.229536	0.344503	0.330016	0.167626	-0.429257	0.0666489	0.687492	0.0011433	0.0619278	0.801155	0.163912	0.502521	0.14486	0.554052	-0.208311	0.392104	-0.631356	0.00374185	0.232998	0.337073	0.0557623
BRF1	BRF1	green	0.189005	0.235007	0.489829	0.571567	NA	NA	0.133	0.619835	0.608	0.273024	-0.275	0.160568	0.316	0.552668	NA	NA	0.380235	0.108301	-0.200535	0.410406	-0.683777	0.00124616	-0.294321	0.221277	-0.404025	0.0862405	0.235211	0.33237	0.485337	0.0351692	-0.111541	0.649388	0.721533	0.000488421	0.351352	0.140201	-0.076212	0.756486	0.0469641	0.848589	0.0375364	0.878743	-0.332831	0.163813	-0.151948	0.53461	-0.146049
BRF2	BRF2	NA	NA	NA	0.125953	0.072723	NA	NA	NA	NA	NA	NA	NA	NA	NA	NA	NA	NA	NA	NA	NA	NA	NA	NA	NA	NA	NA	NA	NA	NA	NA	NA	NA	NA	NA	NA	NA	NA	NA	NA	NA	NA	NA	NA	NA	NA	NA	NA	NA
BRI3BP	BRI3BP	grey60	0.12648	0.0894023	0.12264	0.131216	0.219356	0.107271	0.1	0.650104	-0.138	0.673245	0.093	0.307022	0.251	0.614051	0.235	0.374	0.0229314	0.92576	-0.140769	0.565414	-0.0655141	0.789879	0.501516	0.0286943	-0.178231	0.465374	0.585819	0.00839929	-0.31406	0.190383	-0.338148	0.156773	0.159184	0.515091	-0.540853	0.0167976	0.326084	0.173052	0.610968	0.00545418	-0.750483	0.000214213	-0.138886	0.570681	0.454211	0.0507521	-0.183695
BRINP1	BRINP1	turquoise	0.187342	0.145082	0.671055	0.12618	0.312776	0.144644	0.157	0.591735	-0.312	0.507664	-0.322	0.126424	-0.366	0.507283	0.666	0.00266	-0.0334406	0.891896	0.146302	0.550073	-0.10132	0.679807	0.147805	0.545936	-0.202359	0.406072	-0.13153	0.591444	-0.595402	0.00715402	-0.601219	0.00647448	0.000357671	0.998841	-0.661588	0.00203529	0.180831	0.458783	0.358893	0.131306	-0.667869	0.00177855	-0.58879	0.00799575	0.69599	0.000934404	-0.0227174
BRINP2	BRINP2	NA	NA	NA	0.245621	0.0407786	NA	NA	NA	NA	NA	NA	NA	NA	NA	NA	NA	NA	NA	NA	NA	NA	NA	NA	NA	NA	NA	NA	NA	NA	NA	NA	NA	NA	NA	NA	NA	NA	NA	NA	NA	NA	NA	NA	NA	NA	NA	NA	NA
BRINP3	BRINP3	white	0.121005	0.126874	NA	NA	0.423625	0.163481	-0.544	0.132221	0.0978	0.709825	-0.0373	0.351688	0.157	0.700091	-0.435	0.0824	0.352705	0.138575	-0.510484	0.0255303	0.350539	0.141185	0.325289	0.174165	-0.0116251	0.962327	-0.2049	0.400075	-0.106171	0.665308	0.198799	0.414553	-0.282312	0.241584	0.228661	0.346396	0.376921	0.111668	-0.362636	0.127042	0.379751	0.108788	-0.0336581	0.891197	-0.302751	0.207709	0.685311
BRIX1	BRIX1	NA	NA	NA	0.432744	0.396999	NA	NA	NA	NA	NA	NA	NA	NA	NA	NA	NA	NA	NA	NA	NA	NA	NA	NA	NA	NA	NA	NA	NA	NA	NA	NA	NA	NA	NA	NA	NA	NA	NA	NA	NA	NA	NA	NA	NA	NA	NA	NA	NA
BRMS1L	BRMS1L	green	0.457917	0.674617	0.145747	0.129372	0.26332	0.117797	-0.276	0.443998	0.205	0.61173	-0.492	0.0430345	0.285	0.583509	0.0917	0.602	0.558084	0.0130226	-0.494971	0.0311905	-0.824688	1.4e-05	0.0816984	0.739515	-0.66462	0.00190779	0.574443	0.0101	0.533502	0.0186523	-0.443372	0.0572573	0.815089	2.13e-05	0.0523268	0.831524	0.288507	0.230964	0.420952	0.0726875	-0.0778595	0.751378	-0.241847	0.318507	0.113781	0.642791	-0.0726955
BROX	BROX	pink	0.286726	0.250115	0.602851	0.612923	NA	NA	-0.196	0.548827	0.151	0.662189	-0.515	0.0360434	0.326	0.539373	NA	NA	0.610576	0.00549243	-0.47859	0.0381816	-0.464181	0.045279	0.127698	0.602385	-0.414246	0.0778531	0.247294	0.30739	0.268324	0.26669	-0.0241065	0.921966	0.572259	0.0104561	0.245016	0.31201	0.548559	0.0150142	0.00353948	0.988526	-0.0321237	0.896131	-0.457842	0.0487034	-0.214616	0.3776	0.265367
BRPF1	BRPF1	brown	0.127891	0.236338	0.621967	0.28626	NA	NA	0.139	0.613872	-0.286	0.528294	0.0251	0.360727	-0.421	0.444782	NA	NA	-0.342018	0.151783	0.414493	0.077658	0.49045	0.0330114	-0.409907	0.0813362	0.636872	0.00336408	-0.601051	0.00649328	-0.0654532	0.79007	0.323971	0.176017	-0.353918	0.137129	0.149277	0.541899	0.190701	0.434195	-0.67825	0.00141348	0.331521	0.16558	0.217737	0.370534	-0.320218	0.181368	0.0563927
BRPF3	BRPF3	cyan	0.354832	0.140818	0.495994	0.229613	NA	NA	-0.616	0.0828867	-0.151	0.662189	-0.147	0.262077	0.0511	0.779264	NA	NA	0.532493	0.0189191	-0.643988	0.00292381	0.168643	0.490093	0.772021	0.00010774	-0.398456	0.0910797	0.0361398	0.883225	-0.435054	0.0626622	0.136547	0.577249	-0.295317	0.219645	0.0561922	0.819267	0.136459	0.577495	0.209161	0.39013	0.0593367	0.809326	-0.317019	0.186014	-0.124629	0.611205	0.719934
BRS3	BRS3	orange	0.513594	0.259281	0.283393	0.287215	0.34729	0.14612	-0.684	0.0472854	0.182	0.632424	-0.318	0.129391	0.317	0.552668	-0.69	0.00156	0.785341	6.78e-05	-0.799633	3.98e-05	-0.193391	0.427618	0.468763	0.0429207	-0.690668	0.00106107	-0.0523298	0.831514	-0.118723	0.628325	-0.197193	0.41841	0.0197444	0.936056	0.117762	0.631127	0.121605	0.619948	0.0380195	0.877194	0.285378	0.23629	-0.598891	0.00673985	0.0169293	0.945158	0.791716
BRSK2	BRSK2	turquoise	0.3761	0.294708	0.497028	0.0876772	0.523602	0.163353	-0.21	0.530975	-0.203	0.613329	-0.109	0.294455	0.144	0.709345	0.0698	0.629	0.44772	0.0545759	-0.426246	0.0687932	-0.377753	0.110815	0.621117	0.00453574	-0.703364	0.000780065	0.31092	0.195094	-0.343051	0.15047	-0.292729	0.223903	0.123616	0.614128	-0.188142	0.440503	-0.17571	0.471812	0.703187	0.000783513	-0.344393	0.148776	-0.591129	0.00768928	0.319904	0.181821	0.207756
BRWD3	BRWD3	turquoise	0.382528	0.224963	NA	NA	0.157742	0.124238	-0.199	0.544386	-0.492	0.344406	-0.635	0.0115666	-0.35	0.513408	0.39	0.128	0.407919	0.08297	-0.154186	0.528537	-0.497177	0.0303311	0.233554	0.335887	-0.629377	0.00388566	-0.0300181	0.902907	-0.144684	0.55454	-0.50868	0.0261437	0.215129	0.376435	-0.274356	0.255671	0.150236	0.539278	0.378871	0.109677	-0.179238	0.462815	-0.614314	0.00513593	0.42222	0.0717401	0.218577
BSDC1	BSDC1	brown	0.408976	0.253618	0.245395	0.0736868	0.564904	0.259048	-0.392	0.298335	-0.138	0.673245	0.399	0.0814087	-0.0529	0.778906	-0.825	3.06e-05	-0.0961988	0.695232	-0.159964	0.513006	0.770219	0.000114433	0.216295	0.373789	0.468134	0.0432385	-0.32348	0.176711	-0.289369	0.22951	0.602955	0.00628218	-0.675866	0.0014912	0.240103	0.322117	0.071342	0.77164	-0.431834	0.0648535	0.474047	0.0403195	0.368848	0.120182	-0.502919	0.0281799	0.435574
BSG	BSG	blue	0.146097	0.0707853	0.127726	0.0650007	0.339548	0.221788	0.513	0.15894	-0.00696	0.772436	0.655	0.00924375	0.118	0.732651	0.148	0.524	-0.674849	0.00152545	0.618727	0.00473961	0.30972	0.196914	-0.380639	0.107895	0.552787	0.0141022	-0.0146989	0.952375	-0.0470668	0.848262	0.0238251	0.922874	-0.220936	0.36337	-0.321802	0.179096	-0.292698	0.223954	-0.0760664	0.756938	-0.147728	0.546148	0.432093	0.0646755	0.149167	0.542202	-0.581924
BSN	BSN	white	0.276503	0.137948	0.515709	0.289452	0.157986	0.0895128	-0.0515	0.694754	-0.0909	0.715937	-0.00407	0.377913	-0.0231	0.792199	0.219	0.402	0.0774572	0.752625	0.00464334	0.984948	0.321644	0.179322	-0.0344723	0.88858	0.119632	0.625678	-0.5912	0.00768015	-0.275041	0.254438	-0.019184	0.937867	-0.304166	0.205486	-0.0146554	0.952516	0.0993517	0.685722	-0.488756	0.0337146	0.284574	0.237671	-0.248689	0.304579	-0.0499981	0.838926	0.470413
BSPRY	BSPRY	NA	NA	NA	0.259313	0.0362057	NA	NA	NA	NA	NA	NA	NA	NA	NA	NA	NA	NA	NA	NA	NA	NA	NA	NA	NA	NA	NA	NA	NA	NA	NA	NA	NA	NA	NA	NA	NA	NA	NA	NA	NA	NA	NA	NA	NA	NA	NA	NA	NA
BST1	BST1	midnightblue	0.212568	0.0379934	0.143074	0.125629	NA	NA	0.14	0.61164	-0.336	0.481078	-0.277	0.159801	-0.448	0.427235	NA	NA	-0.230655	0.342092	0.332181	0.164689	-0.092885	0.705275	-0.168997	0.489169	0.0660445	0.788214	-0.000493369	0.998401	-0.0617869	0.801599	-0.566055	0.0115238	0.0718734	0.769982	-0.588605	0.00802039	0.364508	0.124946	0.115951	0.636424	-0.399601	0.0900687	-0.056862	0.817147	0.607753	0.00577497	-0.292422
BTAF1	BTAF1	black	0.781341	0.760612	0.449314	0.414274	0.153806	0.106513	-0.472	0.201367	0.342	0.473149	-0.63	0.0122272	0.319	0.550582	-0.495	0.0414	0.905687	9.61e-08	-0.737336	0.000315502	-0.73724	0.000316373	0.206017	0.397456	-0.811378	2.49e-05	0.25831	0.285628	0.379362	0.109179	-0.0084759	0.972528	0.646039	0.00280615	0.497736	0.0301161	0.136909	0.57623	0.160471	0.511654	0.224906	0.354589	-0.598814	0.00674875	-0.287976	0.231862	0.449787
BTBD1	BTBD1	pink	0.159716	0.191831	0.459711	0.405373	0.105345	0.0745078	-0.0115	0.722723	0.466	0.360056	-0.245	0.183414	0.366	0.507283	-0.424	0.0922	0.45119	0.0525055	-0.313049	0.191891	-0.583174	0.00877222	-0.267476	0.268263	-0.387413	0.101258	0.150929	0.537386	0.542662	0.0163647	-0.338341	0.156522	0.669891	0.00170189	0.128491	0.600112	0.421329	0.0724052	-0.161258	0.509559	0.144701	0.554491	-0.293201	0.223123	0.0190284	0.93837	0.0811691
BTBD10	BTBD10	white	0.316653	0.196274	0.453084	0.0975649	0.153724	0.0956395	-0.0237	0.715144	0.106	0.703221	-0.242	0.185223	-0.0495	0.779264	-0.401	0.115	0.159966	0.513001	-0.00105844	0.996569	0.128411	0.600343	-0.319617	0.182235	0.00552551	0.982089	-0.735171	0.000335562	0.115564	0.637557	0.158047	0.518136	-0.232961	0.337151	0.357483	0.132938	-0.155774	0.524248	-0.719237	0.000519194	0.701926	0.000808357	-0.149139	0.542279	-0.267769	0.267718	0.509646
BTBD11	BTBD11	NA	NA	NA	0.433861	0.385395	NA	NA	NA	NA	NA	NA	NA	NA	NA	NA	NA	NA	NA	NA	NA	NA	NA	NA	NA	NA	NA	NA	NA	NA	NA	NA	NA	NA	NA	NA	NA	NA	NA	NA	NA	NA	NA	NA	NA	NA	NA	NA	NA
BTBD17	BTBD17	white	0.0559406	0.0801693	0.331715	0.189293	NA	NA	-0.00954	0.724534	-0.0074	0.772436	0.402	0.0803578	-0.188	0.67418	NA	NA	-0.26964	0.26426	0.234963	0.332896	0.436911	0.0614236	-0.217243	0.371647	0.476354	0.0392227	-0.309164	0.19776	-0.0897012	0.714968	0.578872	0.00940754	-0.376519	0.112081	0.268737	0.265925	-0.229514	0.344551	-0.380002	0.108534	0.274044	0.256233	0.22421	0.356119	-0.397292	0.0921161	0.0136702
BTBD2	BTBD2	white	0.526286	0.386164	0.493347	0.267105	0.439611	0.15906	0.0546	0.692133	-0.277	0.543614	0.284	0.153668	-0.398	0.472126	-0.124	0.558	-0.329331	0.168562	0.222963	0.358872	0.850235	4.03e-06	-0.0175658	0.9431	0.528569	0.0199854	-0.726198	0.000430619	-0.585247	0.0084788	0.181378	0.457401	-0.73971	0.000294692	-0.171255	0.483296	0.16283	0.505384	-0.662776	0.00198454	0.198807	0.414533	0.0735755	0.76468	0.0259555	0.916	0.397613
BTBD3	BTBD3	midnightblue	0.139354	0.224996	NA	NA	0.508918	0.263491	0.101	0.649129	0.0264	0.759444	-0.485	0.0452593	-0.216	0.643304	-0.261	0.326	0.569161	0.0109789	-0.303221	0.206969	-0.411443	0.0800899	0.264576	0.273684	-0.62681	0.00407885	-0.0732373	0.765732	-0.276611	0.251626	-0.445531	0.0559136	0.282342	0.24153	-0.265761	0.271459	0.265682	0.271608	0.194676	0.424493	-0.282013	0.242104	-0.788427	6.07e-05	0.462503	0.0461667	0.425172
BTBD6	BTBD6	brown	0.500876	0.298234	0.710066	0.136159	0.233933	0.14404	0.108	0.646196	-0.122	0.690264	0.639	0.0110266	-0.133	0.720457	0.106	0.584	-0.464031	0.0453581	0.290953	0.226856	0.822693	1.53e-05	-0.0225269	0.927066	0.597537	0.0068982	-0.494397	0.0314172	-0.432726	0.0642409	0.221146	0.362902	-0.765527	0.000133538	-0.155126	0.525996	-0.135273	0.580839	-0.438568	0.0603341	0.19732	0.418105	0.349333	0.142653	-0.00624775	0.979748	0.180943
BTBD7	BTBD7	NA	NA	NA	0.228655	0.313214	NA	NA	NA	NA	NA	NA	NA	NA	NA	NA	NA	NA	NA	NA	NA	NA	NA	NA	NA	NA	NA	NA	NA	NA	NA	NA	NA	NA	NA	NA	NA	NA	NA	NA	NA	NA	NA	NA	NA	NA	NA	NA	NA
BTBD8	BTBD8	brown	0.109474	0.0897076	NA	NA	NA	NA	0.0337	0.708232	-0.074	0.725594	0.192	0.225842	-0.0811	0.76037	NA	NA	-0.305943	0.202716	0.143367	0.558188	0.507918	0.0264061	-0.0140303	0.954539	0.598331	0.00680492	-0.0462062	0.851007	-0.0995895	0.685006	0.420788	0.0728104	-0.211597	0.384506	0.159368	0.514599	0.21985	0.365792	-0.271695	0.260495	0.00458002	0.985153	0.457258	0.0490283	-0.39484	0.0943269	-0.0905028
BTBD9	BTBD9	NA	NA	NA	0.389192	0.357904	NA	NA	NA	NA	NA	NA	NA	NA	NA	NA	NA	NA	NA	NA	NA	NA	NA	NA	NA	NA	NA	NA	NA	NA	NA	NA	NA	NA	NA	NA	NA	NA	NA	NA	NA	NA	NA	NA	NA	NA	NA	NA	NA
BTD	BTD	NA	NA	NA	0.209101	0.192745	NA	NA	NA	NA	NA	NA	NA	NA	NA	NA	NA	NA	NA	NA	NA	NA	NA	NA	NA	NA	NA	NA	NA	NA	NA	NA	NA	NA	NA	NA	NA	NA	NA	NA	NA	NA	NA	NA	NA	NA	NA	NA	NA
BTF3	BTF3	NA	NA	NA	0.608515	0.612263	NA	NA	NA	NA	NA	NA	NA	NA	NA	NA	NA	NA	NA	NA	NA	NA	NA	NA	NA	NA	NA	NA	NA	NA	NA	NA	NA	NA	NA	NA	NA	NA	NA	NA	NA	NA	NA	NA	NA	NA	NA	NA	NA
BTF3L4	BTF3L4	red	0.263263	0.143478	NA	NA	0.209839	0.111768	0.454	0.220709	0.539	0.304804	0.119	0.285625	0.26	0.606912	0.442	0.0762	-0.347273	0.145184	0.403403	0.0867717	0.0112161	0.963651	-0.70446	0.000759076	0.507496	0.0265525	-0.129976	0.59587	0.575462	0.00993706	0.43825	0.0605422	0.235053	0.332705	0.522813	0.0216352	-0.208987	0.390533	-0.546337	0.0155122	0.28944	0.229391	0.461872	0.0465042	-0.517051	0.0233925	-0.405119
BTG1	BTG1	black	0.0400203	0.039604	0.242926	0.0992904	0.308764	0.230248	-0.386	0.303768	-0.0287	0.759284	-0.107	0.2959	-0.0853	0.756833	-0.0869	0.608	0.370853	0.118026	-0.344031	0.149232	0.109017	0.656852	0.315395	0.188404	-0.127841	0.601975	0.010429	0.966201	-0.098325	0.688814	0.365789	0.123527	-0.15918	0.515102	0.379198	0.109346	0.0686642	0.780006	-0.0324858	0.894966	0.232964	0.337144	-0.133769	0.585091	-0.373477	0.115245	0.428299
BTRC	BTRC	white	0.270033	0.161439	0.347336	0.081991	0.334715	0.16603	-0.164	0.583719	-0.326	0.493313	-0.509	0.0376388	-0.427	0.442047	-0.118	0.567	0.229811	0.343909	-0.110564	0.652275	0.341972	0.151841	0.292023	0.225074	-0.132679	0.588179	-0.665253	0.00188201	-0.634637	0.00351319	-0.119695	0.625493	-0.530636	0.019418	-0.151749	0.535151	0.0960694	0.695624	-0.266143	0.270745	0.0913189	0.710038	-0.560351	0.0125812	0.198051	0.416348	0.702101
BUB1	BUB1	green	0.0411973	0.0518385	NA	NA	0.77321	0.784468	0.00172	0.729424	-0.0461	0.748982	-0.0927	0.307081	-0.0654	0.769948	0.188	0.456	0.210162	0.387815	-0.192529	0.429719	-0.415523	0.0768487	-0.138319	0.572268	-0.178289	0.465228	0.236421	0.329817	0.429343	0.0665889	-0.052366	0.831399	0.518685	0.022883	0.176753	0.469142	0.170565	0.485086	0.0777181	0.751816	0.171142	0.48359	0.103344	0.673743	-0.101663	0.67878	-0.131746
BUB3	BUB3	NA	NA	NA	0.149417	0.0255326	NA	NA	NA	NA	NA	NA	NA	NA	NA	NA	NA	NA	NA	NA	NA	NA	NA	NA	NA	NA	NA	NA	NA	NA	NA	NA	NA	NA	NA	NA	NA	NA	NA	NA	NA	NA	NA	NA	NA	NA	NA	NA	NA
BUD13	BUD13	NA	NA	NA	0.406532	0.212423	NA	NA	NA	NA	NA	NA	NA	NA	NA	NA	NA	NA	NA	NA	NA	NA	NA	NA	NA	NA	NA	NA	NA	NA	NA	NA	NA	NA	NA	NA	NA	NA	NA	NA	NA	NA	NA	NA	NA	NA	NA	NA	NA
BVES	BVES	greenyellow	0.102249	0.0438062	NA	NA	0.229782	0.245314	-0.431	0.247901	0.0627	0.737444	-0.286	0.152898	-0.102	0.743537	0.0499	0.65	0.201275	0.408645	-0.155003	0.526327	-0.0167564	0.945718	-0.0479671	0.845392	-0.0056451	0.981701	-0.175044	0.473519	0.342917	0.150639	0.365108	0.12428	-0.00417811	0.986456	0.509557	0.0258442	-0.294852	0.220406	-0.277789	0.249529	0.511336	0.0252446	0.214599	0.377639	-0.508928	0.0260586	0.245648
BZRAP1	TSPOAP1	NA	NA	NA	0.695884	0.225849	NA	NA	NA	NA	NA	NA	NA	NA	NA	NA	NA	NA	NA	NA	NA	NA	NA	NA	NA	NA	NA	NA	NA	NA	NA	NA	NA	NA	NA	NA	NA	NA	NA	NA	NA	NA	NA	NA	NA	NA	NA	NA	NA
BZW1	BZW1	purple	0.135407	0.137591	0.111877	0.1533	0.450404	0.221147	0.0635	0.683456	0.115	0.696261	0.121	0.283662	0.196	0.663868	0.193	0.448	0.341842	0.152007	-0.254236	0.293563	-0.649594	0.00261148	0.0763531	0.756048	-0.448272	0.0542428	0.473517	0.040575	0.244755	0.312542	-0.261784	0.278966	0.580332	0.00918795	-0.0459026	0.851975	0.167348	0.49348	0.517974	0.0231037	-0.265305	0.272314	-0.311191	0.194683	0.166407	0.495948	-0.26869
BZW2	BZW2	NA	NA	NA	0.66097	0.120841	NA	NA	NA	NA	NA	NA	NA	NA	NA	NA	NA	NA	NA	NA	NA	NA	NA	NA	NA	NA	NA	NA	NA	NA	NA	NA	NA	NA	NA	NA	NA	NA	NA	NA	NA	NA	NA	NA	NA	NA	NA	NA	NA
C10H15orf27	TMEM266	darkturquoise	0.317509	0.130804	0.13023	0.0865774	NA	NA	0.241	0.49102	0.3	0.513617	0.346	0.111876	-0.0393	0.783225	NA	NA	-0.262331	0.277927	0.179903	0.461131	0.455618	0.0499503	-0.244469	0.313126	0.566634	0.0114206	-0.252285	0.297408	0.151419	0.53605	0.727476	0.000415824	-0.259027	0.284245	0.523281	0.0214971	-0.232298	0.338566	-0.547533	0.0152426	0.354184	0.136813	0.466917	0.0438591	-0.612354	0.00532039	0.0115752
C10H15orf40	C15orf40	purple	0.1341	0.105838	0.232251	0.124885	0.259365	0.12655	-0.604	0.0896886	0.222	0.595167	-0.562	0.0239284	0.118	0.732964	-0.51	0.0341	0.547517	0.0152461	-0.509347	0.0259155	-0.481026	0.0370718	0.20487	0.400146	-0.655733	0.0023017	0.271254	0.2613	0.217716	0.370581	-0.407689	0.0831607	0.292325	0.224573	-0.0352715	0.886013	0.0558849	0.82024	0.307155	0.200842	0.130187	0.59527	-0.273841	0.256599	0.204957	0.399942	0.294939
C11H16orf70	C16orf70	black	0.473406	0.517969	0.813351	0.727981	0.100668	0.0847619	-0.453	0.220709	0.296	0.517814	-0.601	0.0160916	0.409	0.458538	-0.479	0.0501	0.822689	1.53e-05	-0.673049	0.00158763	-0.745149	0.000251344	0.13838	0.572099	-0.803152	3.47e-05	0.275969	0.252773	0.428803	0.0669693	-0.275483	0.253645	0.640691	0.0031215	0.266798	0.269524	0.326619	0.172307	0.145889	0.551212	0.167463	0.493178	-0.581172	0.00906351	-0.0542584	0.825394	0.396166
C11H16orf87	C16orf87	turquoise	0.103477	0.135425	NA	NA	NA	NA	0.261	0.467501	0.0456	0.749151	-0.601	0.0161735	-0.114	0.736182	NA	NA	0.157873	0.518603	0.124062	0.612841	-0.590415	0.00778174	-0.133183	0.586751	-0.307276	0.200656	0.237021	0.328555	0.271788	0.260326	-0.192076	0.430826	0.582467	0.00887415	-0.00898369	0.970883	0.0894224	0.715819	0.250071	0.301812	-0.370501	0.118403	-0.28177	0.242526	0.163013	0.504899	-0.248768
C12H3orf18	C3orf18	NA	NA	NA	0.221953	0.160341	NA	NA	NA	NA	NA	NA	NA	NA	NA	NA	NA	NA	NA	NA	NA	NA	NA	NA	NA	NA	NA	NA	NA	NA	NA	NA	NA	NA	NA	NA	NA	NA	NA	NA	NA	NA	NA	NA	NA	NA	NA	NA	NA
C12H9orf89	CARD19	green	0.0740554	0.136242	0.108289	0.149078	0.391258	0.209844	-0.0934	0.656828	0.122	0.689705	-0.582	0.0195488	-0.113	0.736182	-0.0366	0.664	0.254548	0.292949	0.0460931	0.851367	-0.693264	0.000997601	-0.468466	0.0430707	-0.406118	0.0844714	-0.047123	0.848083	0.598183	0.00682228	-0.463615	0.045577	0.543711	0.0161176	0.0448529	0.855326	-0.0111577	0.963841	-0.0572036	0.816067	0.268534	0.2663	-0.173889	0.476489	0.140041	0.567449	-0.0994864
C13H5orf15	C5orf15	NA	NA	NA	0.384937	0.150111	NA	NA	NA	NA	NA	NA	NA	NA	NA	NA	NA	NA	NA	NA	NA	NA	NA	NA	NA	NA	NA	NA	NA	NA	NA	NA	NA	NA	NA	NA	NA	NA	NA	NA	NA	NA	NA	NA	NA	NA	NA	NA	NA
C13H5orf24	C5orf24	green	0.86767	0.801303	0.634275	0.701433	0.53188	0.423308	0.0119	0.72247	0.485	0.345448	-0.316	0.130885	0.424	0.444703	0.294	0.268	0.428967	0.0668533	-0.32323	0.177065	-0.783132	7.34e-05	-0.117228	0.632686	-0.422624	0.0714404	0.618669	0.00474467	0.638543	0.00325612	-0.094377	0.700748	0.940081	2.29e-09	0.283675	0.239221	0.242317	0.31754	0.271507	0.260838	-0.13877	0.571004	-0.140493	0.566185	-0.164522	0.50091	-0.249457
C14H16orf13	METTL26	greenyellow	0.240249	0.111318	NA	NA	NA	NA	-0.333	0.372371	0.21	0.605366	0.0936	0.30648	-0.0832	0.758464	NA	NA	0.0221268	0.928358	-0.183115	0.453032	0.278119	0.248944	-0.0227086	0.926479	0.257394	0.2874	-0.0400797	0.870591	0.261835	0.27887	0.633054	0.00362204	-0.174833	0.474061	0.563344	0.012017	-0.211725	0.384214	-0.310294	0.196041	0.53446	0.0184019	0.556401	0.0133581	-0.642771	0.00299551	0.16282
C14H16orf45	C16orf45	grey60	0.555037	0.276123	0.227427	0.206116	0.179689	0.145977	-0.169	0.576619	-0.214	0.602142	0.294	0.146774	0.262	0.605636	-0.247	0.351	0.248491	0.304978	-0.342478	0.151197	-0.222069	0.36085	0.689301	0.00109582	-0.51025	0.0256092	0.585663	0.0084209	-0.473797	0.0404399	-0.319642	0.182199	0.11887	0.627896	-0.474046	0.04032	0.0276017	0.910692	0.867689	1.49e-06	-0.661679	0.0020314	-0.428417	0.067242	0.484452	0.0355533	0.000890102
C14H16orf52	C16orf52	royalblue	0.189326	0.0736526	0.187929	0.102107	NA	NA	0.428	0.252575	-0.247	0.573871	-0.576	0.0209273	-0.584	0.334712	NA	NA	-0.260217	0.281959	0.485315	0.0351786	-0.0634979	0.796213	-0.16202	0.507532	0.0547999	0.823677	-0.266042	0.270934	-0.372409	0.116372	-0.177389	0.467521	-0.0328568	0.893773	-0.323409	0.176811	-0.117704	0.631298	0.112968	0.645184	-0.546118	0.015562	-0.326207	0.17288	0.383031	0.105517	-0.219758
C14H16orf62	C16orf62	cyan	0.122484	0.0386664	0.564851	0.494047	0.285045	0.162441	-0.282	0.438628	-0.231	0.587907	0.22	0.202561	-0.0291	0.789409	-0.261	0.327	0.0999085	0.684047	-0.350554	0.141166	0.19826	0.415845	0.606737	0.00587943	-0.0992225	0.686111	0.379952	0.108584	-0.295316	0.219647	0.0437356	0.858895	-0.195095	0.423477	-0.206135	0.397179	0.126903	0.604663	0.409797	0.0814263	-0.265071	0.272753	0.099995	0.683787	0.119681	0.625534	0.120956
C14H16orf72	C16orf72	blue	0.0547249	0.0429265	0.161287	0.126146	0.502795	0.483382	0.365	0.331857	-0.07	0.729228	0.583	0.0195077	0.0559	0.778016	0.214	0.412	-0.463728	0.0455174	0.39075	0.0980997	-0.0398875	0.871207	-0.169414	0.488082	0.345295	0.147644	0.454882	0.0503682	0.060203	0.806592	0.11709	0.63309	0.195286	0.423014	-0.147334	0.547231	-0.00515347	0.983295	0.346346	0.146333	-0.449874	0.0532834	0.303805	0.206051	0.0145264	0.952934	-0.722078
C14H7orf26	C7orf26	brown	0.466224	0.210029	0.769827	0.193585	NA	NA	-0.207	0.533659	-0.127	0.686094	0.591	0.0180253	-0.000104	0.806391	NA	NA	-0.297753	0.215685	0.0330583	0.893125	0.793368	5.05e-05	0.353795	0.137274	0.315968	0.187558	-0.351033	0.140586	-0.661367	0.00204489	0.153011	0.531722	-0.876427	8.62e-07	-0.201871	0.407229	-0.336991	0.158287	-0.104954	0.668934	0.0440518	0.857885	0.155947	0.523781	0.0906442	0.712093	0.299874
C14H7orf50	C7orf50	darkgrey	0.0470158	0.0516659	NA	NA	NA	NA	-0.557	0.121179	0.0362	0.754922	0.109	0.29376	0.116	0.734266	NA	NA	0.349417	0.142549	-0.524975	0.0210033	-0.12998	0.595858	0.49015	0.033135	-0.320549	0.180892	0.459398	0.0478452	-0.191724	0.431687	-0.142604	0.560307	0.149881	0.540247	-0.151943	0.534623	0.324221	0.175665	0.483479	0.0359796	-0.2037	0.402902	-0.163015	0.504895	0.075358	0.759137	0.129759
C15H12orf49	C12orf49	magenta	0.522841	0.196351	NA	NA	0.10818	0.0837912	-0.0901	0.660362	-0.209	0.605715	0.5	0.0406746	-0.0702	0.765621	0.13	0.55	-0.41232	0.0793853	0.115625	0.637379	0.619314	0.00468884	-0.0455053	0.853243	0.706028	0.000729872	-0.00659106	0.978636	0.0363348	0.882599	0.487154	0.0343902	-0.367639	0.121496	0.140945	0.564924	0.254025	0.293976	-0.315876	0.187694	0.26136	0.279775	0.764069	0.000140003	-0.465063	0.0448176	-0.139541
C15H12orf65	C12orf65	midnightblue	0.329689	0.0841667	NA	NA	NA	NA	-0.0937	0.656828	-0.0962	0.710683	-0.0809	0.316582	0.11	0.736696	NA	NA	0.175998	0.471074	-0.274693	0.255063	-0.0190485	0.938305	0.546857	0.0153944	-0.396533	0.0927966	0.237734	0.32706	-0.497369	0.0302571	-0.516294	0.0236313	-0.112854	0.645517	-0.561828	0.0123002	0.302605	0.207938	0.493467	0.0317873	-0.533533	0.0186443	-0.437641	0.0609413	0.652095	0.00248137	0.197881
C15H22orf15	C22orf15	NA	NA	NA	0.440054	0.0635797	NA	NA	NA	NA	NA	NA	NA	NA	NA	NA	NA	NA	NA	NA	NA	NA	NA	NA	NA	NA	NA	NA	NA	NA	NA	NA	NA	NA	NA	NA	NA	NA	NA	NA	NA	NA	NA	NA	NA	NA	NA	NA	NA
C15H22orf39	C22orf39	red	0.0801976	0.0959332	NA	NA	NA	NA	-0.046	0.699658	0.662	0.213875	0.364	0.100776	0.416	0.449968	NA	NA	0.0486983	0.843063	-0.204169	0.401796	0.00284435	0.990779	-0.221928	0.361163	0.158334	0.517366	0.111852	0.64847	0.523136	0.0215399	0.491079	0.0327533	0.156284	0.522873	0.662382	0.00200125	-0.281105	0.243688	-0.294722	0.220619	0.556757	0.0132865	0.50162	0.0286558	-0.668296	0.00176214	-0.030068
C17H9orf114	SPOUT1	brown	0.301929	0.133956	0.0796103	0.0495181	NA	NA	0.185	0.55948	-0.211	0.605244	0.361	0.103007	-0.261	0.606276	NA	NA	-0.42539	0.0694122	0.221078	0.363053	0.747907	0.000231514	0.226291	0.351554	0.523787	0.0213487	-0.209264	0.389893	-0.469741	0.0424298	0.374593	0.114077	-0.670537	0.00167797	-0.152488	0.533142	-0.0793483	0.746771	-0.147578	0.54656	-0.0741272	0.762963	0.403313	0.0868485	-0.0188791	0.938853	0.0704856
C17H9orf171	CFAP77	NA	NA	NA	0.129416	0.0690239	NA	NA	NA	NA	NA	NA	NA	NA	NA	NA	NA	NA	NA	NA	NA	NA	NA	NA	NA	NA	NA	NA	NA	NA	NA	NA	NA	NA	NA	NA	NA	NA	NA	NA	NA	NA	NA	NA	NA	NA	NA	NA	NA
C17H9orf172	C9orf172	brown	0.283177	0.137256	0.797272	0.530969	0.747221	0.674181	-0.392	0.298335	-0.517	0.327215	0.248	0.181131	-0.297	0.572447	-0.0902	0.604	-0.107315	0.661906	-0.113621	0.643259	0.674947	0.00152211	0.449015	0.0537964	0.245347	0.311336	-0.265579	0.271801	-0.632383	0.003669	0.0441899	0.857443	-0.707832	0.000697437	-0.312535	0.192661	0.33124	0.165961	-0.057501	0.815126	0.0338354	0.890627	0.0632009	0.797148	0.106529	0.664242	0.420048
C17H9orf78	C9orf78	NA	NA	NA	0.157472	0.0296235	NA	NA	NA	NA	NA	NA	NA	NA	NA	NA	NA	NA	NA	NA	NA	NA	NA	NA	NA	NA	NA	NA	NA	NA	NA	NA	NA	NA	NA	NA	NA	NA	NA	NA	NA	NA	NA	NA	NA	NA	NA	NA	NA
C18H17orf58	C17orf58	brown	0.201826	0.0892795	0.110018	0.12351	0.154662	0.0949286	-0.0785	0.67024	-0.434	0.387067	0.52	0.0346787	-0.116	0.734434	-0.106	0.584	-0.5403	0.0169319	0.298091	0.21514	0.650901	0.00254278	0.10553	0.667216	0.553239	0.0140072	-0.0692721	0.778105	-0.416908	0.0757708	-0.129875	0.59616	-0.579178	0.00936122	-0.485565	0.0350704	0.141685	0.562863	-0.00108721	0.996476	-0.173749	0.476851	0.409124	0.081977	0.220671	0.36396	-0.183441
C18H17orf62	C17orf62	NA	NA	NA	0.323002	0.245259	NA	NA	NA	NA	NA	NA	NA	NA	NA	NA	NA	NA	NA	NA	NA	NA	NA	NA	NA	NA	NA	NA	NA	NA	NA	NA	NA	NA	NA	NA	NA	NA	NA	NA	NA	NA	NA	NA	NA	NA	NA	NA	NA
C1AH11orf16	C11orf16	turquoise	0.0866584	0.0869483	NA	NA	NA	NA	0.371	0.321892	0.0748	0.725594	-0.0846	0.313964	0.296	0.572701	NA	NA	0.193611	0.427082	-0.0554388	0.821653	-0.434394	0.0631065	0.121626	0.619887	-0.51222	0.0249509	0.228043	0.347736	-0.12359	0.614202	-0.611558	0.00539688	0.296048	0.218451	-0.477883	0.0385082	0.0408911	0.867993	0.401435	0.0884671	-0.404397	0.0859241	-0.502027	0.028506	0.592195	0.00755275	-0.076101
C1AH12orf29	C12orf29	green	0.368486	0.338555	0.500121	0.512404	NA	NA	-0.00337	0.728894	0.365	0.450031	-0.0445	0.345549	0.361	0.510678	NA	NA	0.180981	0.458404	-0.139567	0.568773	-0.655571	0.00230949	-0.3803	0.108235	-0.187245	0.442725	0.479919	0.0375727	0.762245	0.000148466	-0.234473	0.333934	0.81194	2.43e-05	0.190694	0.434214	0.316442	0.186861	0.0853957	0.728143	0.0818495	0.73905	0.135063	0.581431	-0.124811	0.610679	-0.391158
C1AH12orf4	C12orf4	black	0.0902357	0.071566	NA	NA	NA	NA	-0.355	0.345742	0.0403	0.752011	-0.402	0.0803578	0.0954	0.749625	NA	NA	0.542853	0.0163193	-0.511192	0.0252929	-0.213159	0.380926	0.329824	0.167888	-0.580538	0.00915731	-0.041836	0.864969	-0.0897803	0.714727	-0.323487	0.176701	0.0461695	0.851124	-0.114696	0.640102	0.102772	0.675456	0.0915966	0.709193	0.190866	0.43379	-0.376048	0.112567	0.214269	0.378392	0.527439
C1AH12orf45	C12orf45	NA	NA	NA	0.144776	0.0663391	NA	NA	NA	NA	NA	NA	NA	NA	NA	NA	NA	NA	NA	NA	NA	NA	NA	NA	NA	NA	NA	NA	NA	NA	NA	NA	NA	NA	NA	NA	NA	NA	NA	NA	NA	NA	NA	NA	NA	NA	NA	NA	NA
C1AH12orf66	C12orf66	turquoise	0.0696812	0.133665	0.0902753	0.101696	0.223342	0.109228	-0.0812	0.668551	0.493	0.344406	-0.5	0.0404761	0.0184	0.795758	0.388	0.129	0.413326	0.0785822	-0.10015	0.683322	-0.570206	0.0108002	-0.378383	0.110172	-0.355584	0.135159	-0.168945	0.489306	0.422695	0.0713878	0.0297988	0.903613	0.535811	0.0180531	0.523582	0.0214087	-0.199041	0.413974	-0.218143	0.36962	0.226803	0.350437	-0.429359	0.0665771	-0.250156	0.301641	0.130697
C1AH12orf73	C12orf73	NA	NA	NA	0.120615	0.0572299	NA	NA	NA	NA	NA	NA	NA	NA	NA	NA	NA	NA	NA	NA	NA	NA	NA	NA	NA	NA	NA	NA	NA	NA	NA	NA	NA	NA	NA	NA	NA	NA	NA	NA	NA	NA	NA	NA	NA	NA	NA	NA	NA
C1AH22orf23	C22orf23	black	0.127714	0.112397	NA	NA	0.0601063	0.0666633	-0.254	0.478282	0.535	0.30755	-0.335	0.119637	0.185	0.676303	0.164	0.498	0.460861	0.0470487	-0.330734	0.166647	-0.491861	0.0324347	-0.162715	0.50569	-0.53481	0.018311	-0.121415	0.620498	0.383471	0.105083	-0.0684223	0.780763	0.304963	0.20424	0.423105	0.0710849	-0.354556	0.136372	-0.0924025	0.706742	0.436402	0.0617609	-0.281848	0.24239	-0.108119	0.659517	0.287567
C1AH7orf55	FMC1	red	0.0913702	0.0797073	0.38512	0.173001	NA	NA	-0.081	0.66879	0.516	0.327529	-0.183	0.23255	-0.00107	0.806182	NA	NA	0.0240939	0.922006	0.085161	0.728863	-0.208332	0.392054	-0.477743	0.0385732	0.115932	0.636477	-0.069194	0.778349	0.648279	0.00268216	0.374086	0.114607	0.292217	0.224752	0.587898	0.00811525	-0.326075	0.173065	-0.382066	0.106472	0.384245	0.104324	0.285784	0.235594	-0.484274	0.0356309	-0.118479
C1AH7orf60	BMT2	NA	NA	NA	0.302073	0.261541	NA	NA	NA	NA	NA	NA	NA	NA	NA	NA	NA	NA	NA	NA	NA	NA	NA	NA	NA	NA	NA	NA	NA	NA	NA	NA	NA	NA	NA	NA	NA	NA	NA	NA	NA	NA	NA	NA	NA	NA	NA	NA	NA
C1AH7orf73	C7orf73	NA	NA	NA	0.622071	0.357308	NA	NA	NA	NA	NA	NA	NA	NA	NA	NA	NA	NA	NA	NA	NA	NA	NA	NA	NA	NA	NA	NA	NA	NA	NA	NA	NA	NA	NA	NA	NA	NA	NA	NA	NA	NA	NA	NA	NA	NA	NA	NA	NA
C1D	C1D	NA	NA	NA	0.34697	0.355543	NA	NA	NA	NA	NA	NA	NA	NA	NA	NA	NA	NA	NA	NA	NA	NA	NA	NA	NA	NA	NA	NA	NA	NA	NA	NA	NA	NA	NA	NA	NA	NA	NA	NA	NA	NA	NA	NA	NA	NA	NA	NA	NA
C1GALT1	C1GALT1	turquoise	0.219651	0.261711	0.242039	0.309988	0.189181	0.166571	-0.00763	0.726232	0.249	0.57207	-0.593	0.0176986	-0.000232	0.806233	0.162	0.501	0.517578	0.0232271	-0.248673	0.304612	-0.655431	0.00231619	0.0189922	0.938487	-0.508721	0.0261296	0.251576	0.298814	0.215397	0.375826	-0.025673	0.916911	0.648397	0.00267575	0.206966	0.395237	0.133785	0.585044	0.236812	0.328995	-0.147882	0.545726	-0.515076	0.02402	-0.0817897	0.739234	0.0709605
C1H11orf30	EMSY	black	0.533615	0.451232	0.591035	0.176571	0.35764	0.198732	-0.561	0.119585	-0.0497	0.746323	-0.775	0.00205503	-0.0708	0.765387	-0.166	0.495	0.823485	1.48e-05	-0.626016	0.0041402	-0.490876	0.0328365	0.371957	0.11685	-0.744068	0.000259499	0.0509756	0.835817	-0.0193699	0.937266	-0.246405	0.309187	0.345131	0.14785	0.0911618	0.710516	0.375741	0.112884	0.177737	0.466633	0.0115501	0.96257	-0.750309	0.000215343	0.069098	0.77865	0.604829
C1H11orf70	C11orf70	NA	NA	NA	0.381519	0.239461	NA	NA	NA	NA	NA	NA	NA	NA	NA	NA	NA	NA	NA	NA	NA	NA	NA	NA	NA	NA	NA	NA	NA	NA	NA	NA	NA	NA	NA	NA	NA	NA	NA	NA	NA	NA	NA	NA	NA	NA	NA	NA	NA
C1H11orf73	HIKESHI	darkred	0.447145	0.216785	NA	NA	0.181122	0.104511	-0.453	0.221464	0.571	0.288766	-0.338	0.117102	0.355	0.513408	-0.378	0.142	0.527648	0.0202425	-0.488573	0.0337913	-0.584585	0.00857168	-0.172789	0.479327	-0.515441	0.0239032	0.192072	0.430836	0.724615	0.00044955	-0.0093727	0.969623	0.476737	0.0390426	0.52913	0.01983	-0.181916	0.456046	-0.0573762	0.815521	0.571992	0.0105005	0.00380353	0.98767	-0.319686	0.182136	0.180992
C1H12orf57	C12orf57	green	0.118806	0.141948	NA	NA	NA	NA	0.253	0.47987	0.341	0.474038	-0.356	0.105546	0.0426	0.781713	NA	NA	-0.0203053	0.934243	0.252656	0.296676	-0.60484	0.00607873	-0.619178	0.00470063	-0.116417	0.635058	0.145674	0.551803	0.69254	0.00101497	-0.273704	0.256847	0.63991	0.00316989	0.0690682	0.778743	-0.06564	0.789484	-0.0866251	0.724374	-0.0199357	0.935437	0.0250197	0.919019	0.113211	0.644467	-0.452291
C1H21orf59	C21orf59	green	0.142219	0.183222	0.215675	0.119609	0.141363	0.0824635	0.135	0.618029	0.219	0.597272	-0.603	0.0159147	0.0378	0.784322	0.202	0.433	0.345947	0.14683	-0.104771	0.669482	-0.611519	0.0054007	-0.230542	0.342335	-0.319593	0.182269	0.145467	0.552376	0.367647	0.121488	-0.136364	0.577763	0.693725	0.00098667	0.205991	0.397516	0.232511	0.338112	0.0118448	0.961615	-0.144836	0.55412	-0.393828	0.0952499	-0.0279761	0.909485	-0.0961954
C1H21orf91	C21orf91	NA	NA	NA	0.381924	0.421074	NA	NA	NA	NA	NA	NA	NA	NA	NA	NA	NA	NA	NA	NA	NA	NA	NA	NA	NA	NA	NA	NA	NA	NA	NA	NA	NA	NA	NA	NA	NA	NA	NA	NA	NA	NA	NA	NA	NA	NA	NA	NA	NA
C1H2orf49	C2orf49	green	0.520747	0.45592	0.755256	0.665654	0.538094	0.209489	0.193	0.552275	0.381	0.435508	-0.224	0.199082	0.272	0.598277	0.27	0.311	0.206935	0.395309	-0.0634988	0.796211	-0.701923	0.000808424	-0.462693	0.0460656	-0.175688	0.471867	0.39779	0.0916719	0.767652	0.000124572	-0.177862	0.466314	0.86904	1.38e-06	0.229018	0.345623	0.403635	0.0865727	-0.0137209	0.955541	0.0315412	0.898005	-0.00801536	0.97402	-0.140321	0.566666	-0.378419
C1H3orf17	NEPRO	red	0.161562	0.107625	NA	NA	0.25396	0.141809	0.169	0.577356	0.187	0.626835	-0.184	0.231598	-0.297	0.572447	0.544	0.0211	-0.169161	0.48874	0.305553	0.203322	-0.00781832	0.974659	-0.705223	0.000744737	0.239896	0.322546	-0.393235	0.0957943	0.503497	0.0279702	0.348933	0.143141	-0.0436081	0.859302	0.449795	0.0533308	-0.307567	0.200208	-0.551003	0.0144815	0.574256	0.0101301	0.323673	0.176438	-0.367411	0.121745	-0.0882004
C1H3orf38	C3orf38	white	0.232767	0.116343	NA	NA	NA	NA	-0.0388	0.703337	-0.176	0.636634	-0.406	0.0782253	-0.485	0.408825	NA	NA	-0.10642	0.664566	0.252709	0.296571	0.305513	0.203384	-0.249811	0.302331	0.155624	0.524651	-0.784367	7.02e-05	-0.161787	0.508152	0.041198	0.867011	-0.501425	0.0287278	0.0702529	0.77504	-0.0635006	0.796205	-0.566926	0.0113689	0.383036	0.105512	-0.129785	0.596414	0.00663327	0.978499	0.373592
C1HXorf23	CXorf23	royalblue	0.265125	0.13935	0.351561	0.346579	NA	NA	0.375	0.31519	-0.221	0.595462	-0.322	0.126976	-0.455	0.419965	NA	NA	-0.0403206	0.86982	0.200759	0.409872	-0.371484	0.117353	0.071599	0.770838	-0.249654	0.302645	0.246047	0.309913	-0.175007	0.473615	-0.507047	0.0267087	0.317299	0.185604	-0.451839	0.052125	0.101328	0.679784	0.504512	0.0276048	-0.694342	0.000972205	-0.333736	0.1626	0.604325	0.00613375	-0.331694
C1QA	C1QA	brown	0.141801	0.105244	0.0869053	0.0599939	NA	NA	0.0746	0.673568	0.0362	0.754922	0.803	0.00106359	0.0761	0.76338	NA	NA	-0.643146	0.00297327	0.419369	0.0738829	0.583992	0.00865546	-0.238193	0.326099	0.663072	0.00197202	-0.117756	0.631146	-0.098533	0.688187	0.000516095	0.998327	-0.42292	0.0712215	-0.253721	0.294574	-0.200432	0.410651	-0.232304	0.338554	-0.00380157	0.987677	0.611032	0.00544791	0.0722606	0.768775	-0.339495
C1QC	C1QC	NA	NA	NA	0.25291	0.059736	NA	NA	NA	NA	NA	NA	NA	NA	NA	NA	NA	NA	NA	NA	NA	NA	NA	NA	NA	NA	NA	NA	NA	NA	NA	NA	NA	NA	NA	NA	NA	NA	NA	NA	NA	NA	NA	NA	NA	NA	NA	NA	NA
C1QL3	C1QL3	royalblue	0.163282	0.0907872	0.211387	0.204161	NA	NA	0.453	0.220709	-0.113	0.698938	0.287	0.152053	0.0326	0.786545	NA	NA	-0.494143	0.0315179	0.627923	0.00399417	-0.155634	0.524623	-0.456243	0.0495975	0.147862	0.545781	0.0206988	0.932971	0.101263	0.679978	-0.580212	0.00920576	0.12674	0.605131	-0.567023	0.0113517	-0.269225	0.265025	0.117105	0.633046	-0.334521	0.161553	0.105263	0.668014	0.578728	0.00942944	-0.621458
C1QTNF1	C1QTNF1	brown	0.300521	0.196395	0.241048	0.138732	0.249718	0.240038	0.371	0.321892	-0.281	0.537603	0.39	0.0866303	-0.396	0.47588	-0.0661	0.633	-0.62835	0.00396203	0.599215	0.00670233	0.668564	0.00175186	-0.167856	0.492149	0.64163	0.00306408	-0.458341	0.0484271	-0.526012	0.0207056	0.0284772	0.90787	-0.607675	0.00578288	-0.387086	0.101571	0.056907	0.817005	-0.278463	0.248335	-0.163365	0.503968	0.210995	0.385894	0.23519	0.332415	-0.120341
C1QTNF5	C1QTNF5	NA	NA	NA	0.234625	0.135993	NA	NA	NA	NA	NA	NA	NA	NA	NA	NA	NA	NA	NA	NA	NA	NA	NA	NA	NA	NA	NA	NA	NA	NA	NA	NA	NA	NA	NA	NA	NA	NA	NA	NA	NA	NA	NA	NA	NA	NA	NA	NA	NA
C20H20orf24	C20orf24	white	0.120862	0.16714	0.259571	0.288919	0.152296	0.0825997	0.251	0.480256	0.055	0.740731	0.424	0.0695077	-0.18	0.679205	0.647	0.00383	-0.65778	0.00220547	0.563488	0.0119904	0.354375	0.136586	-0.680496	0.00134336	0.509699	0.0257958	-0.509419	0.0258909	0.147118	0.547826	0.0493988	0.840833	-0.393361	0.095679	-0.00427382	0.986146	-0.474714	0.0400001	-0.532159	0.0190081	0.473515	0.0405756	0.471789	0.0414158	0.029501	0.904572	-0.281963
C21H1orf174	C1orf174	orange	0.43152	0.109066	NA	NA	0.235676	0.114338	-0.528	0.144791	-0.236	0.583171	-0.484	0.0455058	-0.299	0.572447	-0.335	0.202	0.505268	0.0273353	-0.535468	0.0181411	0.15372	0.529798	0.582491	0.00887071	-0.398216	0.0912927	-0.243496	0.315116	-0.423374	0.0708864	0.163733	0.502994	-0.3625	0.127196	0.105576	0.66708	0.0772901	0.753142	0.0347377	0.887728	0.203568	0.403213	-0.397665	0.0917835	-0.0463691	0.850487	0.771562
C22H8orf4	C8orf4	blue	0.17309	0.0759952	0.141347	0.065105	NA	NA	0.42	0.261818	-0.194	0.619247	0.0611	0.332303	-0.303	0.569017	NA	NA	-0.552271	0.0142109	0.621996	0.00446255	0.148322	0.544518	-0.437912	0.0607632	0.47611	0.0393373	-0.163951	0.502418	0.189608	0.436884	0.109707	0.654809	-0.136974	0.576047	0.0151972	0.950763	-0.154539	0.527582	-0.192788	0.429087	-0.0134796	0.956322	0.405269	0.0851852	-0.0345593	0.888301	-0.442586
C23H1orf109	C1orf109	brown	0.0493682	0.042004	0.141419	0.0625448	NA	NA	0.0433	0.700446	-0.238	0.581244	0.772	0.00213498	-0.019	0.795184	NA	NA	-0.254113	0.293803	0.00896052	0.970958	0.439771	0.059552	0.310306	0.196023	0.299707	0.212543	0.129259	0.597918	-0.178262	0.465295	0.388633	0.100095	-0.38247	0.106071	0.00422845	0.986293	-0.163984	0.502332	0.106971	0.662928	0.0874554	0.721831	0.545143	0.0157851	-0.232118	0.338951	-0.0261764
C23H1orf216	C1orf216	blue	0.0845108	0.0697677	0.37376	0.0539522	NA	NA	0.169	0.577356	0.239	0.580534	0.233	0.192397	0.0293	0.789109	NA	NA	-0.577417	0.00963067	0.454635	0.0505095	0.349377	0.142599	-0.542685	0.0163591	0.473117	0.0407681	-0.404967	0.0854408	0.0857286	0.727122	-0.176541	0.469686	-0.320828	0.180491	-0.145329	0.552756	-0.0982867	0.688929	-0.528134	0.0201064	0.0658892	0.788701	0.243748	0.314601	0.164628	0.50063	-0.255211
C24H11orf57	C11orf57	NA	NA	NA	0.594268	0.264023	NA	NA	NA	NA	NA	NA	NA	NA	NA	NA	NA	NA	NA	NA	NA	NA	NA	NA	NA	NA	NA	NA	NA	NA	NA	NA	NA	NA	NA	NA	NA	NA	NA	NA	NA	NA	NA	NA	NA	NA	NA	NA	NA
C26H6orf106	C6orf106	blue	0.204414	0.131173	NA	NA	NA	NA	0.347	0.355265	-0.387	0.429941	-0.255	0.175526	-0.485	0.408825	NA	NA	-0.574962	0.0100167	0.668451	0.00175619	0.459992	0.0475207	-0.361221	0.128642	0.528802	0.0199209	-0.620342	0.00460101	-0.317124	0.18586	-0.00925362	0.970008	-0.469812	0.0423942	-0.293694	0.222309	0.021298	0.931035	-0.4763	0.0392479	-0.104878	0.669162	0.0479727	0.845374	0.135155	0.581173	-0.104116
C26H6orf89	C6orf89	cyan	0.0886787	0.0442399	0.23343	0.117738	0.857225	0.82748	-0.651	0.0596357	-0.211	0.605244	-0.251	0.178522	-0.241	0.622545	0.155	0.513	0.303247	0.206927	-0.46401	0.0453687	0.175546	0.472233	0.51127	0.0252668	-0.25285	0.296292	0.0431507	0.860764	-0.233912	0.335126	-0.12046	0.623269	-0.32274	0.177761	-0.157368	0.519956	0.218025	0.369886	0.155379	0.525312	0.116295	0.635415	-0.00717392	0.976747	0.122445	0.617513	0.47641
C28H19orf24	C19orf24	white	0.0594189	0.111189	0.189054	0.106029	NA	NA	0.0755	0.672879	-0.0755	0.725594	0.104	0.298509	-0.149	0.706768	NA	NA	-0.130728	0.593727	0.0973072	0.691884	0.326077	0.173062	-0.19317	0.428157	0.509471	0.0258733	-0.214487	0.377894	0.125656	0.608247	0.491625	0.0325303	-0.0294244	0.904819	0.382653	0.10589	0.297576	0.215971	-0.493228	0.0318831	0.268927	0.265575	0.335246	0.16059	-0.550504	0.014589	0.0545744
C28H19orf25	C19orf25	magenta	0.259092	0.173986	NA	NA	NA	NA	0.548	0.130874	-0.0454	0.749151	0.561	0.0240242	-0.0865	0.756072	NA	NA	-0.796189	4.54e-05	0.673994	0.00155472	0.507451	0.0265681	-0.455008	0.0502965	0.741698	0.000278163	-0.178869	0.463752	-0.0529598	0.829514	0.193043	0.428465	-0.352519	0.138798	-0.211054	0.385757	-0.169935	0.486724	-0.283349	0.239784	-0.0477138	0.8462	0.5831	0.0087829	0.0950317	0.698764	-0.503264
C28H19orf26	CBARP	blue	0.608534	0.31167	1	0.520785	NA	NA	0.724	0.0354823	-0.396	0.422926	0.625	0.0128853	-0.253	0.612526	NA	NA	-0.889385	3.52e-07	0.852063	3.65e-06	0.623911	0.00430656	-0.193341	0.427739	0.798982	4.08e-05	-0.137874	0.573517	-0.436291	0.0618346	0.271694	0.260497	-0.49427	0.0314675	-0.329833	0.167876	-0.196386	0.420356	-0.0549197	0.823298	-0.369689	0.119275	0.458403	0.0483926	0.0644912	0.793091	-0.632973
C28H19orf44	C19orf44	pink	0.0354809	0.0404554	NA	NA	NA	NA	-0.0756	0.672879	0.00359	0.774796	-0.272	0.163645	0.42	0.444782	NA	NA	0.355536	0.135215	-0.38541	0.103189	-0.256362	0.289406	0.323403	0.17682	-0.424792	0.069847	0.28159	0.24284	0.0146576	0.952509	-0.313476	0.191253	0.214884	0.376992	-0.139223	0.569737	0.223268	0.358196	0.259147	0.284015	-0.0639703	0.794728	-0.207587	0.393787	0.119596	0.625781	0.156116
C28H19orf70	C19orf70	darkturquoise	0.476216	0.143302	0.156216	0.0742243	0.0726396	0.109404	-0.188	0.556925	-0.083	0.719508	0.335	0.118654	-0.147	0.707612	-0.502	0.0378	-0.198854	0.414421	-0.0429017	0.86156	0.586172	0.00835052	0.0928341	0.70543	0.546901	0.0153846	-0.0691803	0.778392	-0.079951	0.744908	0.802706	3.53e-05	-0.376101	0.112512	0.427309	0.0680303	0.0141903	0.954021	-0.29304	0.223389	0.279689	0.246171	0.532867	0.0188198	-0.629012	0.00391264	0.0978107
C2CD2L	C2CD2L	white	0.173827	0.185171	NA	NA	NA	NA	0.231	0.504313	-0.0811	0.720381	0.561	0.0240242	-0.00653	0.80236	NA	NA	-0.456363	0.0495299	0.288611	0.230789	0.663621	0.00194901	-0.213701	0.379686	0.631357	0.00374177	-0.48701	0.0344516	-0.214851	0.377066	0.281499	0.243	-0.421645	0.0721689	0.088316	0.719199	0.0525709	0.830749	-0.64357	0.00294826	0.197205	0.418381	0.312626	0.192525	-0.222412	0.36009	0.0382616
C2CD3	C2CD3	black	0.216201	0.181004	0.248422	0.112411	0.296576	0.171235	-0.631	0.0732214	0.274	0.546808	-0.606	0.0155279	0.096	0.749201	0.0236	0.676	0.710656	0.000649106	-0.631483	0.00373279	-0.353833	0.137229	0.10087	0.681159	-0.495147	0.0311213	-0.126639	0.605423	0.340726	0.153437	0.0318373	0.897052	0.303905	0.205894	0.539869	0.0170371	0.086441	0.724938	-0.21116	0.385513	0.540832	0.0168028	-0.270065	0.263479	-0.391247	0.0976358	0.592699
C2CD5	C2CD5	purple	0.544025	0.610549	0.254804	0.0644446	0.426334	0.163028	-0.54	0.137133	0.172	0.640751	-0.487	0.0447105	0.347	0.515666	-0.181	0.468	0.787369	6.31e-05	-0.710631	0.000649524	-0.699483	0.000858389	0.412204	0.0794784	-0.880727	6.48e-07	0.44989	0.0532743	0.178581	0.464484	-0.39058	0.0982583	0.545425	0.0157205	0.0269325	0.912849	0.191995	0.431025	0.498795	0.0297122	-0.0253173	0.918059	-0.548403	0.0150487	0.121486	0.620293	0.334763
C2H18orf21	C18orf21	NA	NA	NA	0.285573	0.139554	NA	NA	NA	NA	NA	NA	NA	NA	NA	NA	NA	NA	NA	NA	NA	NA	NA	NA	NA	NA	NA	NA	NA	NA	NA	NA	NA	NA	NA	NA	NA	NA	NA	NA	NA	NA	NA	NA	NA	NA	NA	NA	NA
C2H18orf42	AKAIN1	NA	NA	NA	0.463135	0.408107	NA	NA	NA	NA	NA	NA	NA	NA	NA	NA	NA	NA	NA	NA	NA	NA	NA	NA	NA	NA	NA	NA	NA	NA	NA	NA	NA	NA	NA	NA	NA	NA	NA	NA	NA	NA	NA	NA	NA	NA	NA	NA	NA
C2H18orf8	C18orf8	black	0.706764	0.443565	0.449143	0.25993	0.742471	0.407439	-0.635	0.0688078	0.388	0.427903	-0.605	0.0156847	0.204	0.653947	-0.123	0.561	0.8967	2.02e-07	-0.78511	6.84e-05	-0.499781	0.0293402	0.213729	0.379622	-0.684747	0.00121859	0.034913	0.887164	0.303161	0.207062	0.0790651	0.747647	0.410657	0.0807258	0.577394	0.00963419	0.206508	0.396306	-0.0746126	0.761453	0.391252	0.0976305	-0.550995	0.0144833	-0.355882	0.134809	0.668767
C2H1orf35	C1orf35	NA	NA	NA	0.395152	0.26837	NA	NA	NA	NA	NA	NA	NA	NA	NA	NA	NA	NA	NA	NA	NA	NA	NA	NA	NA	NA	NA	NA	NA	NA	NA	NA	NA	NA	NA	NA	NA	NA	NA	NA	NA	NA	NA	NA	NA	NA	NA	NA	NA
C2H6orf52	C6orf52	turquoise	0.165911	0.164822	NA	NA	0.351119	0.20138	0.262	0.466976	0.00592	0.77391	-0.17	0.242639	0.0442	0.781713	0.586	0.011	-0.016398	0.946877	0.186119	0.445524	-0.588709	0.00800646	-0.121739	0.619558	-0.416216	0.0763084	0.257997	0.286232	0.120267	0.62383	-0.495192	0.0311036	0.381452	0.107082	-0.276542	0.25175	-0.285339	0.236357	0.504548	0.027592	-0.355956	0.134721	-0.266792	0.269535	0.47751	0.0386815	-0.4121
C2H6orf62	C6orf62	darkred	0.218607	0.0735984	NA	NA	0.256262	0.127698	-0.107	0.646347	0.317	0.500933	-0.239	0.188117	0.23	0.631751	0.617	0.00655	-0.0201742	0.934667	0.0949846	0.698907	-0.280923	0.244007	-0.629159	0.00390178	0.131567	0.591337	0.00127946	0.995852	0.646777	0.00276475	-0.177824	0.46641	0.421245	0.0724679	0.171268	0.483261	0.360751	0.129177	-0.388372	0.100343	0.289033	0.230076	0.150321	0.539046	-0.141011	0.564742	-0.231352
C2H7orf25	C7orf25	darkred	0.309793	0.134305	NA	NA	0.0950074	0.0771647	-0.173	0.572117	0.423	0.396287	-0.401	0.080529	0.291	0.576965	0.253	0.339	0.352693	0.13859	-0.192484	0.42983	-0.522962	0.0215912	-0.350657	0.141041	-0.348481	0.143696	-0.0732581	0.765668	0.681924	0.00130029	0.0376595	0.878348	0.423716	0.0706345	0.589785	0.00786421	-0.393447	0.0955998	-0.227346	0.349254	0.57511	0.00999309	-0.0114173	0.963	-0.386772	0.101873	0.0793652
C2H8orf22	C8orf22	greenyellow	0.210013	0.0642334	0.264934	0.201169	0.0481333	0.0652185	-0.289	0.426456	0.593	0.277232	-0.0848	0.313772	0.412	0.457517	-0.322	0.222	0.355455	0.13531	-0.377083	0.111501	-0.201358	0.408447	-0.0290049	0.90617	-0.255675	0.290744	0.115383	0.638088	0.380285	0.10825	0.426798	0.0683962	0.146782	0.548751	0.603704	0.00620072	-0.304692	0.204663	-0.124422	0.6118	0.384825	0.103758	-0.0343812	0.888873	-0.463923	0.0454149	0.226704
C2H8orf34	C8orf34	NA	NA	NA	0.387978	0.211665	NA	NA	NA	NA	NA	NA	NA	NA	NA	NA	NA	NA	NA	NA	NA	NA	NA	NA	NA	NA	NA	NA	NA	NA	NA	NA	NA	NA	NA	NA	NA	NA	NA	NA	NA	NA	NA	NA	NA	NA	NA	NA	NA
C2H8orf37	C8orf37	NA	NA	NA	0.0966224	0.080684	NA	NA	NA	NA	NA	NA	NA	NA	NA	NA	NA	NA	NA	NA	NA	NA	NA	NA	NA	NA	NA	NA	NA	NA	NA	NA	NA	NA	NA	NA	NA	NA	NA	NA	NA	NA	NA	NA	NA	NA	NA	NA	NA
C2H8orf46	C8orf46	turquoise	0.157357	0.149039	NA	NA	NA	NA	-0.234	0.499666	0.0397	0.752506	-0.596	0.017138	-0.224	0.636788	NA	NA	0.572926	0.0103463	-0.407975	0.0829238	-0.338673	0.156091	0.194059	0.425992	-0.458012	0.0486093	-0.0859475	0.72645	-0.110473	0.652543	-0.0344624	0.888612	0.270591	0.262514	0.239758	0.322834	0.176001	0.471066	0.0497147	0.839828	-0.0417598	0.865213	-0.690815	0.00105738	-0.0608015	0.804704	0.391616
C3H17orf59	BORCS6	black	0.208029	0.208143	0.187779	0.0384178	0.325633	0.164832	-0.363	0.333699	0.463	0.364389	-0.534	0.0308042	0.181	0.679205	-0.649	0.0037	0.657447	0.00222088	-0.489052	0.033591	-0.396562	0.0927704	-0.0715242	0.771071	-0.378496	0.110057	-0.0911261	0.710625	0.414671	0.0775172	0.283622	0.239311	0.397014	0.0923645	0.729241	0.000396109	0.121656	0.6198	-0.31685	0.186262	0.405454	0.0850294	-0.406609	0.0840602	-0.551312	0.0144151	0.466531
C3H1orf131	C1orf131	pink	0.138016	0.202806	NA	NA	0.181823	0.0935507	-0.355	0.343841	0.414	0.403745	-0.394	0.0843999	0.229	0.63253	0.376	0.144	0.576648	0.00975025	-0.469422	0.0425894	-0.569484	0.0109234	-0.00705232	0.977141	-0.461219	0.0468553	0.246361	0.309277	0.485765	0.0349842	0.0837623	0.733161	0.622089	0.00445489	0.501682	0.028633	-0.116271	0.635485	0.056226	0.81916	0.201792	0.407416	-0.201255	0.40869	-0.338765	0.155971	0.152053
C3H1orf198	C1orf198	darkred	0.326809	0.170553	0.729639	0.625331	NA	NA	0.251	0.480447	0.454	0.374148	-0.366	0.099787	0.0359	0.785598	NA	NA	0.175406	0.472593	0.0499628	0.839038	-0.58924	0.00793607	-0.647887	0.00270352	-0.126558	0.605655	-0.0390346	0.87394	0.741269	0.000281662	0.0640148	0.794588	0.650421	0.00256784	0.539658	0.0170887	0.00287309	0.990686	-0.327371	0.171263	0.317347	0.185535	-0.0609566	0.804215	-0.29911	0.2135	-0.203354
C3H6orf120	C6orf120	black	0.171288	0.143504	NA	NA	0.440201	0.139037	-0.57	0.113432	0.227	0.590771	-0.695	0.00576589	-0.113	0.736182	-0.408	0.108	0.651264	0.00252397	-0.531651	0.0191439	-0.212834	0.381668	0.150983	0.537238	-0.561205	0.0124181	-0.294711	0.220637	-0.0752846	0.759365	-0.303815	0.206035	0.0271274	0.912221	0.0617347	0.801763	0.280817	0.244191	-0.157742	0.518954	0.305815	0.202914	-0.620528	0.00458532	0.153501	0.530391	0.732662
C3H6orf203	C6orf203	purple	0.756391	0.63278	0.543333	0.435535	0.23156	0.138082	-0.381	0.310708	0.381	0.435508	-0.704	0.00528551	0.266	0.604618	0.143	0.531	0.712612	0.000617325	-0.623437	0.00434474	-0.807767	2.88e-05	0.208509	0.391643	-0.79472	4.8e-05	0.550068	0.0146835	0.395223	0.0939786	-0.262875	0.276895	0.716119	0.000563589	0.178413	0.464911	0.145799	0.551458	0.458282	0.0484598	-0.0549037	0.823348	-0.422207	0.0717502	0.0195667	0.93663	0.110767
C4AHXorf56	CXorf56	NA	NA	NA	0.222762	0.0397032	NA	NA	NA	NA	NA	NA	NA	NA	NA	NA	NA	NA	NA	NA	NA	NA	NA	NA	NA	NA	NA	NA	NA	NA	NA	NA	NA	NA	NA	NA	NA	NA	NA	NA	NA	NA	NA	NA	NA	NA	NA	NA	NA
C4AHXorf57	CXorf57	black	0.15239	0.149647	NA	NA	NA	NA	-0.457	0.218123	0.102	0.705616	-0.273	0.162823	0.201	0.65804	NA	NA	0.537577	0.0176051	-0.654237	0.00237426	-0.108617	0.658038	0.342605	0.151036	-0.191974	0.431077	0.255635	0.290822	0.239766	0.322817	0.519293	0.022696	0.260952	0.280553	0.636075	0.00341665	0.288033	0.231767	-0.0218915	0.929118	0.32254	0.178044	0.0297234	0.903856	-0.679295	0.00138046	0.391568
C4H4orf27	HPF1	NA	NA	NA	0.259856	0.278024	NA	NA	NA	NA	NA	NA	NA	NA	NA	NA	NA	NA	NA	NA	NA	NA	NA	NA	NA	NA	NA	NA	NA	NA	NA	NA	NA	NA	NA	NA	NA	NA	NA	NA	NA	NA	NA	NA	NA	NA	NA	NA	NA
C4H4orf29	ABHD18	NA	NA	NA	0.201429	0.0509125	NA	NA	NA	NA	NA	NA	NA	NA	NA	NA	NA	NA	NA	NA	NA	NA	NA	NA	NA	NA	NA	NA	NA	NA	NA	NA	NA	NA	NA	NA	NA	NA	NA	NA	NA	NA	NA	NA	NA	NA	NA	NA	NA
C4H4orf32	C4orf32	black	0.216258	0.244656	0.126408	0.139864	0.497975	0.398425	-0.493	0.17699	0.191	0.623377	-0.562	0.0238154	0.163	0.692618	-0.251	0.343	0.676406	0.00147329	-0.536622	0.0178464	-0.622745	0.00440103	0.107141	0.662421	-0.579695	0.00928318	0.27434	0.2557	0.422382	0.0716198	-0.00597485	0.980633	0.563642	0.0119621	0.379456	0.109085	0.310857	0.195189	0.146388	0.549835	0.232246	0.338679	-0.333361	0.163102	-0.293602	0.222461	0.294436
C4H4orf48	C4orf48	black	0.254858	0.227695	0.488444	0.358451	NA	NA	-0.566	0.116923	-0.0842	0.719508	-0.679	0.00716514	0.121	0.731116	NA	NA	0.69693	0.000913417	-0.638044	0.00328803	-0.53602	0.0179997	0.307893	0.199707	-0.652765	0.00244741	0.273844	0.256594	0.314351	0.18995	-0.093066	0.704725	0.412695	0.079085	0.237085	0.32842	0.353874	0.137181	0.243084	0.315961	0.205345	0.399032	-0.351588	0.139917	-0.161689	0.508412	0.405939
C4H4orf50	C4orf50	turquoise	0.188266	0.235662	NA	NA	NA	NA	-0.0671	0.679686	-0.0993	0.707845	-0.533	0.0308798	0.0213	0.793835	NA	NA	0.501729	0.0286156	-0.342841	0.150736	-0.628153	0.0039768	0.277107	0.250742	-0.60728	0.0058234	0.400885	0.0889451	0.151939	0.534635	-0.403931	0.08632	0.581866	0.00896164	-0.182692	0.454094	0.495851	0.0308455	0.429518	0.0664658	-0.301677	0.209405	-0.418404	0.0746191	0.252117	0.297741	0.0846955
C5H11orf31	SELENOH	red	0.110432	0.0652098	0.164022	0.0750098	NA	NA	0.164	0.583179	0.293	0.520095	-0.327	0.123992	-0.24	0.623212	NA	NA	-0.070632	0.773856	0.23057	0.342274	-0.166402	0.495961	-0.688229	0.00112374	0.209135	0.390192	-0.272757	0.258564	0.513442	0.0245491	0.152379	0.533439	0.27056	0.26257	0.385442	0.103158	0.030913	0.900026	-0.53879	0.0173028	0.373378	0.11535	0.164523	0.500908	-0.266732	0.269647	-0.15725
C5H11orf58	C11orf58	pink	0.43434	0.557137	0.734342	0.535044	0.303766	0.125623	-0.252	0.480256	0.487	0.344406	-0.16	0.251205	0.569	0.346545	-0.719	0.000794	0.528931	0.019885	-0.576616	0.00975529	-0.671519	0.00164216	-0.010467	0.966078	-0.453227	0.0513184	0.61064	0.00548615	0.711367	0.000637393	-0.0276013	0.910693	0.800336	3.87e-05	0.414279	0.0778271	0.251005	0.299949	0.181652	0.456711	0.160665	0.511136	-0.00140079	0.995459	-0.312436	0.19281	-0.0635126
C5H11orf74	C11orf74	NA	NA	NA	0.164365	0.169556	NA	NA	NA	NA	NA	NA	NA	NA	NA	NA	NA	NA	NA	NA	NA	NA	NA	NA	NA	NA	NA	NA	NA	NA	NA	NA	NA	NA	NA	NA	NA	NA	NA	NA	NA	NA	NA	NA	NA	NA	NA	NA	NA
C5H11orf96	C11orf96	darkred	0.34353	0.143228	NA	NA	0.475523	0.100852	0.517	0.15457	0.354	0.461976	-0.0868	0.312043	0.0746	0.763387	-0.149	0.523	-0.231937	0.33934	0.452277	0.0518693	-0.390672	0.0981723	-0.735081	0.000336415	0.212129	0.383286	0.0925832	0.706192	0.679289	0.00138067	-0.0506584	0.836826	0.543788	0.0160995	0.171369	0.483001	0.0438917	0.858396	-0.263132	0.276408	0.00911846	0.970446	0.219167	0.367321	-0.118155	0.629981	-0.558871
C5H14orf132	C14orf132	midnightblue	0.160067	0.0602969	0.108206	0.0931175	NA	NA	0.0532	0.693966	-0.396	0.422926	-0.447	0.0597554	-0.325	0.542796	NA	NA	0.124849	0.610572	-0.0568463	0.817197	-0.22051	0.364319	0.191228	0.432903	-0.249634	0.302686	0.0573151	0.815714	-0.249251	0.303453	-0.548967	0.0149243	0.184705	0.449049	-0.421558	0.0722336	0.478815	0.038078	0.282848	0.240653	-0.45917	0.04797	-0.418198	0.0747771	0.50567	0.0271926	-0.0155079
C5H14orf166	C14orf166	lightgreen	0.463351	0.2367	NA	NA	0.185771	0.0954178	-0.219	0.521573	0.228	0.590459	-0.146	0.263457	-0.196	0.663868	0.214	0.411	-0.00217049	0.992964	0.0645108	0.793029	0.0133861	0.956625	-0.617797	0.00482097	0.261029	0.280406	-0.409931	0.0813167	0.593472	0.00739182	0.198752	0.414665	0.0710362	0.772594	0.517084	0.0233822	-0.0235409	0.923791	-0.702601	0.000794983	0.796596	4.47e-05	0.389622	0.0991592	-0.478944	0.0380187	0.100718
C5H14orf169	C14orf169	white	0.236375	0.200911	0.293957	0.17238	0.29317	0.174593	0.359	0.341142	-0.0751	0.725594	-0.0579	0.335071	-0.309	0.563854	0.566	0.0152	-0.443871	0.0569443	0.59955	0.0066638	0.290432	0.227727	-0.730549	0.000382024	0.429175	0.0667068	-0.670441	0.00168149	0.0577458	0.814352	-0.184831	0.448733	-0.330541	0.166911	-0.118842	0.627978	-0.136198	0.57823	-0.63982	0.00317551	0.349942	0.14191	0.165349	0.498729	0.146071	0.550708	-0.100798
C5H15orf52	C15orf52	NA	NA	NA	0.566624	0.0724405	NA	NA	NA	NA	NA	NA	NA	NA	NA	NA	NA	NA	NA	NA	NA	NA	NA	NA	NA	NA	NA	NA	NA	NA	NA	NA	NA	NA	NA	NA	NA	NA	NA	NA	NA	NA	NA	NA	NA	NA	NA	NA	NA
C5H15orf57	C15orf57	white	0.275334	0.193557	0.109907	0.0403202	NA	NA	-0.142	0.609518	-0.0581	0.740018	-0.102	0.299746	-0.00332	0.804202	NA	NA	0.0419635	0.864561	-0.102048	0.677625	0.483202	0.0361017	-0.00611835	0.980168	0.353116	0.138084	-0.415969	0.0765006	-0.11832	0.6295	0.319	0.183127	-0.296427	0.217835	0.222404	0.360109	0.357737	0.132643	-0.597267	0.00693009	0.336433	0.159022	0.0513638	0.834583	-0.364086	0.125417	0.42933
C5H15orf62	C15orf62	orange	0.37515	0.107189	NA	NA	0.115958	0.11824	-0.651	0.059488	-0.36	0.457246	-0.408	0.0771835	-0.582	0.334712	-0.316	0.232	0.317131	0.18585	-0.383678	0.10488	0.370027	0.118911	0.506589	0.0268691	-0.163598	0.503351	-0.363544	0.126023	-0.537966	0.0175078	-0.0422458	0.863658	-0.539112	0.0172231	-0.133673	0.585364	0.271026	0.261717	-0.0737431	0.764158	0.14091	0.565023	-0.310779	0.195306	0.114466	0.640778	0.732119
C6H10orf11	C10orf11	darkgreen	0.168123	0.0889143	0.205183	0.231135	NA	NA	0.474	0.200408	-0.201	0.615675	0.273	0.162823	-0.191	0.67149	NA	NA	-0.448388	0.054173	0.485127	0.03526	0.358553	0.131698	-0.46358	0.0455957	0.627476	0.00402799	-0.264329	0.274149	0.00839247	0.972798	0.255898	0.290309	-0.142038	0.561879	0.0325829	0.894654	0.291573	0.225822	-0.434821	0.0628188	0.14756	0.546609	0.327435	0.171175	-0.236899	0.32881	-0.253546
C6H10orf12	C10orf12	black	0.228784	0.197765	NA	NA	NA	NA	-0.386	0.303768	-0.112	0.699015	-0.674	0.00754827	-0.221	0.639987	NA	NA	0.680079	0.00135614	-0.45104	0.052594	-0.189641	0.436802	0.201274	0.408647	-0.453832	0.0509696	-0.360978	0.128918	-0.0351154	0.886514	0.0423824	0.863221	0.0754666	0.7588	0.296717	0.217364	0.261211	0.280058	-0.26031	0.281781	0.388955	0.09979	-0.547778	0.0151877	-0.239435	0.323507	0.75679
C6H10orf32	BORCS7	lightgreen	0.391042	0.173712	NA	NA	0.458897	0.192651	-0.342	0.36306	0.56	0.294296	-0.333	0.12055	0.218	0.643304	-0.797	8.57e-05	0.505957	0.0270914	-0.413476	0.0784629	-0.342504	0.151164	-0.260475	0.281465	-0.310739	0.195366	-0.14127	0.564018	0.6654	0.00187606	0.156583	0.522069	0.28288	0.240597	0.676916	0.00145652	-0.0183522	0.940557	-0.449662	0.0534098	0.761562	0.000151748	0.00967878	0.968631	-0.512631	0.0248152	0.406241
C6H10orf76	C10orf76	white	0.323098	0.179217	NA	NA	NA	NA	-0.106	0.646613	0.0901	0.716718	-0.661	0.00873608	-0.343	0.520527	NA	NA	-0.000865353	0.997195	0.15991	0.51315	0.188932	0.438551	-0.482188	0.0365512	0.159375	0.514581	-0.758404	0.000167722	0.104511	0.670257	0.00553249	0.982066	-0.294932	0.220276	0.333958	0.162303	-0.0051916	0.983171	-0.720009	0.000508673	0.526315	0.0206192	-0.0870103	0.723194	-0.17059	0.485022	0.415084
C6H10orf88	C10orf88	NA	NA	NA	0.114851	0.106689	NA	NA	NA	NA	NA	NA	NA	NA	NA	NA	NA	NA	NA	NA	NA	NA	NA	NA	NA	NA	NA	NA	NA	NA	NA	NA	NA	NA	NA	NA	NA	NA	NA	NA	NA	NA	NA	NA	NA	NA	NA	NA	NA
C6H10orf90	C10orf90	green	0.0543257	0.0699963	NA	NA	NA	NA	0.314	0.393776	0.274	0.546808	-0.215	0.206247	0.0527	0.778906	NA	NA	0.00196942	0.993616	0.196549	0.419962	-0.521977	0.0218836	-0.38457	0.104007	-0.16636	0.496071	0.200721	0.409961	0.418449	0.074585	-0.0897478	0.714826	0.519493	0.0226344	0.119663	0.625588	-0.389689	0.0990958	0.121455	0.620381	-0.11331	0.644177	-0.0657976	0.788989	0.0595886	0.808531	-0.427093
C7H2orf66	C2orf66	turquoise	0.096283	0.0751498	NA	NA	NA	NA	-0.173	0.572811	0.331	0.485037	-0.427	0.0682268	0.0675	0.768081	NA	NA	0.323859	0.176176	-0.104962	0.668912	-0.360993	0.128902	-0.0977046	0.690685	-0.522514	0.0217237	-0.228211	0.347373	-0.0269377	0.912832	-0.497551	0.0301871	0.118217	0.629799	-0.122309	0.617907	-0.346396	0.146271	0.0259091	0.91615	0.0285992	0.907477	-0.589721	0.00787255	0.42176	0.0720825	0.264801
C7H2orf88	C2orf88	NA	NA	NA	0.431415	0.188934	NA	NA	NA	NA	NA	NA	NA	NA	NA	NA	NA	NA	NA	NA	NA	NA	NA	NA	NA	NA	NA	NA	NA	NA	NA	NA	NA	NA	NA	NA	NA	NA	NA	NA	NA	NA	NA	NA	NA	NA	NA	NA	NA
C8H1orf123	C1orf123	greenyellow	0.341722	0.135884	NA	NA	NA	NA	-0.321	0.387506	0.662	0.213875	-0.0221	0.363096	0.335	0.532446	NA	NA	0.347414	0.145009	-0.354515	0.13642	-0.178576	0.464497	-0.219058	0.367566	-0.229536	0.344504	-0.153578	0.530183	0.496538	0.0305782	0.368666	0.12038	0.111833	0.648528	0.687669	0.00113857	-0.477939	0.0384825	-0.362821	0.126834	0.739112	0.000299817	0.0946383	0.699956	-0.501424	0.0287283	0.330377
C8H1orf21	C1orf21	black	0.627434	0.401458	NA	NA	0.0674826	0.102688	-0.615	0.0841848	0.206	0.610203	-0.744	0.00307997	0.072	0.764447	-0.503	0.0371	0.862137	2.08e-06	-0.776425	9.28e-05	-0.54485	0.0158527	0.400719	0.0890901	-0.856616	2.84e-06	0.0947935	0.699486	0.145567	0.5521	-0.137324	0.575063	0.293298	0.222962	0.361896	0.127877	0.0658392	0.788858	0.211147	0.385541	0.257584	0.287031	-0.57076	0.0107065	-0.0994993	0.685278	0.622194
C8H1orf27	C1orf27	green	0.163252	0.257859	0.172179	0.140396	0.543087	0.33928	-0.111	0.643573	0.737	0.1421	-0.148	0.261082	0.482	0.408825	0.151	0.518	0.459236	0.0479341	-0.411521	0.0800277	-0.670689	0.00167238	-0.153903	0.529303	-0.455461	0.0500392	0.375864	0.112757	0.648872	0.00265009	0.102893	0.675095	0.681335	0.00131792	0.576966	0.00970059	-0.195203	0.423216	0.0965489	0.694174	0.200121	0.411393	-0.13698	0.57603	-0.343993	0.14928	-0.0645863
C8H1orf52	C1orf52	pink	0.202904	0.196421	0.810637	0.668677	NA	NA	-0.181	0.562628	0.415	0.40305	-0.39	0.0868544	0.345	0.518671	NA	NA	0.473957	0.0403628	-0.420226	0.0732341	-0.463219	0.0457866	-0.200039	0.411589	-0.258632	0.285007	0.183514	0.45203	0.594762	0.00723223	-0.0715797	0.770898	0.601997	0.00638768	0.4267	0.0684666	0.573238	0.0102953	-0.235557	0.33164	0.289872	0.228665	-0.127492	0.602975	-0.34843	0.143758	0.135973
C9H3orf58	C3orf58	NA	NA	NA	0.507569	0.487528	NA	NA	NA	NA	NA	NA	NA	NA	NA	NA	NA	NA	NA	NA	NA	NA	NA	NA	NA	NA	NA	NA	NA	NA	NA	NA	NA	NA	NA	NA	NA	NA	NA	NA	NA	NA	NA	NA	NA	NA	NA	NA	NA
C9H3orf70	C3orf70	white	0.177511	0.157047	NA	NA	0.0974356	0.120954	-0.473	0.201367	0.165	0.648044	-0.265	0.167801	-0.119	0.732336	-0.177	0.476	0.102563	0.676081	-0.114116	0.641804	0.347832	0.144494	-0.140314	0.566687	0.16427	0.501576	-0.540001	0.0170049	0.129302	0.597794	0.366545	0.122694	-0.410708	0.080685	0.471795	0.041413	-0.212409	0.382644	-0.64083	0.00311291	0.684825	0.00121638	0.148668	0.543568	-0.460425	0.047285	0.485234
CA10	CA10	grey60	0.150296	0.108714	0.319923	0.257925	0.086216	0.109425	0.0612	0.684939	-0.0512	0.743475	0.149	0.260303	0.179	0.680622	-0.417	0.0985	0.156154	0.523222	-0.210687	0.386603	-0.199205	0.41358	0.51611	0.0236899	-0.435154	0.0625951	0.394734	0.0944235	-0.410127	0.0811572	-0.344689	0.148404	0.0474683	0.846982	-0.372947	0.115804	-0.0561483	0.819406	0.67227	0.00161519	-0.629015	0.00391243	-0.468798	0.0429031	0.496196	0.0307108	-0.0293252
CA2	CA2	greenyellow	0.251113	0.0728614	NA	NA	0.0801286	0.10063	-0.0856	0.66541	0.275	0.545023	-0.249	0.179592	-0.064	0.770677	0.431	0.0855	0.269781	0.264002	-0.126614	0.605494	-0.304469	0.205011	-0.0935714	0.703191	-0.227286	0.349384	-0.0237867	0.922998	0.256122	0.289872	0.474394	0.0401532	0.20545	0.398785	0.630096	0.0038329	-0.482693	0.0363269	-0.0194709	0.93694	0.253114	0.295772	-0.131133	0.592574	-0.462566	0.0461333	0.0835424
CA5A	CA5A	midnightblue	0.574798	0.0729347	NA	NA	0.152332	0.0708661	0.153	0.596798	-0.221	0.595755	0.14	0.267915	-0.112	0.736696	-0.0687	0.63	-0.224345	0.355823	0.191264	0.432814	0.0895538	0.715418	0.0648789	0.791873	0.0210303	0.9319	0.0530653	0.829179	-0.355156	0.135663	-0.708425	0.000687054	-0.08391	0.732707	-0.785978	6.63e-05	0.279013	0.247363	0.231135	0.341059	-0.505519	0.0272463	-0.148318	0.544529	0.779065	8.47e-05	-0.175335
CA7	CA7	black	0.687374	0.446521	0.312157	0.0502834	0.193715	0.107706	-0.71	0.0390997	0.306	0.511246	-0.487	0.0445051	0.342	0.52189	-0.526	0.0271	0.887004	4.18e-07	-0.862382	2.05e-06	-0.438215	0.060565	0.350555	0.141165	-0.753116	0.000197674	0.07624	0.756399	0.173234	0.478177	-0.202861	0.404883	0.355075	0.135758	0.291513	0.225923	0.255946	0.290215	0.0225619	0.926952	0.284713	0.237432	-0.574675	0.0100627	-0.0891292	0.716714	0.703026
CA8	CA8	NA	NA	NA	0.17982	0.0357254	NA	NA	NA	NA	NA	NA	NA	NA	NA	NA	NA	NA	NA	NA	NA	NA	NA	NA	NA	NA	NA	NA	NA	NA	NA	NA	NA	NA	NA	NA	NA	NA	NA	NA	NA	NA	NA	NA	NA	NA	NA	NA	NA
CA9	CA9	brown	0.116511	0.101117	NA	NA	NA	NA	0.0729	0.674815	-0.411	0.407008	0.189	0.227658	-0.302	0.569571	NA	NA	-0.464795	0.0449573	0.477553	0.0386618	0.484301	0.0356194	-0.0656456	0.789466	0.273649	0.256947	-0.506956	0.0267406	-0.463441	0.0456687	-0.314553	0.189651	-0.672398	0.00161065	-0.490311	0.0330687	-0.335945	0.159664	-0.143771	0.557067	-0.0803248	0.743754	0.0363875	0.88243	0.476341	0.0392287	0.0141696
CAAP1	CAAP1	midnightblue	0.27172	0.0672997	0.232177	0.0543596	1	0.302722	0.287	0.431087	-0.229	0.589714	-0.15	0.259999	-0.119	0.732336	0.122	0.562	-0.140094	0.567299	0.21222	0.383077	-0.259075	0.284152	-0.0475923	0.846587	-0.252323	0.297333	-0.106437	0.664516	-0.236351	0.329965	-0.648284	0.00268188	0.0588326	0.810918	-0.511005	0.0253554	-0.190721	0.434146	0.318132	0.184389	-0.42124	0.0724713	-0.341789	0.152076	0.6374	0.0033297	-0.232737
CAB39	CAB39	green	0.367174	0.360055	0.624587	0.61364	0.0941092	0.137658	0.0209	0.717023	0.426	0.392536	0.0806	0.316819	0.633	0.283121	0.178	0.473	0.208844	0.390866	-0.261844	0.278852	-0.581593	0.0090016	-0.0412047	0.866989	-0.256094	0.289927	0.71038	0.000653708	0.452347	0.0518287	-0.221392	0.362354	0.796339	4.52e-05	0.0295188	0.904515	0.282955	0.240466	0.392293	0.0966637	-0.30607	0.20252	-0.0211536	0.931502	0.0220397	0.928639	-0.397225
CAB39L	CAB39L	NA	NA	NA	0.223184	0.0971695	NA	NA	NA	NA	NA	NA	NA	NA	NA	NA	NA	NA	NA	NA	NA	NA	NA	NA	NA	NA	NA	NA	NA	NA	NA	NA	NA	NA	NA	NA	NA	NA	NA	NA	NA	NA	NA	NA	NA	NA	NA	NA	NA
CABIN1	CABIN1	cyan	0.282364	0.103391	0.113467	0.100329	0.606479	0.263245	-0.371	0.321892	-0.167	0.645313	0.149	0.260303	0.221	0.639987	-0.577	0.0128	0.302956	0.207385	-0.532396	0.018945	0.0605708	0.805432	0.75087	0.000211714	-0.364071	0.125434	0.347539	0.144856	-0.430736	0.0656144	-0.280513	0.244724	-0.107976	0.659942	-0.35707	0.133419	0.388815	0.0999219	0.4947	0.0312976	-0.365999	0.123295	-0.269431	0.264645	0.344782	0.148287	0.327206
CABLES1	CABLES1	white	0.152992	0.156985	0.249367	0.293125	NA	NA	-0.546	0.131684	0.0859	0.719508	-0.707	0.00506341	-0.0231	0.792199	NA	NA	0.566825	0.0113867	-0.464749	0.0449812	-0.0540469	0.826065	0.0493217	0.841078	-0.36816	0.120929	-0.452026	0.0520154	0.0302119	0.902283	-0.225469	0.353354	-0.0549739	0.823126	0.128975	0.598728	0.374743	0.11392	-0.440467	0.0591034	0.464761	0.0449749	-0.457019	0.0491622	0.00924992	0.97002	0.766754
CABLES2	CABLES2	NA	NA	NA	0.314485	0.0720643	NA	NA	NA	NA	NA	NA	NA	NA	NA	NA	NA	NA	NA	NA	NA	NA	NA	NA	NA	NA	NA	NA	NA	NA	NA	NA	NA	NA	NA	NA	NA	NA	NA	NA	NA	NA	NA	NA	NA	NA	NA	NA	NA
CABP1	CABP1	blue	0.539748	0.223519	NA	NA	0.392374	0.169089	0.696	0.040942	-0.214	0.602453	0.585	0.0190926	-0.119	0.732336	0.651	0.00355	-0.858145	2.61e-06	0.832993	9.55e-06	0.413248	0.0786444	-0.357878	0.132479	0.610225	0.00552693	-0.149875	0.540265	-0.214644	0.377536	-0.0207505	0.932804	-0.391777	0.0971417	-0.430606	0.0657049	-0.378907	0.10964	-0.0414429	0.866227	-0.313519	0.191189	0.40842	0.0825564	0.342127	0.151644	-0.605094
CABP2	CABP2	white	0.565998	0.320858	0.584874	0.226759	0.436786	0.429935	-0.00237	0.729424	-0.114	0.697	-0.0403	0.349264	-0.432	0.442047	0.102	0.589	-0.19037	0.435009	0.229213	0.345201	0.570801	0.0106996	-0.249902	0.30215	0.49576	0.030881	-0.727266	0.000418232	-0.282694	0.24092	0.332424	0.164361	-0.515508	0.0238818	0.192111	0.43074	0.106105	0.665505	-0.681779	0.00130461	0.376581	0.112017	0.0109278	0.964585	-0.275208	0.254137	0.325325
CABP7	CABP7	darkturquoise	0.326861	0.0902289	0.263398	0.177242	NA	NA	-0.177	0.567498	0.142	0.670464	0.165	0.246959	-0.0764	0.763139	NA	NA	-0.0168394	0.945449	-0.107543	0.661226	0.427924	0.0675918	0.083054	0.73534	0.292847	0.223707	-0.168271	0.491064	-0.0221313	0.928343	0.751067	0.000210447	-0.352484	0.13884	0.533118	0.0187536	-0.256505	0.289127	-0.333213	0.1633	0.348964	0.143103	0.297104	0.216736	-0.606134	0.0059422	0.262111
CACFD1	CACFD1	darkturquoise	0.266082	0.0776292	0.347865	0.206352	NA	NA	0.0206	0.717287	0.156	0.655423	0.616	0.013989	0.428	0.442047	NA	NA	-0.0803064	0.743811	-0.157302	0.520135	0.27605	0.252629	-0.0251273	0.918672	0.343402	0.150026	0.133411	0.586103	0.286547	0.234291	0.639384	0.00320281	-0.0789983	0.747854	0.453546	0.0511342	-0.0156266	0.949373	-0.257627	0.286949	0.477504	0.0386844	0.551395	0.0143974	-0.652557	0.00245792	-0.00131749
CACHD1	CACHD1	NA	NA	NA	0.233836	0.108347	NA	NA	NA	NA	NA	NA	NA	NA	NA	NA	NA	NA	NA	NA	NA	NA	NA	NA	NA	NA	NA	NA	NA	NA	NA	NA	NA	NA	NA	NA	NA	NA	NA	NA	NA	NA	NA	NA	NA	NA	NA	NA	NA
CACNA1B	NA	NA	NA	NA	0.463409	0.323163	NA	NA	NA	NA	NA	NA	NA	NA	NA	NA	NA	NA	NA	NA	NA	NA	NA	NA	NA	NA	NA	NA	NA	NA	NA	NA	NA	NA	NA	NA	NA	NA	NA	NA	NA	NA	NA	NA	NA	NA	NA	NA	NA
CACNA1C	CACNA1C	turquoise	0.178192	0.143972	0.396218	0.0565282	0.434552	0.218848	-0.165	0.582593	-0.298	0.514919	-0.434	0.0652205	0.0392	0.783501	-0.243	0.358	0.483932	0.0357808	-0.342412	0.151281	-0.386499	0.102136	0.378046	0.110516	-0.495174	0.0311106	0.165013	0.499615	-0.0882859	0.719291	-0.0313659	0.898569	0.285614	0.235884	0.102343	0.676741	0.120079	0.624377	0.350157	0.141648	-0.074962	0.760367	-0.46078	0.0470928	-0.0973588	0.691728	0.249471
CACNA1D	CACNA1D	black	0.073589	0.144	0.103866	0.120209	0.241609	0.131473	-0.0615	0.684939	-0.0552	0.740731	-0.0189	0.365296	0.291	0.577314	0.402	0.114	0.461226	0.0468516	-0.511982	0.0250296	-0.271257	0.261295	0.657395	0.00222329	-0.601168	0.00648014	0.34497	0.148051	-0.257629	0.286944	-0.23686	0.328893	0.16531	0.498833	-0.149858	0.54031	0.0123363	0.960024	0.539497	0.0171283	-0.32068	0.180704	-0.444396	0.0566168	0.245003	0.312037	0.27413
CACNA1E	CACNA1E	orange	0.0835095	0.0933872	0.314867	0.179614	0.147671	0.13454	-0.369	0.324266	-0.144	0.668539	-0.507	0.0384054	0.0799	0.761192	0.0274	0.673	0.516191	0.0236643	-0.389863	0.0989321	-0.225194	0.353958	0.225625	0.353011	-0.47549	0.0396307	-0.18912	0.438087	-0.170549	0.485127	-0.450353	0.0529994	0.112999	0.645092	-0.153294	0.530953	0.446502	0.0553174	-0.0190879	0.938178	0.0564676	0.818395	-0.633328	0.00360304	0.201023	0.409244	0.51062
CACNA1G	CACNA1G	NA	NA	NA	0.252029	0.165362	NA	NA	NA	NA	NA	NA	NA	NA	NA	NA	NA	NA	NA	NA	NA	NA	NA	NA	NA	NA	NA	NA	NA	NA	NA	NA	NA	NA	NA	NA	NA	NA	NA	NA	NA	NA	NA	NA	NA	NA	NA	NA	NA
CACNA1H	CACNA1H	darkgreen	0.193736	0.217131	0.246354	0.147264	0.735339	0.430039	-0.194	0.550488	-0.226	0.590771	-0.0721	0.323821	-0.421	0.444703	-0.0805	0.616	-0.280452	0.244831	0.11813	0.630052	0.677177	0.00144802	-0.195406	0.422724	0.634115	0.0035488	-0.35006	0.141767	-0.021051	0.931833	0.493954	0.031593	-0.426151	0.0688619	0.246106	0.309794	0.263145	0.276383	-0.599283	0.00669448	0.50418	0.0277241	0.530428	0.0194744	-0.452893	0.0515115	0.0942775
CACNA2D1	CACNA2D1	turquoise	0.177429	0.154811	NA	NA	0.271628	0.117666	-0.156	0.592553	-0.428	0.388982	-0.332	0.120941	-0.0665	0.769267	-0.44	0.0776	0.428142	0.067437	-0.389543	0.0992336	-0.117991	0.630458	0.546048	0.0155779	-0.352647	0.138644	0.176813	0.46899	-0.303985	0.205769	-0.161417	0.509135	0.150927	0.537392	-0.216726	0.372816	0.443164	0.0573879	0.296864	0.217125	-0.277214	0.250552	-0.395371	0.0938451	0.134315	0.583546	0.330419
CACNA2D2	CACNA2D2	white	0.0642876	0.102015	0.298617	0.0434766	NA	NA	-0.455	0.220709	0.18	0.63403	-0.177	0.237617	0.257	0.608867	NA	NA	0.546738	0.0154213	-0.459607	0.0477306	-0.0670065	0.785198	0.143486	0.557857	-0.417353	0.0754267	-0.329904	0.167779	-0.0629418	0.797963	-0.0425489	0.862688	-0.0731614	0.765969	0.202693	0.405281	-0.0467391	0.849307	-0.262077	0.27841	0.449824	0.0533134	-0.465109	0.0447937	-0.130659	0.593925	0.688182
CACNA2D3	CACNA2D3	purple	0.0715092	0.118455	NA	NA	0.29823	0.197562	-0.211	0.529437	-0.0682	0.730966	-0.53	0.0317557	-0.0804	0.761192	0.3	0.258	0.380092	0.108444	-0.158047	0.518136	-0.486926	0.0344873	0.0559441	0.820053	-0.430005	0.0661244	0.0796626	0.745799	0.13939	0.569268	0.0770217	0.753974	0.323944	0.176056	0.26761	0.268014	-0.145168	0.553201	0.233754	0.335462	0.054306	0.825243	-0.377028	0.111557	-0.178159	0.465558	0.0911085
CACNA2D4	CACNA2D4	NA	NA	NA	0.0970652	0.111354	NA	NA	NA	NA	NA	NA	NA	NA	NA	NA	NA	NA	NA	NA	NA	NA	NA	NA	NA	NA	NA	NA	NA	NA	NA	NA	NA	NA	NA	NA	NA	NA	NA	NA	NA	NA	NA	NA	NA	NA	NA	NA	NA
CACNB2	CACNB2	NA	NA	NA	0.629653	0.696823	NA	NA	NA	NA	NA	NA	NA	NA	NA	NA	NA	NA	NA	NA	NA	NA	NA	NA	NA	NA	NA	NA	NA	NA	NA	NA	NA	NA	NA	NA	NA	NA	NA	NA	NA	NA	NA	NA	NA	NA	NA	NA	NA
CACNB3	CACNB3	brown	0.636967	0.353395	0.60409	0.31604	0.20502	0.214723	0.247	0.483879	0.0154	0.767515	0.797	0.00125985	-0.0507	0.779264	-0.33	0.209	-0.613374	0.00522378	0.321584	0.179408	0.840071	6.78e-06	-0.101978	0.677835	0.820889	1.66e-05	-0.265609	0.271744	-0.245697	0.310625	0.524088	0.0212608	-0.624648	0.00424765	0.0716679	0.770623	-0.146587	0.549287	-0.410147	0.0811407	0.177647	0.466861	0.667834	0.00177989	-0.303714	0.206194	-0.130613
CACNB4	CACNB4	turquoise	0.426162	0.339664	0.802437	0.128828	0.595439	0.30478	0.346	0.355265	-0.202	0.61538	-0.327	0.123428	-0.172	0.685172	0.69	0.00157	0.15034	0.538992	0.128659	0.599632	-0.650559	0.00256061	0.0297672	0.903715	-0.485992	0.0348868	0.279765	0.246038	0.0388607	0.874497	-0.519352	0.0226777	0.529293	0.0197853	-0.380515	0.108019	-0.0133902	0.956612	0.531925	0.0190706	-0.520904	0.0222053	-0.432269	0.0645547	0.530373	0.0194895	-0.274767
CACNG2	CACNG2	NA	NA	NA	0.264991	0.0696701	NA	NA	NA	NA	NA	NA	NA	NA	NA	NA	NA	NA	NA	NA	NA	NA	NA	NA	NA	NA	NA	NA	NA	NA	NA	NA	NA	NA	NA	NA	NA	NA	NA	NA	NA	NA	NA	NA	NA	NA	NA	NA	NA
CACNG3	CACNG3	NA	NA	NA	0.483325	0.2126	NA	NA	NA	NA	NA	NA	NA	NA	NA	NA	NA	NA	NA	NA	NA	NA	NA	NA	NA	NA	NA	NA	NA	NA	NA	NA	NA	NA	NA	NA	NA	NA	NA	NA	NA	NA	NA	NA	NA	NA	NA	NA	NA
CACNG4	CACNG4	NA	NA	NA	0.0813086	0.0861612	NA	NA	NA	NA	NA	NA	NA	NA	NA	NA	NA	NA	NA	NA	NA	NA	NA	NA	NA	NA	NA	NA	NA	NA	NA	NA	NA	NA	NA	NA	NA	NA	NA	NA	NA	NA	NA	NA	NA	NA	NA	NA	NA
CACNG5	CACNG5	blue	0.463152	0.18049	NA	NA	0.805819	0.744912	0.7	0.040942	-0.373	0.443189	0.367	0.099787	-0.17	0.687085	0.125	0.556	-0.811676	2.46e-05	0.808365	2.81e-05	0.297755	0.215682	-0.337192	0.158024	0.641327	0.00308249	-0.00670771	0.978258	-0.135065	0.581425	-0.178197	0.465461	-0.167055	0.494249	-0.516053	0.0237078	0.040206	0.870187	0.0134447	0.956435	-0.470156	0.0422227	0.406705	0.0839797	0.329157	0.168801	-0.729574
CACTIN	CACTIN	brown	0.574049	0.256226	0.680333	0.511662	0.348972	0.107942	-0.237	0.495871	-0.451	0.374148	0.218	0.204452	-0.489	0.405592	-0.38	0.138	-0.423393	0.070872	0.227551	0.348807	0.850198	4.03e-06	0.185731	0.446488	0.571484	0.010585	-0.418044	0.0748951	-0.556055	0.013428	0.316407	0.186913	-0.854665	3.17e-06	-0.152096	0.534208	0.00925808	0.969994	-0.242533	0.317094	0.0802677	0.74393	0.35348	0.137649	-0.0452888	0.853934	0.203077
CACYBP	CACYBP	turquoise	0.193379	0.205972	0.33109	0.0607637	0.0559434	0.0320069	-0.431	0.247901	0.301	0.513617	-0.763	0.00242983	0.0264	0.791475	0.457	0.0645	0.563519	0.0119848	-0.426283	0.0687666	-0.54576	0.0156437	0.0760371	0.757028	-0.716262	0.000561496	0.0204043	0.933923	0.167856	0.492149	-0.521254	0.0221001	0.314582	0.189607	-0.0461429	0.851209	-0.0430369	0.861128	0.182187	0.455364	0.126302	0.606391	-0.522425	0.0217501	0.323493	0.176693	0.325198
CAD	CAD	white	0.143819	0.0978279	0.172262	0.0577366	0.102734	0.0994811	0.15	0.599849	-0.00449	0.774328	0.0359	0.352493	-0.0674	0.768081	0.000195	0.697	-0.194444	0.425057	0.195706	0.421998	0.341299	0.152702	-0.247892	0.306182	0.385712	0.102896	-0.437475	0.0610509	-0.105758	0.666538	-0.0360412	0.883541	-0.151712	0.535253	-0.0589373	0.810587	0.281486	0.243022	-0.511477	0.0251975	0.123705	0.613869	0.0631333	0.79736	-0.00649096	0.97896	0.111304
CADM1	CADM1	cyan	0.477132	0.119756	NA	NA	0.254344	0.121923	-0.305	0.404666	-0.307	0.509305	0.0125	0.370774	-0.0611	0.77394	-0.439	0.0784	0.196014	0.421254	-0.439944	0.0594402	0.301343	0.209935	0.84273	5.94e-06	-0.146146	0.550502	0.27538	0.253829	-0.529656	0.0196853	0.285904	0.235388	-0.328235	0.170069	-0.0255695	0.917245	0.0455598	0.853069	0.450642	0.0528287	-0.268826	0.265761	-0.0187531	0.93926	-0.0762758	0.756288	0.322268
CADM2	CADM2	green	0.520352	0.594915	0.627678	0.475112	0.274719	0.0860311	0.0149	0.720917	0.281	0.535079	-0.248	0.180804	0.376	0.495232	0.195	0.444	0.505802	0.0271459	-0.435823	0.0621471	-0.660079	0.0021014	0.0746058	0.761475	-0.40385	0.0863896	0.595281	0.00716869	0.443538	0.0571533	-0.000950889	0.996917	0.84873	4.36e-06	0.245737	0.310543	0.455966	0.0497535	0.278898	0.247567	-0.142313	0.561116	-0.224362	0.355784	-0.226374	0.351372	-0.0979743
CADPS	CADPS	pink	0.535271	0.424967	0.427138	0.36322	0.612447	0.116935	-0.411	0.273163	0.288	0.526241	-0.225	0.198237	0.481	0.408825	-0.149	0.523	0.698681	0.000875366	-0.728549	0.000403747	-0.553414	0.0139707	0.306106	0.202464	-0.625812	0.00415607	0.434457	0.0630639	0.301499	0.209687	-0.250643	0.300671	0.599102	0.00671534	0.193338	0.427746	0.316729	0.186439	0.252527	0.29693	0.00908987	0.970539	-0.383698	0.10486	-0.0687387	0.779773	0.2669
CADPS2	CADPS2	purple	0.146111	0.17325	0.247832	0.209258	0.232352	0.147627	-0.31	0.398509	0.192	0.621479	-0.673	0.0075835	0.0551	0.778763	-0.000685	0.697	0.503758	0.027876	-0.239314	0.323757	-0.625544	0.00417701	-0.198657	0.414894	-0.470957	0.0418255	0.00277428	0.991007	0.502851	0.0282047	0.104321	0.670824	0.515057	0.0240261	0.491325	0.0326529	-0.150435	0.538734	-0.0462205	0.850961	0.35804	0.132292	-0.291164	0.226504	-0.332796	0.163861	0.161775
CALB1	CALB1	NA	NA	NA	0.129745	0.13989	NA	NA	NA	NA	NA	NA	NA	NA	NA	NA	NA	NA	NA	NA	NA	NA	NA	NA	NA	NA	NA	NA	NA	NA	NA	NA	NA	NA	NA	NA	NA	NA	NA	NA	NA	NA	NA	NA	NA	NA	NA	NA	NA
CALB2	CALB2	NA	NA	NA	0.415654	0.0694446	NA	NA	NA	NA	NA	NA	NA	NA	NA	NA	NA	NA	NA	NA	NA	NA	NA	NA	NA	NA	NA	NA	NA	NA	NA	NA	NA	NA	NA	NA	NA	NA	NA	NA	NA	NA	NA	NA	NA	NA	NA	NA	NA
CALCR	CALCR	black	0.082635	0.0843526	NA	NA	0.12381	0.0568824	-0.382	0.308882	0.142	0.669781	0.000776	0.380153	0.445	0.430244	0.0147	0.683	0.454815	0.0504065	-0.577574	0.00960632	-0.107699	0.660764	0.345467	0.147429	-0.195837	0.421682	0.363432	0.126148	0.204492	0.401036	0.223305	0.358116	0.277459	0.250115	0.299486	0.212897	0.324727	0.174952	0.0650199	0.79143	0.141655	0.562948	-0.00210883	0.993164	-0.386671	0.10197	0.29649
CALCRL	CALCRL	NA	NA	NA	0.175522	0.179938	NA	NA	NA	NA	NA	NA	NA	NA	NA	NA	NA	NA	NA	NA	NA	NA	NA	NA	NA	NA	NA	NA	NA	NA	NA	NA	NA	NA	NA	NA	NA	NA	NA	NA	NA	NA	NA	NA	NA	NA	NA	NA	NA
CALD1	CALD1	turquoise	0.102534	0.117821	0.412785	0.168436	NA	NA	-0.104	0.647842	-0.164	0.64932	-0.427	0.0683029	0.0881	0.755825	NA	NA	0.173057	0.478635	-0.0598735	0.807632	-0.462738	0.0460417	-0.000617104	0.997999	-0.377799	0.110768	0.242672	0.316807	-0.0236027	0.923592	-0.800975	3.78e-05	0.409326	0.0818113	-0.496882	0.0304448	0.435547	0.0623316	0.366122	0.12316	-0.424301	0.0702055	-0.462984	0.045911	0.58449	0.00858508	-0.161547
CALM1	CALM1	black	0.225616	0.324955	0.33263	0.374076	0.211276	0.0963226	-0.45	0.225309	0.205	0.610606	-0.423	0.0696821	0.273	0.5971	-0.645	0.00395	0.651729	0.00250008	-0.514311	0.0242665	-0.582394	0.0088848	0.354943	0.135915	-0.774069	0.000100545	0.27234	0.259322	-0.0153028	0.950421	-0.254626	0.292797	0.391706	0.0972077	0.0688489	0.779429	-0.0763141	0.756169	0.452893	0.0515114	-0.125703	0.608111	-0.649875	0.00259657	0.088464	0.718747	0.291747
CALM2	CALM2	NA	NA	NA	0.312127	0.214968	NA	NA	NA	NA	NA	NA	NA	NA	NA	NA	NA	NA	NA	NA	NA	NA	NA	NA	NA	NA	NA	NA	NA	NA	NA	NA	NA	NA	NA	NA	NA	NA	NA	NA	NA	NA	NA	NA	NA	NA	NA	NA	NA
CALN1	CALN1	brown	0.261618	0.117379	0.151595	0.0816807	0.470623	0.184873	0.0965	0.653954	-0.505	0.331774	0.274	0.161473	-0.18	0.679205	-0.295	0.266	-0.25533	0.291419	0.0948096	0.699437	0.702802	0.000791023	0.430173	0.0660065	0.357678	0.132711	-0.280361	0.244991	-0.660867	0.00206666	0.28202	0.242091	-0.702157	0.000803753	-0.193149	0.428206	0.010179	0.967011	-0.0564031	0.8186	-0.07516	0.759752	0.116543	0.634691	-0.0408231	0.868211	0.236219
CALU	CALU	red	0.24248	0.288059	0.600333	0.179198	0.191112	0.0757537	-0.113	0.641538	0.113	0.698938	-0.357	0.104962	-0.398	0.472126	0.292	0.272	0.0576362	0.814699	0.0488025	0.842731	0.323676	0.176434	-0.325935	0.173261	0.26058	0.281264	-0.771023	0.000111403	-0.0301905	0.902352	0.325424	0.173976	-0.317898	0.184729	0.43334	0.0638214	-0.0665195	0.786724	-0.753563	0.000194976	0.629875	0.00384908	-0.0364324	0.882285	-0.385942	0.102674	0.451931
CAMK1D	CAMK1D	NA	NA	NA	0.114049	0.0678228	NA	NA	NA	NA	NA	NA	NA	NA	NA	NA	NA	NA	NA	NA	NA	NA	NA	NA	NA	NA	NA	NA	NA	NA	NA	NA	NA	NA	NA	NA	NA	NA	NA	NA	NA	NA	NA	NA	NA	NA	NA	NA	NA
CAMK1G	CAMK1G	NA	NA	NA	0.155173	0.0340258	NA	NA	NA	NA	NA	NA	NA	NA	NA	NA	NA	NA	NA	NA	NA	NA	NA	NA	NA	NA	NA	NA	NA	NA	NA	NA	NA	NA	NA	NA	NA	NA	NA	NA	NA	NA	NA	NA	NA	NA	NA	NA	NA
CAMK2A	CAMK2A	turquoise	0.0837661	0.141317	0.165414	0.0512176	0.130591	0.087133	-0.447	0.228745	-0.188	0.626337	-0.414	0.0743499	0.0219	0.793366	-0.429	0.087	0.57544	0.00994053	-0.581339	0.00903884	-0.0362432	0.882893	0.602064	0.00638024	-0.521327	0.0220779	-0.115706	0.63714	-0.384318	0.104253	-0.310881	0.195152	-0.102596	0.675984	-0.124802	0.610705	0.330641	0.166774	0.128702	0.59951	-0.0149741	0.951485	-0.565978	0.0115376	0.166636	0.495348	0.685047
CAMK2B	CAMK2B	cyan	0.430326	0.163895	0.67295	0.469633	0.172692	0.0863727	-0.229	0.507432	-0.469	0.357432	0.27	0.164618	-0.139	0.713661	0.15	0.521	0.0117711	0.961854	-0.275414	0.253769	0.581862	0.00896221	0.805885	3.11e-05	0.0252139	0.918392	0.0265123	0.914204	-0.823121	1.5e-05	0.0318106	0.897138	-0.620107	0.00462101	-0.404902	0.0854961	0.171995	0.481379	0.321649	0.179316	-0.276406	0.251992	-0.0534626	0.827918	0.211353	0.385069	0.388693
CAMK2D	CAMK2D	NA	NA	NA	0.67463	0.248768	NA	NA	NA	NA	NA	NA	NA	NA	NA	NA	NA	NA	NA	NA	NA	NA	NA	NA	NA	NA	NA	NA	NA	NA	NA	NA	NA	NA	NA	NA	NA	NA	NA	NA	NA	NA	NA	NA	NA	NA	NA	NA	NA
CAMK2G	CAMK2G	turquoise	0.171741	0.277916	0.100462	0.147802	0.545594	0.0989138	-0.157	0.591735	0.428	0.389172	-0.415	0.0735165	0.35	0.513408	-0.152	0.517	0.590664	0.00774941	-0.417338	0.0754388	-0.619013	0.00471482	0.0285996	0.907476	-0.58848	0.00803711	0.22153	0.362047	0.244122	0.313835	-0.271255	0.261299	0.618507	0.00475881	0.14774	0.546115	0.0243397	0.921213	0.159176	0.515111	-0.030565	0.901147	-0.539022	0.0172453	0.0116519	0.96224	0.151199
CAMK2N1	CAMK2N1	greenyellow	0.42443	0.108206	0.156937	0.110824	0.119229	0.081887	-0.506	0.163411	0.366	0.44981	0.19	0.226784	0.433	0.441959	0.279	0.294	0.285899	0.235398	-0.492726	0.0320849	0.0746506	0.761336	0.141862	0.56237	-0.00368706	0.988048	0.153218	0.531161	0.302276	0.208458	0.700086	0.000845811	0.0303972	0.901687	0.760235	0.000158292	-0.316012	0.187494	-0.141538	0.563272	0.534953	0.018274	0.289494	0.229302	-0.797	4.4e-05	0.248559
CAMK2N2	CAMK2N2	NA	NA	NA	0.369527	0.0689523	NA	NA	NA	NA	NA	NA	NA	NA	NA	NA	NA	NA	NA	NA	NA	NA	NA	NA	NA	NA	NA	NA	NA	NA	NA	NA	NA	NA	NA	NA	NA	NA	NA	NA	NA	NA	NA	NA	NA	NA	NA	NA	NA
CAMK4	CAMK4	turquoise	0.27362	0.216827	0.655073	0.088362	0.292808	0.095171	-0.291	0.424356	0.105	0.705006	-0.193	0.224453	0.195	0.664582	-0.33	0.209	0.505662	0.0271956	-0.376491	0.11211	-0.295268	0.219724	0.537421	0.0176443	-0.706169	0.000727298	0.0617534	0.801704	-0.441476	0.0584569	-0.35692	0.133594	-0.0152693	0.950529	-0.163098	0.504674	-0.341459	0.152497	0.553615	0.0139288	-0.300905	0.210632	-0.72539	0.000440187	0.367553	0.121591	0.384485
CAMKK1	CAMKK1	NA	NA	NA	0.71263	0.120571	NA	NA	NA	NA	NA	NA	NA	NA	NA	NA	NA	NA	NA	NA	NA	NA	NA	NA	NA	NA	NA	NA	NA	NA	NA	NA	NA	NA	NA	NA	NA	NA	NA	NA	NA	NA	NA	NA	NA	NA	NA	NA	NA
CAMKK2	CAMKK2	grey60	0.19419	0.138633	0.206685	0.0407137	0.115795	0.0745325	-0.219	0.521906	-0.0722	0.727601	0.159	0.252241	0.377	0.495232	-0.488	0.0448	0.265974	0.271062	-0.499139	0.0295822	-0.120701	0.622571	0.743079	0.000267151	-0.440138	0.0593152	0.633209	0.00361123	-0.310933	0.195073	-0.251834	0.298302	0.0673794	0.784029	-0.364999	0.124401	0.303893	0.205914	0.724804	0.000447253	-0.494386	0.0314218	-0.189716	0.436618	0.325323	0.174116	0.077162
CAMKMT	CAMKMT	royalblue	0.073143	0.0328832	0.456502	0.419592	0.186138	0.0791952	0.488	0.181948	0.221	0.596047	-0.0684	0.326984	0.263	0.605636	0.0944	0.599	-0.0326937	0.894297	0.145697	0.55174	-0.374385	0.114294	-0.179166	0.462999	-0.226397	0.351323	0.117951	0.630576	0.0997153	0.684628	-0.454254	0.0507271	0.34682	0.145745	-0.229785	0.343966	0.120401	0.623442	0.153453	0.530523	-0.315757	0.187869	-0.251997	0.29798	0.40738	0.0834172	-0.243118
CAMKV	CAMKV	NA	NA	NA	0.472866	0.23217	NA	NA	NA	NA	NA	NA	NA	NA	NA	NA	NA	NA	NA	NA	NA	NA	NA	NA	NA	NA	NA	NA	NA	NA	NA	NA	NA	NA	NA	NA	NA	NA	NA	NA	NA	NA	NA	NA	NA	NA	NA	NA	NA
CAMLG	CAMLG	darkred	0.431637	0.163305	0.471447	0.40396	NA	NA	0.266	0.460368	0.237	0.582293	-0.292	0.148343	-0.264	0.605029	NA	NA	-0.040405	0.869549	0.279015	0.247359	-0.37355	0.115169	-0.712915	0.000612507	0.150279	0.539159	-0.192721	0.429252	0.78139	7.81e-05	0.142028	0.561909	0.480749	0.0371965	0.492774	0.0320656	0.115444	0.637909	-0.477513	0.0386801	0.429066	0.0667833	0.221093	0.363019	-0.395212	0.0939889	-0.242382
CAMSAP1	CAMSAP1	royalblue	0.209607	0.317299	NA	NA	0.222183	0.123256	0.0136	0.721741	0.0326	0.758435	-0.368	0.0986435	0.0976	0.747697	0.412	0.103	0.231232	0.34085	-0.0817321	0.739411	-0.638894	0.00323377	0.188811	0.438849	-0.553202	0.014015	0.38529	0.103306	-0.114783	0.639846	-0.710888	0.000645267	0.479058	0.0379664	-0.492312	0.0322516	0.113359	0.644032	0.7215	0.000488852	-0.778177	8.73e-05	-0.612365	0.00531941	0.623775	0.0043175	-0.234568
CAMSAP2	CAMSAP2	turquoise	0.27117	0.228862	0.173267	0.141269	0.304021	0.139812	0.384	0.304249	-0.316	0.503528	-0.226	0.197218	-0.205	0.651709	0.542	0.0217	-0.026064	0.91565	0.227069	0.349856	-0.438442	0.0604162	-0.0351876	0.886282	-0.210026	0.388128	0.249359	0.303236	-0.104361	0.670706	-0.503691	0.0279003	0.449144	0.0537189	-0.467241	0.0436932	0.103147	0.674334	0.455345	0.0501055	-0.627246	0.00404552	-0.379056	0.109489	0.523365	0.0214725	-0.408975
CAMTA1	CAMTA1	grey60	0.262312	0.135456	0.332089	0.129461	0.185934	0.0962597	-0.00412	0.728894	0.0428	0.749902	0.472	0.0502296	0.551	0.371279	0.071	0.628	0.104036	0.671675	-0.315804	0.187799	-0.109607	0.655105	0.604199	0.00614733	-0.236531	0.329585	0.766483	0.000129442	-0.250821	0.300317	0.0883668	0.719044	0.165105	0.499371	-0.189361	0.437492	-0.115348	0.638191	0.765592	0.000133257	-0.560246	0.0126014	-0.0635005	0.796205	0.0656378	0.78949	-0.227481
CAND1	CAND1	turquoise	0.371411	0.299774	0.578061	0.593466	0.120049	0.094569	0.0799	0.669612	0.316	0.503528	-0.652	0.00948039	0.0901	0.753612	0.465	0.0589	0.477937	0.0384835	-0.108088	0.659609	-0.695063	0.000955509	-0.239198	0.324001	-0.58811	0.00808671	-0.122801	0.616483	0.212023	0.383528	-0.422932	0.0712125	0.591363	0.00765914	0.0659587	0.788483	-0.00816916	0.973522	-0.012793	0.958545	-0.0510418	0.835607	-0.730242	0.000385291	0.211485	0.384764	0.13905
CANT1	CANT1	brown	0.375349	0.171555	0.512757	0.228697	0.509193	0.18095	-0.127	0.625813	-0.0347	0.756743	0.46	0.0544664	0.0573	0.776916	-0.282	0.289	-0.202477	0.405792	-0.0762493	0.75637	0.772194	0.000107117	0.269632	0.264275	0.403291	0.0868668	-0.256214	0.289692	-0.522229	0.0218082	0.405471	0.085015	-0.697531	0.000900206	-0.00550066	0.982169	0.0136155	0.955882	-0.243012	0.31611	0.16576	0.497648	0.222234	0.360486	-0.162581	0.506044	0.325668
CANX	CANX	turquoise	0.79549	0.492116	0.131888	0.165177	0.114131	0.103598	-0.0178	0.718533	-0.172	0.640449	-0.435	0.0649886	-0.0211	0.793965	0.337	0.199	0.347008	0.145512	-0.123983	0.613068	-0.637243	0.00333991	0.175138	0.473278	-0.659232	0.00213923	0.210656	0.386674	-0.13256	0.588518	-0.696072	0.000932562	0.453282	0.0512862	-0.39216	0.0967865	0.0358365	0.884198	0.550402	0.014611	-0.514338	0.0242578	-0.731234	0.000374805	0.601332	0.00646178	-0.0494779
CAP1	CAP1	NA	NA	NA	0.666102	0.28769	NA	NA	NA	NA	NA	NA	NA	NA	NA	NA	NA	NA	NA	NA	NA	NA	NA	NA	NA	NA	NA	NA	NA	NA	NA	NA	NA	NA	NA	NA	NA	NA	NA	NA	NA	NA	NA	NA	NA	NA	NA	NA	NA
CAP2	CAP2	turquoise	0.398571	0.521551	0.243396	0.133263	NA	NA	-0.172	0.574258	0.225	0.592517	-0.715	0.0045974	0.18	0.679205	NA	NA	0.748082	0.0002303	-0.45028	0.0530425	-0.821264	1.63e-05	0.0904319	0.71274	-0.855128	3.09e-06	0.129546	0.597098	0.32728	0.171389	-0.321158	0.180018	0.640163	0.00315412	0.217676	0.370672	0.140749	0.56547	0.172507	0.480055	-0.00880901	0.971449	-0.76586	0.0001321	0.0467213	0.849364	0.306996
CAPN10	CAPN10	black	0.293919	0.221253	NA	NA	0.440004	0.458425	-0.611	0.0867817	-0.249	0.57207	-0.356	0.105546	0.0418	0.782112	-0.179	0.471	0.742208	0.000274055	-0.605875	0.00596935	-0.266227	0.270588	0.710852	0.000645863	-0.678343	0.00141049	0.198466	0.415351	-0.27642	0.251967	-0.0806604	0.742717	0.00786653	0.974503	-0.0296551	0.904076	0.114969	0.639301	0.497352	0.0302635	0.0194097	0.937138	-0.525559	0.0208351	0.0297587	0.903742	0.5914
CAPN11	CAPN11	red	0.597406	0.372386	0.369236	0.0830478	0.261801	0.23149	0.0325	0.708417	0.069	0.73039	-0.0588	0.334223	-0.102	0.743537	0.248	0.348	-0.135507	0.580178	0.137468	0.574658	0.48094	0.0371103	-0.341014	0.153067	0.558899	0.0128625	-0.558212	0.0129973	0.0932724	0.704099	0.49268	0.0321034	-0.267314	0.268563	0.440989	0.0587681	0.116692	0.634254	-0.810642	2.56e-05	0.529998	0.0195917	0.263919	0.27492	-0.572239	0.0104595	0.241543
CAPN15	CAPN15	blue	0.325989	0.276072	0.158877	0.105011	NA	NA	0.554	0.123974	-0.271	0.550288	0.394	0.0846852	-0.363	0.5094	NA	NA	-0.791856	5.35e-05	0.719534	0.000515119	0.607453	0.00580562	-0.555545	0.0135315	0.71795	0.000537149	-0.647017	0.00275145	-0.0783488	0.749863	0.0182003	0.941048	-0.520911	0.0222032	-0.265206	0.272499	-0.194017	0.426094	-0.685683	0.00119244	0.212244	0.383021	0.483102	0.0361459	0.0868372	0.723724	-0.242496
CAPN5	CAPN5	greenyellow	0.360407	0.101138	NA	NA	NA	NA	0.0956	0.655083	0.261	0.559228	-0.234	0.191679	0.0358	0.785598	NA	NA	0.174925	0.473825	-0.0551509	0.822565	0.0557581	0.820642	-0.152313	0.533618	0.0131902	0.957259	-0.426618	0.0685256	0.150387	0.538865	0.585258	0.00847725	-0.0988941	0.6871	0.704389	0.00076042	-0.406965	0.0837625	-0.474045	0.0403203	0.492664	0.0321097	-0.0865697	0.724543	-0.597593	0.00689157	0.332867
CAPN7	CAPN7	pink	0.0433859	0.077644	0.16209	0.245481	0.328373	0.35675	-0.19	0.555217	0.0751	0.725594	0.273	0.162823	0.512	0.396414	0.243	0.357	0.308773	0.198358	-0.37718	0.111401	-0.372382	0.1164	0.318425	0.183963	-0.449638	0.0534243	0.47051	0.0420469	0.0540236	0.826139	-0.314522	0.189696	0.382355	0.106185	-0.180702	0.459108	-0.0657495	0.78914	0.480436	0.0373381	-0.253761	0.294497	-0.260737	0.280964	0.242615	0.316926	-0.0157723
CAPRIN1	CAPRIN1	cyan	0.288868	0.306894	0.291549	0.17835	0.276664	0.151405	-0.0148	0.720917	-0.405	0.413662	-0.612	0.0145279	-0.295	0.572827	0.365	0.158	0.402945	0.0871634	-0.210724	0.386517	-0.0710303	0.772612	0.602701	0.00631005	-0.520468	0.0223374	-0.156806	0.521467	-0.826959	1.26e-05	-0.39387	0.0952114	-0.17002	0.486504	-0.460222	0.0473952	0.123782	0.61365	0.438115	0.0606305	-0.557334	0.0131712	-0.890972	3.13e-07	0.536079	0.0179846	0.453762
CAPS2	CAPS2	NA	NA	NA	0.103031	0.111358	NA	NA	NA	NA	NA	NA	NA	NA	NA	NA	NA	NA	NA	NA	NA	NA	NA	NA	NA	NA	NA	NA	NA	NA	NA	NA	NA	NA	NA	NA	NA	NA	NA	NA	NA	NA	NA	NA	NA	NA	NA	NA	NA
CAPZA1	CAPZA1	NA	NA	NA	0.447834	0.256347	NA	NA	NA	NA	NA	NA	NA	NA	NA	NA	NA	NA	NA	NA	NA	NA	NA	NA	NA	NA	NA	NA	NA	NA	NA	NA	NA	NA	NA	NA	NA	NA	NA	NA	NA	NA	NA	NA	NA	NA	NA	NA	NA
CAPZA2	CAPZA2	green	0.757732	0.655253	1	0.889681	0.0839308	0.0634184	0.18	0.563732	0.391	0.427098	-0.254	0.176731	0.407	0.458538	0.473	0.0539	0.254952	0.292157	-0.13833	0.572237	-0.775932	9.44e-05	-0.196564	0.419926	-0.354962	0.135892	0.647368	0.00273199	0.603135	0.00626249	-0.264339	0.274129	0.916693	3.48e-08	0.0610867	0.803805	0.297554	0.216008	0.335849	0.159791	-0.298204	0.214958	-0.112257	0.647276	0.0607876	0.804748	-0.419293
CAPZB	CAPZB	royalblue	0.323475	0.214785	NA	NA	0.24354	0.119942	0.308	0.399986	-0.299	0.513679	-0.615	0.014076	-0.367	0.506282	0.63	0.00521	0.0522888	0.831645	0.159267	0.514867	-0.318806	0.183409	0.208738	0.391113	-0.302051	0.208814	0.0407263	0.86852	-0.446399	0.0553803	-0.566867	0.0113794	0.203749	0.402785	-0.542621	0.0163743	0.216689	0.372898	0.497118	0.0303539	-0.862213	2.07e-06	-0.621572	0.00449778	0.618701	0.00474193	-0.119127
CARD9	CARD9	lightgreen	0.245059	0.0806491	NA	NA	0.294352	0.288652	-0.399	0.289744	0.105	0.705006	-0.194	0.22357	0.0264	0.791475	0.136	0.541	0.388749	0.0999847	-0.423291	0.0709471	-0.085897	0.726605	0.0293158	0.905169	-0.25074	0.300478	-0.232241	0.338688	0.230899	0.341566	0.311891	0.193629	-0.0335795	0.891449	0.587787	0.00813011	-0.264012	0.274745	-0.241277	0.319684	0.694913	0.000958953	0.00701586	0.977259	-0.469696	0.0424522	0.438607
CARF	CARF	black	0.276223	0.197941	NA	NA	NA	NA	-0.427	0.253735	-0.0335	0.758258	-0.443	0.0614115	-0.0367	0.784322	NA	NA	0.725416	0.000439877	-0.604453	0.00612003	-0.358211	0.132093	0.104942	0.66897	-0.469515	0.0425429	-0.0535657	0.827591	0.259562	0.283215	0.0621056	0.800595	0.323729	0.17636	0.349442	0.142519	0.394627	0.094521	-0.164013	0.502255	0.492574	0.0321459	-0.335321	0.16049	-0.341827	0.152027	0.533312
CARKD	NAXD	purple	0.478444	0.446818	0.399876	0.206249	0.182314	0.197248	0.117	0.638286	0.28	0.537603	-0.243	0.184396	0.36	0.512277	0.439	0.0791	0.404526	0.0858142	-0.247135	0.30771	-0.821277	1.63e-05	0.0572913	0.815789	-0.708276	0.00068964	0.459439	0.0478228	0.301261	0.210065	-0.514043	0.0243536	0.712382	0.000620991	-0.116511	0.634784	-0.0744226	0.762044	0.523683	0.0213793	-0.294803	0.220487	-0.434054	0.0633369	0.370603	0.118293	-0.158589
CARS	CARS	royalblue	0.882457	0.236203	0.323696	0.335762	0.31841	0.165015	0.524	0.149037	0.0373	0.754547	-0.0821	0.315872	0.0462	0.780596	0.595	0.00951	-0.188021	0.440802	0.386341	0.102288	-0.542257	0.0164607	-0.354861	0.136012	-0.178783	0.463972	0.212038	0.383494	0.163664	0.503177	-0.667485	0.00179344	0.510981	0.0253634	-0.4414	0.0585055	-0.0260849	0.915583	0.334675	0.161348	-0.506022	0.0270684	-0.24111	0.32003	0.610915	0.00545929	-0.593136
CARTPT	CARTPT	NA	NA	NA	0.572649	0.10676	NA	NA	NA	NA	NA	NA	NA	NA	NA	NA	NA	NA	NA	NA	NA	NA	NA	NA	NA	NA	NA	NA	NA	NA	NA	NA	NA	NA	NA	NA	NA	NA	NA	NA	NA	NA	NA	NA	NA	NA	NA	NA	NA
CASC3	CASC3	brown	0.50361	0.256917	0.404849	0.139135	NA	NA	-0.115	0.63965	-0.412	0.405184	0.582	0.0195434	-0.383	0.492616	NA	NA	-0.372049	0.116753	0.192878	0.428869	0.82876	1.16e-05	0.254639	0.292772	0.485515	0.0350922	-0.424036	0.0703997	-0.543063	0.0162698	0.401239	0.0886373	-0.874576	9.72e-07	-0.105219	0.668144	-0.282527	0.241209	-0.215181	0.376315	0.21363	0.379848	0.388405	0.100311	-0.123234	0.615231	0.258588
CASC4	CASC4	white	0.452959	0.226574	0.436913	0.0631484	0.415072	0.173829	-0.382	0.307788	-0.0779	0.723316	-0.481	0.0466013	-0.36	0.512277	-0.461	0.0617	0.251792	0.298386	-0.193377	0.427651	0.310196	0.196191	0.06371	0.795546	-0.110223	0.653284	-0.738816	0.000302382	-0.380272	0.108263	-0.0587835	0.811073	-0.484061	0.0357243	0.0815239	0.740053	-0.00291021	0.990566	-0.462332	0.0462579	0.403299	0.0868601	-0.412543	0.0792065	0.06561	0.789578	0.733457
CASC5	KNL1	NA	NA	NA	0.452331	0.0569731	NA	NA	NA	NA	NA	NA	NA	NA	NA	NA	NA	NA	NA	NA	NA	NA	NA	NA	NA	NA	NA	NA	NA	NA	NA	NA	NA	NA	NA	NA	NA	NA	NA	NA	NA	NA	NA	NA	NA	NA	NA	NA	NA
CASD1	CASD1	pink	0.575625	0.602263	0.403366	0.402977	0.0788235	0.0566197	-0.284	0.436537	0.31	0.508141	-0.468	0.0516955	0.331	0.532814	0.0264	0.674	0.649134	0.00263604	-0.572632	0.0103947	-0.688286	0.00112224	0.0960315	0.695738	-0.558478	0.012945	0.487673	0.03417	0.429635	0.0663836	-0.239391	0.323598	0.789872	5.75e-05	0.158422	0.517131	0.596306	0.0070447	0.225265	0.353801	-0.0180093	0.941665	-0.326116	0.173007	-0.0869123	0.723494	0.107251
CASK	CASK	NA	NA	NA	0.168167	0.0947266	NA	NA	NA	NA	NA	NA	NA	NA	NA	NA	NA	NA	NA	NA	NA	NA	NA	NA	NA	NA	NA	NA	NA	NA	NA	NA	NA	NA	NA	NA	NA	NA	NA	NA	NA	NA	NA	NA	NA	NA	NA	NA	NA
CASKIN1	CASKIN1	NA	NA	NA	0.258483	0.123128	NA	NA	NA	NA	NA	NA	NA	NA	NA	NA	NA	NA	NA	NA	NA	NA	NA	NA	NA	NA	NA	NA	NA	NA	NA	NA	NA	NA	NA	NA	NA	NA	NA	NA	NA	NA	NA	NA	NA	NA	NA	NA	NA
CASKIN2	CASKIN2	blue	0.387771	0.285988	0.274643	0.0604347	0.532763	0.179533	0.556	0.122603	-0.221	0.595755	0.226	0.197624	-0.408	0.458538	0.309	0.243	-0.731715	0.000369816	0.71606	0.000564459	0.55125	0.0144285	-0.609335	0.00561518	0.698785	0.000873147	-0.673634	0.0015672	0.0192988	0.937496	0.306884	0.20126	-0.531367	0.0192202	0.0999333	0.683972	-0.34498	0.148039	-0.732148	0.000365365	0.354623	0.136293	0.452318	0.0518453	-0.154085	0.52881	-0.203747
CASP10	CASP10	turquoise	0.384761	0.245142	0.23079	0.102091	NA	NA	-0.0697	0.67836	-0.0537	0.741589	-0.336	0.118654	0.0917	0.752028	NA	NA	0.240426	0.321447	-0.0917261	0.708799	-0.367978	0.121127	0.316506	0.186767	-0.587354	0.00818873	0.10846	0.658505	-0.415228	0.0770799	-0.640102	0.00315794	0.123355	0.614881	-0.497659	0.0301456	-0.116539	0.634702	0.525351	0.0208949	-0.555944	0.0134503	-0.744751	0.000254314	0.706468	0.000721842	0.0572326
CASP2	CASP2	NA	NA	NA	0.0979456	0.140144	NA	NA	NA	NA	NA	NA	NA	NA	NA	NA	NA	NA	NA	NA	NA	NA	NA	NA	NA	NA	NA	NA	NA	NA	NA	NA	NA	NA	NA	NA	NA	NA	NA	NA	NA	NA	NA	NA	NA	NA	NA	NA	NA
CASP8AP2	CASP8AP2	turquoise	0.540503	0.309924	0.30263	0.183704	0.624409	0.282882	0.0346	0.707219	-0.267	0.552478	-0.609	0.015084	-0.276	0.594473	0.0681	0.631	0.429414	0.0665384	-0.134523	0.582957	-0.506783	0.0268012	0.124974	0.61021	-0.501695	0.0286282	-0.0229808	0.9256	-0.110731	0.651781	-0.24773	0.30651	0.393996	0.0950961	-0.0308205	0.900324	0.0426836	0.862258	0.252674	0.29664	-0.244488	0.313086	-0.694939	0.000958371	0.172747	0.479435	0.136826
CASP9	CASP9	magenta	0.709883	0.21011	0.224999	0.115864	NA	NA	0.256	0.475245	0.0247	0.760655	0.729	0.00373721	0.0947	0.749625	NA	NA	-0.728679	0.000402304	0.541851	0.0165577	0.421558	0.0722339	-0.437444	0.0610712	0.746044	0.000244752	0.0191493	0.937979	0.247288	0.307401	0.421834	0.0720279	-0.236039	0.330622	0.111044	0.650856	-0.462563	0.0461351	-0.227066	0.349862	0.144157	0.555998	0.854176	3.25e-06	-0.280996	0.243879	-0.594771
CAST	CAST	NA	NA	NA	0.231234	0.139779	NA	NA	NA	NA	NA	NA	NA	NA	NA	NA	NA	NA	NA	NA	NA	NA	NA	NA	NA	NA	NA	NA	NA	NA	NA	NA	NA	NA	NA	NA	NA	NA	NA	NA	NA	NA	NA	NA	NA	NA	NA	NA	NA
CASZ1	CASZ1	cyan	0.0662768	0.0308417	NA	NA	NA	NA	-0.0858	0.665388	-0.39	0.427098	-0.0887	0.31021	-0.191	0.671171	NA	NA	0.227159	0.349661	-0.164351	0.50136	0.00320939	0.989596	0.5121	0.0249906	-0.310681	0.195455	0.0278641	0.909846	-0.358878	0.131324	-0.0169975	0.944938	-0.211916	0.383774	-0.140706	0.56559	0.00192454	0.993761	0.310471	0.195773	-0.208559	0.391526	-0.345791	0.147024	0.12712	0.604042	0.313138
CAT	CAT	black	0.335269	0.2459	0.292276	0.191969	0.282949	0.118037	-0.605	0.0896886	0.375	0.441644	-0.264	0.168742	0.429	0.442047	-0.665	0.00272	0.763786	0.000141291	-0.726513	0.00042693	-0.509255	0.0259471	0.176712	0.469249	-0.669837	0.00170388	0.13218	0.589597	0.284259	0.238212	-0.120483	0.623202	0.386278	0.102349	0.364825	0.124594	0.149068	0.542472	0.0559077	0.820168	0.338374	0.156479	-0.524132	0.021248	-0.185402	0.447309	0.489677
CAV2	CAV2	greenyellow	0.405705	0.150826	0.277096	0.149826	NA	NA	-0.00945	0.724534	0.563	0.291193	-0.212	0.209462	0.323	0.544231	NA	NA	0.364209	0.12528	-0.230756	0.341873	-0.404269	0.0860326	-0.413894	0.0781311	-0.130499	0.594379	-0.0623428	0.799848	0.578561	0.00945494	0.265326	0.272274	0.540603	0.0168583	0.687079	0.00115436	0.0844964	0.730904	-0.402102	0.08789	0.440353	0.0591763	-0.158519	0.51687	-0.522371	0.0217661	0.117481
CBFA2T2	CBFA2T2	darkturquoise	0.178256	0.0434407	0.391647	0.184849	NA	NA	-0.459	0.214981	0.195	0.619035	0.0214	0.363678	0.217	0.643304	NA	NA	0.306958	0.201145	-0.459021	0.0480519	0.183813	0.451282	0.323579	0.176572	-0.0840382	0.732312	0.0134984	0.956261	-0.155906	0.523891	0.555513	0.013538	-0.188303	0.440105	0.472682	0.0409795	-0.182246	0.455215	-0.013252	0.957059	0.270635	0.262433	-0.0981471	0.68935	-0.474678	0.0400173	0.39953
CBFA2T3	CBFA2T3	red	0.0597875	0.0603027	NA	NA	0.0640426	0.0802562	0.161	0.587377	-0.0366	0.754846	0.0837	0.314633	-0.139	0.713661	-0.0518	0.648	-0.222788	0.359259	0.217187	0.371774	0.359825	0.130235	-0.287208	0.233166	0.462968	0.0459195	-0.384859	0.103725	-0.0935179	0.703353	0.103498	0.673282	-0.175219	0.473071	0.0699295	0.77605	0.236585	0.329472	-0.489965	0.0332114	0.108855	0.657334	0.0312593	0.898912	-0.118053	0.630278	0.0329729
CBFB	CBFB	darkred	0.483833	0.266472	0.362599	0.393027	NA	NA	0.0372	0.704655	0.43	0.38881	-0.444	0.0611308	0.262	0.605636	NA	NA	0.317063	0.18595	-0.0881149	0.719814	-0.7943	4.88e-05	-0.373929	0.114771	-0.413207	0.0786769	0.311347	0.194448	0.771404	0.000109993	-0.077796	0.751575	0.731987	0.000367019	0.388344	0.100369	-0.122565	0.617166	0.0856412	0.72739	0.18059	0.45939	-0.0964511	0.69447	-0.20873	0.391131	-0.236388
CBL	CBL	royalblue	0.0988338	0.0571444	0.135185	0.0654299	0.0892988	0.0960323	0.331	0.373282	-0.0797	0.721975	0.191	0.226388	0.000575	0.806182	0.246	0.353	-0.36749	0.121659	0.450924	0.0526621	-0.215919	0.374642	-0.365449	0.123903	-0.0617525	0.801707	-0.160071	0.51272	0.00157237	0.994903	-0.489832	0.0332664	0.0483707	0.844106	-0.510075	0.0256684	-0.36369	0.12586	0.119663	0.625587	-0.223022	0.35874	-0.0933685	0.703807	0.566058	0.0115232	-0.371604
CBLB	CBLB	NA	NA	NA	0.366305	0.138983	NA	NA	NA	NA	NA	NA	NA	NA	NA	NA	NA	NA	NA	NA	NA	NA	NA	NA	NA	NA	NA	NA	NA	NA	NA	NA	NA	NA	NA	NA	NA	NA	NA	NA	NA	NA	NA	NA	NA	NA	NA	NA	NA
CBLL1	CBLL1	green	0.208565	0.223954	0.0667646	0.104679	0.251255	0.083477	0.0596	0.686733	0.258	0.563562	-0.361	0.102497	0.112	0.736696	-0.0234	0.676	0.341632	0.152276	-0.144435	0.555228	-0.70591	0.000732029	-0.259782	0.282794	-0.404611	0.0857421	0.289066	0.230021	0.578036	0.00953515	-0.407943	0.0829504	0.749582	0.000220133	0.00966063	0.96869	0.305593	0.20326	0.0913707	0.70988	0.0381959	0.876628	-0.116091	0.636014	0.110011	0.653909	-0.138265
CBWD1	CBWD2	grey60	0.477894	0.243199	0.307115	0.347918	0.378466	0.155117	-0.174	0.572051	0.0195	0.764252	0.334	0.119637	0.452	0.422925	-0.0515	0.648	0.246072	0.309862	-0.413263	0.0786324	-0.424445	0.0701002	0.476828	0.0389999	-0.50633	0.02696	0.759139	0.000163879	0.00214395	0.99305	-0.218662	0.368456	0.34028	0.15401	-0.178662	0.464279	-0.101323	0.6798	0.824839	1.39e-05	-0.347756	0.144587	-0.089828	0.714582	0.200117	0.411402	-0.222687
CBX1	CBX1	NA	NA	NA	0.465291	0.196325	NA	NA	NA	NA	NA	NA	NA	NA	NA	NA	NA	NA	NA	NA	NA	NA	NA	NA	NA	NA	NA	NA	NA	NA	NA	NA	NA	NA	NA	NA	NA	NA	NA	NA	NA	NA	NA	NA	NA	NA	NA	NA	NA
CBX3	CBX3	green	0.503818	0.795706	0.598395	0.749009	NA	NA	-0.296	0.416819	0.294	0.519193	-0.564	0.0233393	0.375	0.495232	NA	NA	0.671554	0.00164089	-0.600434	0.00656295	-0.807783	2.88e-05	0.193568	0.427186	-0.694632	0.000965453	0.643395	0.00295854	0.517499	0.0232518	-0.223463	0.357766	0.829191	1.14e-05	0.207331	0.394384	0.370802	0.118081	0.414429	0.0777083	-0.0946398	0.699951	-0.302357	0.20833	-0.0601603	0.806727	0.0516178
CBX4	CBX4	blue	0.155793	0.0785443	0.177029	0.0582224	0.239142	0.15164	0.532	0.141513	-0.261	0.560261	0.227	0.197218	-0.499	0.403183	0.412	0.103	-0.542586	0.0163827	0.605615	0.00599664	0.36576	0.123559	-0.0689341	0.779162	0.367964	0.121142	-0.296129	0.21832	-0.393654	0.0954099	0.226227	0.351695	-0.448662	0.0540081	-0.174153	0.47581	-0.534806	0.018312	0.0186264	0.93967	-0.222462	0.35998	0.211959	0.383676	0.148022	0.545342	-0.248776
CBX6	CBX6	white	0.28865	0.159745	0.382328	0.326941	0.374162	0.449673	-0.09	0.660362	-0.0733	0.726897	-0.179	0.235801	-0.0793	0.761192	0.0569	0.642	0.147572	0.546577	-0.0618683	0.801342	0.341242	0.152776	-0.00709963	0.976988	0.123695	0.6139	-0.615083	0.00506502	-0.179104	0.463155	0.361147	0.128726	-0.384756	0.103825	0.334795	0.161189	-0.0518025	0.833189	-0.560748	0.0125052	0.499033	0.0296222	-0.161899	0.507856	-0.415735	0.076683	0.542506
CBX7	CBX7	black	0.678951	0.517952	0.195557	0.157096	NA	NA	-0.578	0.108491	0.225	0.592517	-0.73	0.00364772	0.196	0.663868	NA	NA	0.850583	3.95e-06	-0.733484	0.000351934	-0.520996	0.0221775	0.290877	0.226982	-0.708779	0.000680915	0.128128	0.601152	0.142133	0.561616	-0.342198	0.151553	0.450162	0.0531128	0.13656	0.577212	0.654336	0.00236937	0.0642729	0.793777	0.0733901	0.765257	-0.696617	0.000920374	0.00184567	0.994017	0.580828
CBX8	CBX8	NA	NA	NA	0.272043	0.11654	NA	NA	NA	NA	NA	NA	NA	NA	NA	NA	NA	NA	NA	NA	NA	NA	NA	NA	NA	NA	NA	NA	NA	NA	NA	NA	NA	NA	NA	NA	NA	NA	NA	NA	NA	NA	NA	NA	NA	NA	NA	NA	NA
CBY1	CBY1	NA	NA	NA	0.161371	0.0917955	NA	NA	NA	NA	NA	NA	NA	NA	NA	NA	NA	NA	NA	NA	NA	NA	NA	NA	NA	NA	NA	NA	NA	NA	NA	NA	NA	NA	NA	NA	NA	NA	NA	NA	NA	NA	NA	NA	NA	NA	NA	NA	NA
CC2D1B	CC2D1B	NA	NA	NA	0.317066	0.074442	NA	NA	NA	NA	NA	NA	NA	NA	NA	NA	NA	NA	NA	NA	NA	NA	NA	NA	NA	NA	NA	NA	NA	NA	NA	NA	NA	NA	NA	NA	NA	NA	NA	NA	NA	NA	NA	NA	NA	NA	NA	NA	NA
CC2D2A	CC2D2A	pink	0.326207	0.31405	0.594915	0.362337	0.348295	0.166925	-0.447	0.229385	0.446	0.376088	-0.329	0.122701	0.403	0.467542	0.0334	0.668	0.682902	0.00127149	-0.659791	0.00211421	-0.549405	0.0148281	0.0792378	0.747113	-0.510425	0.0255501	0.302521	0.208071	0.472699	0.0409711	-0.0916284	0.709096	0.626136	0.00413094	0.377696	0.110873	0.278154	0.248883	0.0323795	0.895308	0.233579	0.335834	-0.283354	0.239776	-0.251865	0.298241	0.271996
CCAR1	CCAR1	turquoise	0.269408	0.194503	0.565451	0.101448	0.416465	0.0857296	0.0205	0.717752	-0.159	0.653414	-0.631	0.0121224	-0.492	0.403183	-0.195	0.444	0.158391	0.517214	0.193654	0.426978	-0.57162	0.0105622	-0.222132	0.360712	-0.391579	0.0973265	-0.15038	0.538884	0.171281	0.483229	-0.577621	0.00959917	0.384315	0.104256	-0.187456	0.442202	0.0122055	0.960447	0.122033	0.618707	-0.216802	0.372644	-0.446791	0.0551408	0.430369	0.0658697	-0.0791994
CCBE1	CCBE1	NA	NA	NA	0.784128	0.092654	NA	NA	NA	NA	NA	NA	NA	NA	NA	NA	NA	NA	NA	NA	NA	NA	NA	NA	NA	NA	NA	NA	NA	NA	NA	NA	NA	NA	NA	NA	NA	NA	NA	NA	NA	NA	NA	NA	NA	NA	NA	NA	NA
CCBL1	KYAT1	magenta	0.468401	0.16568	NA	NA	NA	NA	-0.279	0.441948	0.0494	0.746639	0.515	0.0358409	0.191	0.67149	NA	NA	-0.142596	0.560328	-0.111336	0.649992	0.391425	0.09747	-0.0852235	0.728672	0.423206	0.0710101	-0.0449666	0.854963	0.311121	0.194789	0.524287	0.0212028	-0.236123	0.330445	0.423347	0.0709057	-0.0380497	0.877097	-0.389491	0.0992827	0.627076	0.00405847	0.7236	0.000462053	-0.633566	0.0035865	0.0569705
CCBL2	KYAT3	NA	NA	NA	0.354335	0.315044	NA	NA	NA	NA	NA	NA	NA	NA	NA	NA	NA	NA	NA	NA	NA	NA	NA	NA	NA	NA	NA	NA	NA	NA	NA	NA	NA	NA	NA	NA	NA	NA	NA	NA	NA	NA	NA	NA	NA	NA	NA	NA	NA
CCDC103	CCDC103	darkgreen	0.168717	0.0715384	0.0850372	0.0456685	NA	NA	0.276	0.443998	0.0792	0.72222	0.633	0.0118426	0.197	0.663136	NA	NA	-0.535118	0.0182312	0.321987	0.178832	0.411787	0.0798129	-0.223878	0.35685	0.660374	0.00208833	0.210334	0.387417	0.0518175	0.833141	0.342064	0.151725	-0.126997	0.604394	-0.101429	0.679482	0.201012	0.40927	-0.119626	0.625695	-0.0218509	0.929249	0.640099	0.00315812	-0.201048	0.409183	-0.44013
CCDC107	CCDC107	turquoise	0.127187	0.097359	0.11276	0.143242	0.149106	0.0852643	0.175	0.571285	0.197	0.618311	-0.639	0.011055	-0.0689	0.766928	-0.225	0.392	0.256565	0.28901	-0.0459794	0.85173	-0.45067	0.0528117	0.125911	0.607514	-0.589167	0.00794564	0.138379	0.572101	-0.0209556	0.932141	-0.453549	0.0511322	0.232946	0.337183	-0.259301	0.283717	-0.0639454	0.794806	0.37075	0.118136	-0.349347	0.142636	-0.47377	0.0404529	0.489075	0.0335812	0.0309852
CCDC108	CFAP65	black	0.301093	0.207343	NA	NA	NA	NA	-0.454	0.220709	0.0565	0.740598	-0.409	0.0765121	0.19	0.67149	NA	NA	0.741355	0.000280958	-0.646392	0.00278626	-0.310589	0.195594	0.211013	0.385852	-0.479777	0.0376375	-0.0583916	0.812311	0.14032	0.56667	0.0647981	0.792127	0.294865	0.220385	0.336565	0.158847	0.419387	0.0738693	-0.154313	0.528193	0.340404	0.153851	-0.52813	0.0201075	-0.286846	0.233782	0.616579
CCDC112	CCDC112	NA	NA	NA	0.16508	0.22505	NA	NA	NA	NA	NA	NA	NA	NA	NA	NA	NA	NA	NA	NA	NA	NA	NA	NA	NA	NA	NA	NA	NA	NA	NA	NA	NA	NA	NA	NA	NA	NA	NA	NA	NA	NA	NA	NA	NA	NA	NA	NA	NA
CCDC115	CCDC115	red	0.509829	0.261769	NA	NA	NA	NA	0.227	0.509321	0.293	0.520095	0.133	0.273976	0.0454	0.781713	NA	NA	-0.231263	0.340785	0.280148	0.245365	0.333854	0.162442	-0.519704	0.0225697	0.423456	0.0708258	-0.551004	0.0144811	0.227288	0.34938	0.22177	0.361515	-0.250684	0.300589	0.223858	0.356894	-0.0356997	0.884638	-0.776049	9.4e-05	0.656744	0.00225375	0.330913	0.166404	-0.25324	0.295522	0.132451
CCDC117	CCDC117	blue	0.0564868	0.0887384	0.428177	0.410861	NA	NA	0.469	0.203416	0.0411	0.751658	0.109	0.293838	0.0883	0.755708	NA	NA	-0.215907	0.374668	0.337845	0.157169	-0.419777	0.0735738	-0.316632	0.186582	-0.000270131	0.999124	0.271096	0.26159	0.115923	0.636504	-0.265377	0.272179	0.488166	0.0339621	-0.291182	0.226475	0.136748	0.576683	0.280555	0.24465	-0.553075	0.0140416	-0.183192	0.452838	0.253549	0.294913	-0.566687
CCDC12	CCDC12	greenyellow	0.348537	0.105308	0.216416	0.163969	NA	NA	-0.113	0.641538	0.595	0.277232	-0.29	0.149523	0.00932	0.799996	NA	NA	0.316973	0.186081	-0.212245	0.38302	-0.309496	0.197255	-0.402768	0.0873155	-0.138981	0.570414	-0.161431	0.509098	0.548575	0.0150106	0.301281	0.210033	0.298692	0.214172	0.676132	0.00148235	-0.0840444	0.732293	-0.398084	0.0914104	0.581247	0.00905232	0.0214044	0.930691	-0.499225	0.0295497	0.170559
CCDC124	CCDC124	brown	0.314869	0.179861	0.830485	0.349785	NA	NA	0.196	0.548827	-0.265	0.555361	0.394	0.0844983	-0.27	0.598996	NA	NA	-0.402822	0.087269	0.254477	0.293089	0.74851	0.000227362	0.0393315	0.872988	0.477078	0.0388829	-0.454067	0.0508342	-0.513481	0.0245365	0.223949	0.356695	-0.728438	0.00040498	-0.194688	0.424466	-0.193147	0.428213	-0.306642	0.201634	0.164004	0.502277	0.29062	0.227412	0.0436079	0.859303	0.137873
CCDC125	CCDC125	turquoise	0.0559094	0.046672	NA	NA	0.624744	0.580653	-0.21	0.530273	-0.0253	0.760193	-0.564	0.0236034	-0.258	0.608867	0.0989	0.593	0.151501	0.535826	0.0395902	0.872159	-0.219812	0.365877	0.0473301	0.847422	-0.407903	0.0829833	-0.168405	0.490713	-0.135947	0.578939	-0.432065	0.0646948	-0.1273	0.603526	-0.274885	0.254718	-0.259178	0.283954	0.180602	0.459362	-0.0534853	0.827846	-0.369476	0.119504	0.424809	0.0698346	0.158602
CCDC126	CCDC126	pink	0.333662	0.508487	0.578861	0.544833	0.262979	0.126557	-0.32	0.388438	0.138	0.673245	-0.489	0.0441589	0.25	0.615657	-0.391	0.127	0.609568	0.00559198	-0.531821	0.0190985	-0.740756	0.000285893	0.222216	0.360524	-0.721416	0.000489955	0.494686	0.0313032	0.320836	0.18048	-0.544691	0.0158896	0.694962	0.000957841	-0.0689509	0.77911	0.395963	0.0933095	0.448811	0.0539186	-0.143838	0.556881	-0.386799	0.101848	0.234251	0.334405	0.098622
CCDC132	VPS50	purple	0.723545	0.798154	0.530479	0.619596	0.256045	0.102714	-0.337	0.368356	0.422	0.397714	-0.722	0.00423428	0.236	0.627314	-0.28	0.292	0.757481	0.00017265	-0.559272	0.0127898	-0.848024	4.52e-06	-0.040776	0.868362	-0.736203	0.000325871	0.268059	0.267181	0.475504	0.0396241	-0.368448	0.120616	0.806218	3.07e-05	0.281757	0.242549	0.304148	0.205514	0.144449	0.555189	0.0773926	0.752825	-0.592272	0.00754297	-0.0187096	0.939401	0.197269
CCDC137	CCDC137	darkgreen	0.336184	0.170152	NA	NA	NA	NA	0.271	0.452838	-0.0279	0.759444	0.49	0.0434844	-0.189	0.671654	NA	NA	-0.656805	0.00225088	0.525394	0.0208825	0.605788	0.00597846	-0.376605	0.111993	0.728782	0.000401159	-0.41262	0.0791451	-0.103876	0.672155	0.36199	0.127771	-0.50174	0.0286116	0.103306	0.673859	-0.426905	0.0683195	-0.440324	0.0591952	0.178867	0.463759	0.540087	0.0169839	-0.203693	0.402917	-0.291082
CCDC138	CCDC138	NA	NA	NA	0.0787235	0.0719421	NA	NA	NA	NA	NA	NA	NA	NA	NA	NA	NA	NA	NA	NA	NA	NA	NA	NA	NA	NA	NA	NA	NA	NA	NA	NA	NA	NA	NA	NA	NA	NA	NA	NA	NA	NA	NA	NA	NA	NA	NA	NA	NA
CCDC14	CCDC14	NA	NA	NA	0.11814	0.133986	NA	NA	NA	NA	NA	NA	NA	NA	NA	NA	NA	NA	NA	NA	NA	NA	NA	NA	NA	NA	NA	NA	NA	NA	NA	NA	NA	NA	NA	NA	NA	NA	NA	NA	NA	NA	NA	NA	NA	NA	NA	NA	NA
CCDC149	CCDC149	pink	0.376773	0.367966	0.22021	0.20276	NA	NA	-0.433	0.244832	0.347	0.469832	-0.144	0.2644	0.617	0.305574	NA	NA	0.724706	0.000448436	-0.779078	8.46e-05	-0.55336	0.0139819	0.314006	0.190464	-0.622789	0.00439742	0.460877	0.0470402	0.356835	0.133693	-0.0416553	0.865547	0.584945	0.00852106	0.379414	0.109127	0.256642	0.288861	0.250917	0.300124	0.183858	0.451168	-0.300735	0.210901	-0.286892	0.233704	0.301198
CCDC157	CCDC157	darkturquoise	0.246194	0.0991092	NA	NA	NA	NA	-0.0719	0.675819	0.137	0.674717	0.218	0.204099	0.21	0.64763	NA	NA	0.00809878	0.97375	-0.172332	0.480508	0.131794	0.590694	-0.166712	0.495148	0.328409	0.169829	0.0955205	0.697284	0.418882	0.0742541	0.652062	0.00248307	0.0978174	0.690345	0.633679	0.00357875	0.180794	0.458877	-0.340927	0.153178	0.514065	0.0243464	0.490141	0.033139	-0.764684	0.000137245	-0.0125027
CCDC167	CCDC167	NA	NA	NA	0.364076	0.292969	NA	NA	NA	NA	NA	NA	NA	NA	NA	NA	NA	NA	NA	NA	NA	NA	NA	NA	NA	NA	NA	NA	NA	NA	NA	NA	NA	NA	NA	NA	NA	NA	NA	NA	NA	NA	NA	NA	NA	NA	NA	NA	NA
CCDC171	CCDC171	cyan	0.17869	0.0672536	0.204801	0.262243	NA	NA	-0.212	0.528916	-0.392	0.424893	-0.0116	0.371395	-0.0441	0.781713	NA	NA	0.162626	0.505926	-0.260122	0.282141	0.0872309	0.722518	0.682238	0.001291	-0.295111	0.219981	0.10471	0.669664	-0.543032	0.0162772	-0.14722	0.547545	-0.231162	0.341002	-0.304892	0.204352	-0.0143953	0.953358	0.488376	0.0338738	-0.361189	0.128679	-0.297213	0.21656	0.28794	0.231924	0.249608
CCDC177	CCDC177	black	0.146572	0.130281	NA	NA	0.12085	0.0839043	-0.321	0.387506	0.512	0.329545	-0.174	0.239208	0.408	0.458538	-0.132	0.547	0.568894	0.0110249	-0.506926	0.0267509	-0.43856	0.0603389	0.11265	0.64612	-0.575008	0.0100093	0.0147843	0.952099	0.187199	0.44284	-0.0346986	0.887853	0.341415	0.152553	0.445172	0.0561353	-0.295284	0.219699	0.0476293	0.846469	0.191002	0.433456	-0.481652	0.0367904	-0.158659	0.516495	0.363612
CCDC18	CCDC18	black	0.190946	0.197315	0.237151	0.269706	NA	NA	-0.496	0.174453	0.276	0.544287	-0.645	0.0103412	0.209	0.6484	NA	NA	0.666084	0.00184859	-0.615464	0.00503014	-0.504965	0.0274429	0.216731	0.372805	-0.682285	0.00128958	0.189047	0.438266	0.103701	0.672678	-0.369859	0.119092	0.371382	0.117462	0.0863827	0.725116	0.203697	0.402907	0.21487	0.377022	0.0621528	0.800447	-0.542928	0.0163017	0.0976939	0.690717	0.335357
CCDC181	CCDC181	turquoise	0.392754	0.243217	0.827822	0.229391	0.496061	0.157618	-0.109	0.645706	-0.311	0.507953	-0.362	0.102497	-0.317	0.551881	0.184	0.464	0.195294	0.422996	0.00048435	0.99843	-0.375625	0.113004	0.259127	0.284052	-0.549882	0.014724	0.0868082	0.723813	-0.351345	0.14021	-0.599572	0.00666129	0.108274	0.659056	-0.517684	0.0231942	-0.180514	0.459585	0.563841	0.0119255	-0.499746	0.0293532	-0.588846	0.0079883	0.688783	0.00110925	0.0195508
CCDC186	CCDC186	black	0.359702	0.33574	0.133815	0.137598	0.374563	0.169244	-0.274	0.447744	0.22	0.596627	-0.391	0.0864395	0.0792	0.761192	-0.556	0.0179	0.753612	0.000194688	-0.629492	0.00387715	-0.438985	0.0600623	0.445045	0.0562143	-0.741464	0.000280067	0.167539	0.49298	-0.10475	0.669543	-0.260699	0.281036	0.353963	0.137075	-0.00254608	0.991746	0.229027	0.345603	0.276471	0.251877	-0.146971	0.54823	-0.704311	0.000761902	0.161557	0.508762	0.493237
CCDC25	CCDC25	magenta	0.378209	0.108269	0.195526	0.0893886	0.156415	0.0701798	0.0246	0.714851	0.23	0.589222	0.334	0.120157	0.0266	0.791475	-0.0849	0.611	-0.250355	0.301245	0.139479	0.56902	0.0811905	0.741082	-0.27293	0.25825	0.37933	0.109212	0.164529	0.500892	0.464879	0.0449134	0.459545	0.0477648	0.124459	0.611696	0.415429	0.0769225	-0.328992	0.169027	-0.16503	0.49957	0.256317	0.289493	0.706578	0.000719843	-0.48303	0.0361777	-0.33126
CCDC25_2	CCDC25	white	0.18956	0.12746	0.940149	0.308118	NA	NA	-0.0183	0.718272	-0.418	0.402908	-0.0327	0.354539	-0.496	0.403183	NA	NA	-0.174384	0.475217	0.152744	0.532448	0.573616	0.0102336	0.134739	0.582347	0.201137	0.408971	-0.695542	0.000944551	-0.583891	0.00866993	0.0875005	0.721693	-0.6868	0.00116189	-0.0946813	0.699826	-0.245571	0.310879	-0.31093	0.195078	0.304348	0.205201	0.00217466	0.99295	0.0656981	0.789301	0.41219
CCDC28A	CCDC28A	NA	NA	NA	0.117758	0.0842836	NA	NA	NA	NA	NA	NA	NA	NA	NA	NA	NA	NA	NA	NA	NA	NA	NA	NA	NA	NA	NA	NA	NA	NA	NA	NA	NA	NA	NA	NA	NA	NA	NA	NA	NA	NA	NA	NA	NA	NA	NA	NA	NA
CCDC28B	CCDC28B	NA	NA	NA	0.138741	0.0804155	NA	NA	NA	NA	NA	NA	NA	NA	NA	NA	NA	NA	NA	NA	NA	NA	NA	NA	NA	NA	NA	NA	NA	NA	NA	NA	NA	NA	NA	NA	NA	NA	NA	NA	NA	NA	NA	NA	NA	NA	NA	NA	NA
CCDC34	CCDC34	NA	NA	NA	0.399817	0.113321	NA	NA	NA	NA	NA	NA	NA	NA	NA	NA	NA	NA	NA	NA	NA	NA	NA	NA	NA	NA	NA	NA	NA	NA	NA	NA	NA	NA	NA	NA	NA	NA	NA	NA	NA	NA	NA	NA	NA	NA	NA	NA	NA
CCDC40	CCDC40	black	0.0676729	0.0584576	NA	NA	0.470774	0.493681	-0.426	0.254134	0.308	0.508682	-0.218	0.204099	0.199	0.660259	-0.169	0.489	0.495641	0.0309274	-0.571354	0.0106067	-0.309318	0.197525	0.278127	0.24893	-0.533636	0.0186171	0.224874	0.354658	0.01589	0.948521	-0.111647	0.649075	0.151606	0.535542	0.117493	0.631912	0.150932	0.537379	0.266709	0.26969	0.132079	0.589883	-0.331665	0.165386	0.0335629	0.891503	0.309508
CCDC47	CCDC47	purple	0.222601	0.163375	0.59207	0.10964	0.178253	0.156409	-0.18	0.563732	-0.0436	0.749428	-0.524	0.0333042	-0.0543	0.778763	0.466	0.0586	0.398192	0.0913141	-0.223914	0.356771	-0.642036	0.00303952	0.204652	0.400658	-0.678319	0.00141126	0.426254	0.0687875	0.270529	0.262628	-0.55335	0.0139841	0.365388	0.12397	-0.348189	0.144054	0.123243	0.615207	0.614931	0.00507898	-0.188027	0.440788	-0.188075	0.440669	0.440285	0.0592203	-0.0209984
CCDC50	CCDC50	turquoise	0.0701273	0.0630006	NA	NA	NA	NA	0.156	0.593069	0.027	0.759444	-0.251	0.178854	-0.0213	0.793835	NA	NA	0.0880346	0.720059	0.154272	0.528304	-0.113526	0.643539	0.00363726	0.988209	-0.368977	0.120043	-0.380095	0.108441	-0.309286	0.197574	-0.548568	0.0150122	-0.178557	0.464546	-0.390333	0.0984906	-0.329386	0.168487	0.011085	0.964076	-0.15263	0.532757	-0.569258	0.0109622	0.577078	0.00968315	0.241361
[truncated: 9,277 more rows]
[truncated: 22 more columns]
